# Supplementary material for: Self-mediated positive selection of T cells sets an obstacle to the recognition of nonself
Source: Proc Natl Acad Sci U S A. 2021 Sep 10;118(37):e2100542118. doi: 10.1073/pnas.2100542118 (PMC8449404; doi:10.1073/pnas.2100542118)
Supplement: Supplementary File [file pnas.2100542118.sd01.xlsx]

## Sheet: Dataset_1
Peptide	TCEM 9-mers: positions 4 to 8, 10-mers: positions 5 to 9	Results in T cell activation 0: all T cell activation assays are negative. 1: more positive than negative results	TCEM frequency in the human proteome	Median expression of encoding genes in cTECs These genes encode proteins with the given TCEM in their sequence. NA: TCEM is not found in human proteins or expression of encoding gene(s) is not known.	Expression group on Fig. S5.	Probability of thymoproteasomal cleavage NA: TCEM is not found in human proteins.	Probability of immunoproteasomal cleavage NA: TCEM is not found in human proteins.	Highest BLOSUM62 similarity to human proteins	Similarity group on Fig3B	Fraction of housekeeping genes in the ones encoding the given TCEM NA: TCEM is not found in human proteins.	Secondary anchor in the TCEM region of bound peptides (Fig. S9.)?
ACEDDKLMIY	DKLMI	0	3	0	1	1.007	0.915	0.654	(0.643,0.664]	0	FALSE
ASDSLNNEY	SLNNE	1	6	0.298	7	0.845	0.884	0.659	(0.643,0.664]	0	FALSE
ASVKKDLISY	KDLIS	0	16	0.568	10	0.925	1.052	0.674	(0.664,0.685]	0.125	FALSE
ATDALMSGF	ALMSG	1	4	0.278	6	0.911	0.945	0.744	(0.727,0.748]	0	FALSE
ATDALMTGF	ALMTG	1	2	11.539	20	0.797	0.632	0.674	(0.664,0.685]	1	FALSE
ATDALMTGY	ALMTG	1	2	11.539	20	0.797	0.632	0.64	(0.622,0.643]	1	FALSE
ATDSLNNEY	SLNNE	1	6	0.298	7	0.845	0.884	0.688	(0.685,0.706]	0	FALSE
ATSLDVINY	LDVIN	0	4	0.07	3	0.956	0.969	0.727	(0.727,0.748]	0.25	FALSE
CEDDKLMIY	DKLMI	0	3	0	1	1.007	0.915	0.735	(0.727,0.748]	0	FALSE
CTELKLSDY	LKLSD	1	22	0.282	6	0.921	0.895	0.667	(0.664,0.685]	0.227	FALSE
CTELKLSDYH	KLSDY	0	7	1.984	17	0.883	1.061	0.673	(0.664,0.685]	0.286	FALSE
DSIQDLLLEY	DLLLE	0	41	0.526	9	0.909	0.968	0.673	(0.664,0.685]	0.146	FALSE
DVEDLLSYY	DLLSY	0	12	0.207	5	0.945	1.042	0.695	(0.685,0.706]	0.083	FALSE
EKSAAIDGEY	AIDGE	0	6	0.032	2	0.908	0.749	0.686	(0.685,0.706]	0.167	FALSE
ELDDYDYDY	DYDYD	0	3	1.783	16	0.909	0.821	0.796	(0.79,0.811]	0	FALSE
ELEQRSTAY	QRSTA	0	6	1.868	17	1.083	0.888	0.651	(0.643,0.664]	0.167	FALSE
ETMETLLLL	ETLLL	0	30	0.305	7	0.877	0.938	0.725	(0.706,0.727]	0.067	FALSE
FEDAAIVDY	AAIVD	0	14	4.553	19	1.036	0.805	0.697	(0.685,0.706]	0.357	FALSE
FLDHREIHY	HREIH	0	4	0.062	3	1.054	0.91	0.648	(0.643,0.664]	0	FALSE
FLEFEALGFL	EALGF	0	12	1.226	14	0.915	0.925	0.62	(0.601,0.622]	0.167	FALSE
FSDLYYLTMN	YYLTM	0	0	NA	NA	NA	NA	0.685	(0.685,0.706]	NA	FALSE
FTDALGIDEY	LGIDE	1	8	0.497	9	0.891	0.804	0.673	(0.664,0.685]	0	FALSE
FTDPASIAA	PASIA	0	9	1.66	16	1.134	0.937	0.69	(0.685,0.706]	0.333	FALSE
FTIDFKLKY	DFKLK	0	4	1.089	14	1.008	1.063	0.59	(0.58,0.601]	0.25	FALSE
FTNMEVQLI	MEVQL	0	4	0.131	4	0.977	0.97	0.75	(0.748,0.769]	0.25	FALSE
FTTNIWLKL	NIWLK	0	0	NA	NA	NA	NA	0.768	(0.748,0.769]	NA	FALSE
FVSSVREVFY	VREVF	0	8	1.159	14	1.002	1.211	0.667	(0.664,0.685]	0.625	FALSE
GADLEKYFY	LEKYF	0	4	1.017	13	0.859	0.741	0.611	(0.601,0.622]	0.25	FALSE
GLDFSDLYYL	SDLYY	0	3	2.948	18	0.925	1	0.597	(0.58,0.601]	0.333	FALSE
GTDMLTVMY	MLTVM	0	3	0.07	3	0.979	1.054	0.574	(0.558,0.58]	0	FALSE
HTEFLGNIY	FLGNI	0	7	0	1	1.037	0.751	0.753	(0.748,0.769]	0.143	FALSE
IADDRIVVY	DRIVV	0	6	0.236	6	1.197	1.161	0.698	(0.685,0.706]	0.333	FALSE
IEAFFPELY	FFPEL	0	2	0.328	7	0.921	1.118	0.707	(0.706,0.727]	0	FALSE
IEDDVNLAY	DVNLA	0	11	2.772	18	1.012	0.952	0.8	(0.79,0.811]	0.182	FALSE
ISIVNNEFY	VNNEF	0	3	1.846	17	0.89	1.133	0.696	(0.685,0.706]	0	FALSE
ISQHNYRPGY	NYRPG	0	3	0.096	3	0.941	0.838	0.565	(0.558,0.58]	0	FALSE
KEEGQHLLY	GQHLL	0	8	0.063	3	0.948	1.005	0.688	(0.685,0.706]	0	FALSE
KLSDVGHQY	DVGHQ	0	0	NA	NA	NA	NA	0.674	(0.664,0.685]	NA	FALSE
KSEYMTSWFY	MTSWF	1	0	NA	NA	NA	NA	0.529	(0.516,0.537]	NA	FALSE
KTDNNNSNF	NNNSN	1	7	3.284	19	0.959	1.103	0.735	(0.727,0.748]	0.286	FALSE
KTDWLPMTV	WLPMT	0	0	NA	NA	NA	NA	0.717	(0.706,0.727]	NA	FALSE
KVASSTTQY	SSTTQ	0	12	0.926	13	0.812	1.049	0.682	(0.664,0.685]	0.167	FALSE
LLDTASALY	TASAL	1	29	1.036	13	0.976	0.968	0.753	(0.748,0.769]	0.241	FALSE
LLSPVRVPNY	VRVPN	0	1	3.014	18	1.022	1.256	0.704	(0.685,0.706]	1	FALSE
LSEITYRFY	ITYRF	0	7	0.48	9	0.881	0.984	0.716	(0.706,0.727]	0	FALSE
LSRKTFDTEY	TFDTE	0	3	0.552	10	0.927	0.885	0.587	(0.58,0.601]	0.333	FALSE
LSRNSTHEMY	STHEM	0	1	0.011	2	1.005	1.302	0.68	(0.664,0.685]	0	FALSE
LTAAVLLLI	AVLLL	0	103	0.125	4	1.001	1.021	0.822	(0.811,0.832]	0.146	FALSE
LTDALALGM	ALALG	1	58	0.379	8	0.922	0.913	0.738	(0.727,0.748]	0.121	FALSE
LVSSLSEITY	LSEIT	0	16	1.326	15	0.854	0.861	0.718	(0.706,0.727]	0	FALSE
MADTDDIIDY	DDIID	0	7	2.392	18	0.897	0.926	0.623	(0.622,0.643]	0.286	FALSE
MIDEGATLY	EGATL	0	18	0.152	5	0.933	0.77	0.609	(0.601,0.622]	0.333	FALSE
MIEAFFPELY	FFPEL	0	2	0.328	7	0.921	1.118	0.705	(0.685,0.706]	0	FALSE
MTTEDMLTV	EDMLT	0	4	0.432	8	0.936	0.907	0.768	(0.748,0.769]	0.25	FALSE
NSTSTWVTY	STWVT	0	2	10.014	20	1.021	1.153	0.653	(0.643,0.664]	1	FALSE
NVHTWTEQY	TWTEQ	0	2	0.653	11	0.899	1.058	0.692	(0.685,0.706]	0	FALSE
PTTSRRDVY	SRRDV	0	8	2.742	18	0.994	1	0.75	(0.748,0.769]	0.375	FALSE
QTANVVFRY	NVVFR	0	3	0.19	5	0.993	1.084	0.681	(0.664,0.685]	0	FALSE
QTSVFSATVY	FSATV	0	8	1.159	14	0.905	0.847	0.638	(0.622,0.643]	0.125	FALSE
RMGKTVLYY	KTVLY	0	2	0.631	10	0.918	1.233	0.724	(0.706,0.727]	0	FALSE
RSLIGNEEY	IGNEE	0	5	0.853	12	0.878	0.764	0.645	(0.643,0.664]	0.2	FALSE
RTGLDFSDLY	DFSDL	0	6	0.566	10	0.915	0.98	0.623	(0.622,0.643]	0.167	FALSE
SADNNNSEY	NNNSE	1	3	1.202	14	0.869	1.024	0.674	(0.664,0.685]	0	FALSE
SALPTNADLY	TNADL	1	1	5.705	20	0.86	1.082	0.654	(0.643,0.664]	0	FALSE
STAEQLSKY	EQLSK	0	27	1.941	17	0.995	1.042	0.727	(0.727,0.748]	0.296	FALSE
STANVSLAA	NVSLA	0	15	0.806	12	0.979	0.938	0.805	(0.79,0.811]	0.133	FALSE
STDVASLNY	VASLN	1	17	1.768	16	0.971	1.069	0.727	(0.727,0.748]	0.059	FALSE
STESHNQTF	SHNQT	0	1	0.019	2	1.027	1.318	0.722	(0.706,0.727]	0	FALSE
TDLGQNLLY	GQNLL	1	16	0.41	8	0.98	0.779	0.66	(0.643,0.664]	0.188	FALSE
TGLDFSDLYY	FSDLY	0	5	0.576	10	0.937	1.038	0.654	(0.643,0.664]	0.2	FALSE
TLMAAILAY	AAILA	0	23	0.654	11	1.052	0.831	0.747	(0.727,0.748]	0.043	FALSE
TSDIDPKSSY	DPKSS	0	15	0.731	11	0.968	0.995	0.648	(0.643,0.664]	0.2	FALSE
TTDISEMGA	ISEMG	0	4	2.503	18	0.8	0.795	0.667	(0.664,0.685]	0.5	FALSE
VSNMAEVRSY	AEVRS	0	9	0.357	7	1.008	0.947	0.612	(0.601,0.622]	0.111	FALSE
VSSLSEITY	LSEIT	0	16	1.326	15	0.854	0.861	0.747	(0.727,0.748]	0	FALSE
VTEHDTLLY	HDTLL	1	3	5.187	20	0.9	1.075	0.718	(0.706,0.727]	0	FALSE
VTSNGLYCY	NGLYC	0	1	0	1	1.007	1.085	0.757	(0.748,0.769]	0	FALSE
WTEQYKFQA	QYKFQ	0	0	NA	NA	NA	NA	0.615	(0.601,0.622]	NA	FALSE
YGSGKIVLY	GKIVL	0	12	1.343	15	1.023	0.885	0.683	(0.664,0.685]	0.167	FALSE
YLEEPIRGY	EPIRG	0	1	1.395	15	1.173	0.906	0.633	(0.622,0.643]	0	FALSE
YSDPLALKE	PLALK	0	12	0.557	10	0.91	0.975	0.764	(0.748,0.769]	0.333	FALSE
YSDPLALKEF	LALKE	0	36	0.755	12	0.944	0.788	0.614	(0.601,0.622]	0.139	FALSE
YSIPATLLV	PATLL	0	25	0.485	9	0.966	0.984	0.738	(0.727,0.748]	0.04	FALSE
YSQIGAGVY	IGAGV	0	17	2.027	17	1.007	0.772	0.696	(0.685,0.706]	0.235	FALSE
YTCSMYPSY	SMYPS	0	1	0.095	3	0.872	0.92	0.714	(0.706,0.727]	0	FALSE
YTDRKWCFD	RKWCF	0	2	0.111	4	1.051	0.962	0.583	(0.58,0.601]	0	FALSE
AALGLWLSV	GLWLS	0	3	5.985	20	0.878	1.312	0.703	(0.685,0.706]	0.667	FALSE
AAWGFFPYL	GFFPY	1	1	0.801	12	0.982	0.979	0.785	(0.769,0.79]	0	FALSE
ADLMGYIPLV	GYIPL	1	1	0.527	10	0.913	0.744	0.563	(0.558,0.58]	0	FALSE
AIATFAAPV	TFAAP	1	3	0.277	6	0.959	0.904	0.612	(0.601,0.622]	0.333	FALSE
AIAYGLDKV	YGLDK	0	8	6.269	20	1.028	0.785	0.854	(0.854,0.875]	0.5	FALSE
AIFCITYYI	CITYY	0	1	0.448	9	0.955	0.663	0.707	(0.706,0.727]	0	FALSE
AIGEVLVSV	EVLVS	1	20	0.36	8	1.007	1.074	0.815	(0.811,0.832]	0.05	FALSE
AIHLYFLFV	LYFLF	0	18	2.387	18	0.892	0.86	0.696	(0.685,0.706]	0.111	FALSE
AIIAIVFVFI	IVFVF	0	5	1.025	13	1.015	1.093	0.744	(0.727,0.748]	0	FALSE
AIIGLCAYA	GLCAY	0	2	0.184	5	1.078	1.081	0.667	(0.664,0.685]	0	FALSE
AIILVIFTV	LVIFT	0	9	0.141	4	0.991	0.896	0.795	(0.79,0.811]	0.111	FALSE
AIIPLSASV	PLSAS	0	42	0.422	8	0.975	0.984	0.76	(0.748,0.769]	0.19	FALSE
AIISGDSPV	SGDSP	1	10	0.397	8	0.832	0.911	0.824	(0.811,0.832]	0.1	FALSE
AIMDKNIIL	DKNII	1	11	3.328	19	1.096	0.831	0.723	(0.706,0.727]	0.091	FALSE
AIMEKNIIL	EKNII	1	9	0.014	2	1.004	0.782	0.756	(0.748,0.769]	0.111	FALSE
AIMEKNIVL	EKNIV	1	7	2.719	18	1.047	0.846	0.741	(0.727,0.748]	0	FALSE
AINIALIAV	IALIA	1	16	0.357	7	1.109	0.881	0.676	(0.664,0.685]	0.125	FALSE
AIQDFIIEV	DFIIE	0	1	0.008	2	1.083	0.867	0.786	(0.769,0.79]	0	FALSE
AITEVECFL	EVECF	1	0	NA	NA	NA	NA	0.66	(0.643,0.664]	NA	FALSE
AITTILAAV	TILAA	1	10	1.005	13	0.908	1.026	0.821	(0.811,0.832]	0	FALSE
AIVDKNITL	DKNIT	1	4	2.092	17	1.179	0.908	0.762	(0.748,0.769]	0	FALSE
AIYDHVNEGV	HVNEG	1	0	NA	NA	NA	NA	0.862	(0.854,0.875]	NA	FALSE
ALAAATPMVV	ATPMV	1	0	NA	NA	NA	NA	0.697	(0.685,0.706]	NA	FALSE
ALADLPVTV	DLPVT	1	15	1.855	17	1.079	0.968	0.8	(0.79,0.811]	0.267	FALSE
ALAEGDLLA	EGDLL	1	23	1.507	15	0.965	0.771	0.795	(0.79,0.811]	0.217	FALSE
ALAIIIAVL	IIIAV	1	7	0.803	12	0.965	0.786	0.889	(0.875,0.896]	0	FALSE
ALAMEVYQA	MEVYQ	1	0	NA	NA	NA	NA	0.756	(0.748,0.769]	NA	FALSE
ALASCMGLI	SCMGL	0	4	1.032	13	0.84	0.916	0.805	(0.79,0.811]	0	FALSE
ALAYGIDKV	YGIDK	1	3	12.556	20	0.959	0.772	0.818	(0.811,0.832]	0.333	FALSE
ALDEKLFLI	EKLFL	1	21	0.856	12	1.126	0.956	0.881	(0.875,0.896]	0.095	FALSE
ALDGVNLII	GVNLI	0	9	1.461	15	0.959	1.057	0.692	(0.685,0.706]	0	FALSE
ALEAFAIAVA	FAIAV	1	2	0.469	9	1.113	0.858	0.791	(0.79,0.811]	0	FALSE
ALFFFDIDL	FFDID	1	5	0.174	5	0.94	0.984	0.602	(0.601,0.622]	0	FALSE
ALFFFDIDLL	FDIDL	1	2	0.733	11	0.923	0.884	0.639	(0.622,0.643]	0.5	FALSE
ALFGIKLPA	GIKLP	0	5	1.625	16	0.8	0.778	0.697	(0.685,0.706]	0.2	FALSE
ALFGIKLPAL	IKLPA	0	6	3.94	19	1.001	0.907	0.612	(0.601,0.622]	0	FALSE
ALFKYDINI	KYDIN	0	0	NA	NA	NA	NA	0.571	(0.558,0.58]	NA	FALSE
ALGDILSSI	DILSS	0	21	0.518	9	0.886	0.973	0.739	(0.727,0.748]	0.095	FALSE
ALGGGATGV	GGATG	1	11	0.815	12	0.961	0.834	0.887	(0.875,0.896]	0.273	FALSE
ALGIGILTV	IGILT	1	15	1.168	14	0.966	0.792	0.878	(0.875,0.896]	0.267	FALSE
ALHYYYLCL	YYYLC	0	0	NA	NA	NA	NA	0.675	(0.664,0.685]	NA	FALSE
ALILVSFVL	LVSFV	0	19	0.114	4	1.038	1.063	0.816	(0.811,0.832]	0	FALSE
ALIPYCVHM	PYCVH	1	0	NA	NA	NA	NA	0.753	(0.748,0.769]	NA	FALSE
ALLALTRAI	ALTRA	1	20	0.679	11	1.039	0.869	0.827	(0.811,0.832]	0.2	FALSE
ALLEACLRV	EACLR	1	7	0.816	12	1.173	0.979	0.736	(0.727,0.748]	0.143	FALSE
ALLEDPVGT	EDPVG	1	5	0.005	1	1.012	1.042	0.747	(0.727,0.748]	0.2	FALSE
ALLGLTLGV	GLTLG	1	37	0.735	11	0.842	1.026	0.805	(0.79,0.811]	0.189	FALSE
ALLMYNLLT	MYNLL	0	4	0.042	3	1.061	1.024	0.777	(0.769,0.79]	0	FALSE
ALLMYNLLTI	YNLLT	0	7	0.636	11	0.944	1.069	0.796	(0.79,0.811]	0.143	FALSE
ALLSTNKAV	STNKA	1	2	1.372	15	0.853	0.811	0.775	(0.769,0.79]	0.5	FALSE
ALMLRLLRI	LRLLR	1	87	0.138	4	0.942	1.077	0.779	(0.769,0.79]	0.034	FALSE
ALMTLDDLAI	LDDLA	0	9	0.818	12	0.878	0.967	0.652	(0.643,0.664]	0.444	FALSE
ALNIALIAV	IALIA	1	16	0.357	7	1.109	0.881	0.737	(0.727,0.748]	0.125	FALSE
ALNIALVAV	IALVA	1	5	1.245	14	1.12	0.919	0.763	(0.748,0.769]	0.2	FALSE
ALQAIELQL	AIELQ	1	4	3.566	19	0.881	1.029	0.821	(0.811,0.832]	0.5	FALSE
ALQAYDEGL	AYDEG	1	0	NA	NA	NA	NA	0.659	(0.643,0.664]	NA	FALSE
ALQTGITLV	TGITL	0	14	0.314	7	0.91	0.753	0.725	(0.706,0.727]	0.143	FALSE
ALSALLTKL	ALLTK	1	22	0.385	8	1.023	0.94	0.789	(0.769,0.79]	0.045	FALSE
ALSELPETL	ELPET	1	16	0.122	4	1.026	0.983	0.833	(0.832,0.854]	0	FALSE
ALSPVLPPM	PVLPP	1	53	0.529	10	0.954	0.934	0.8	(0.79,0.811]	0.17	FALSE
ALTEMDYFI	EMDYF	1	1	0.765	12	0.755	0.627	0.675	(0.664,0.685]	0	FALSE
ALVAFLRFL	AFLRF	0	10	0.468	9	1.003	1.062	0.84	(0.832,0.854]	0	FALSE
ALVALVITI	ALVIT	0	19	0.476	9	1.047	0.906	0.865	(0.854,0.875]	0.105	FALSE
ALVFISHGA	FISHG	0	1	0.395	8	0.881	0.562	0.955	(0.938,0.959]	0	FALSE
ALWALPHAA	ALPHA	1	17	0.107	4	1.079	0.93	0.748	(0.727,0.748]	0.059	FALSE
ALWGFFPTL	GFFPT	1	3	0.723	11	0.942	0.979	0.914	(0.896,0.917]	0.333	FALSE
ALWGFFPYL	GFFPY	1	1	0.801	12	0.982	0.979	0.879	(0.875,0.896]	0	FALSE
ALYDVVSKL	DVVSK	1	16	3.883	19	1.014	1.057	0.751	(0.748,0.769]	0.188	FALSE
ALYDVVSTL	DVVST	1	8	0.166	5	1.038	0.997	0.777	(0.769,0.79]	0.125	FALSE
ALYDVVTKL	DVVTK	1	5	1.686	16	1.014	0.823	0.713	(0.706,0.727]	0.2	FALSE
ALYGFVPVL	GFVPV	1	8	0.036	2	0.976	1.156	0.845	(0.832,0.854]	0.125	FALSE
AMDTISVFL	TISVF	1	4	0.295	7	0.956	1.087	0.675	(0.664,0.685]	0	FALSE
AMFTAALNI	TAALN	0	9	2.286	18	0.911	0.837	0.753	(0.748,0.769]	0.222	FALSE
AMLNGLIYV	NGLIY	1	5	0.733	11	1.051	1.009	0.782	(0.769,0.79]	0	FALSE
AMLVLLAEI	VLLAE	1	26	0.396	8	0.911	1.011	0.711	(0.706,0.727]	0.077	FALSE
AMPPELNTA	PELNT	1	3	2.565	18	1.02	0.984	0.783	(0.769,0.79]	0.333	FALSE
AMQAAELPV	AAELP	1	23	0.729	11	0.96	0.853	0.747	(0.727,0.748]	0.13	FALSE
AQLDAVLSA	DAVLS	0	23	0.348	7	0.989	1.059	0.75	(0.748,0.769]	0.304	FALSE
AQLLTEFAI	LTEFA	1	3	0.831	12	0.881	0.759	0.707	(0.706,0.727]	1	FALSE
AQPGLLSYV	GLLSY	1	21	0.013	2	0.818	1.079	0.791	(0.79,0.811]	0.143	FALSE
ATYGVWPPV	GVWPP	0	1	NA	NA	0.888	1.009	0.604	(0.601,0.622]	0	FALSE
AVADHVAAV	DHVAA	1	3	0.466	9	1.037	0.921	0.744	(0.727,0.748]	0	FALSE
AVGSYVYSV	SYVYS	1	3	1.88	17	0.909	1.007	0.876	(0.875,0.896]	0.333	FALSE
AVWISLAQV	ISLAQ	1	20	2.593	18	0.928	0.947	0.726	(0.706,0.727]	0.2	FALSE
AVWTIIFIV	TIIFI	0	6	0.391	8	0.913	0.99	0.729	(0.727,0.748]	0.167	FALSE
CINGACWTV	GACWT	0	3	0.049	3	0.944	0.847	0.661	(0.643,0.664]	0	FALSE
CINGCVWTV	GCVWT	1	0	NA	NA	NA	NA	0.626	(0.622,0.643]	NA	FALSE
CINGVCWSV	GVCWS	1	0	NA	NA	NA	NA	0.71	(0.706,0.727]	NA	FALSE
CINGVCWTV	GVCWT	1	0	NA	NA	NA	NA	0.685	(0.685,0.706]	NA	FALSE
CINGVFWTV	GVFWT	1	3	0.196	5	1.049	0.938	0.711	(0.706,0.727]	0.667	FALSE
CINGVVWTV	GVVWT	1	1	0.321	7	0.991	1.256	0.781	(0.769,0.79]	0	FALSE
CISGVCWTV	GVCWT	1	0	NA	NA	NA	NA	0.706	(0.706,0.727]	NA	FALSE
CLGGLITMV	GLITM	1	5	0.857	12	0.86	1.008	0.718	(0.706,0.727]	0.4	FALSE
CLLQSLQQI	QSLQQ	0	26	0.767	12	0.973	1.085	0.742	(0.727,0.748]	0.346	FALSE
CLMMILPAA	MILPA	0	1	0.118	4	0.847	0.904	0.72	(0.706,0.727]	0	FALSE
CLNGVCWTV	GVCWT	1	0	NA	NA	NA	NA	0.595	(0.58,0.601]	NA	FALSE
CLTEYILWV	EYILW	1	1	0.484	9	0.869	0.58	0.615	(0.601,0.622]	1	FALSE
CMVICLLSFI	CLLSF	0	2	0.188	5	0.882	1.092	0.571	(0.558,0.58]	0.5	FALSE
CMYYFLHYYI	FLHYY	0	2	14.677	20	0.97	0.681	0.613	(0.601,0.622]	0	FALSE
CQYLWEYYGV	WEYYG	0	0	NA	NA	NA	NA	0.69	(0.685,0.706]	NA	FALSE
DLAEWVPRV	EWVPR	1	0	NA	NA	NA	NA	0.731	(0.727,0.748]	NA	FALSE
DLIDYIYGI	DYIYG	0	4	0.078	3	1.176	0.615	0.681	(0.664,0.685]	0	FALSE
DLMGYIPAV	GYIPA	1	4	0.288	7	1.003	0.967	0.748	(0.727,0.748]	0	FALSE
DLMGYIPLV	GYIPL	1	1	0.527	10	0.913	0.744	0.631	(0.622,0.643]	0	FALSE
DLYCGILYA	CGILY	0	4	0.96	13	0.96	0.847	0.687	(0.685,0.706]	0	FALSE
ELAAIGILTV	IGILT	1	15	1.168	14	0.966	0.792	0.778	(0.769,0.79]	0.267	FALSE
ELAGIGILTV	IGILT	1	15	1.168	14	0.966	0.792	0.891	(0.875,0.896]	0.267	FALSE
ELAGWGILTV	WGILT	1	1	5.094	19	0.89	1.181	0.641	(0.622,0.643]	1	FALSE
ELMRRGDLPV	RGDLP	1	9	0.741	11	0.933	0.906	0.745	(0.727,0.748]	0	FALSE
ELMTLATWV	TLATW	1	3	12.541	20	0.873	0.912	0.737	(0.727,0.748]	0.333	FALSE
FAAELTIGV	ELTIG	0	2	66.399	20	0.942	0.919	0.8	(0.79,0.811]	0	FALSE
FAAGIIILM	GIIIL	0	15	0.036	2	0.911	0.908	0.741	(0.727,0.748]	0.133	FALSE
FADCMYYFL	CMYYF	0	0	NA	NA	NA	NA	0.514	(0.495,0.516]	NA	FALSE
FAFKDLFVV	KDLFV	1	11	0.397	8	0.952	1.202	0.769	(0.769,0.79]	0.091	FALSE
FAFRDLCIV	RDLCI	1	4	0.502	9	1.018	1.143	0.787	(0.769,0.79]	0	FALSE
FAIIAIVFV	IAIVF	0	7	1.478	15	1.04	0.979	0.85	(0.832,0.854]	0.143	FALSE
FALLKFTYL	LKFTY	0	4	0.237	6	1.165	0.814	0.659	(0.643,0.664]	0.25	FALSE
FANCNFTLV	CNFTL	1	3	0.366	8	0.9	0.919	0.572	(0.558,0.58]	0	FALSE
FANHDFTLV	HDFTL	1	1	1.872	17	1.11	0.926	0.625	(0.622,0.643]	0	FALSE
FANHKFTLV	HKFTL	1	0	NA	NA	NA	NA	0.624	(0.622,0.643]	NA	FALSE
FANHNFTLV	HNFTL	1	6	0.214	5	0.893	1.03	0.626	(0.622,0.643]	0	FALSE
FANNEFTLV	NEFTL	1	4	0.147	4	0.922	0.902	0.653	(0.643,0.664]	0.25	FALSE
FANNKFTLV	NKFTL	1	2	0.074	3	1.046	0.856	0.683	(0.664,0.685]	0	FALSE
FANYKFTLV	YKFTL	1	2	0.812	12	0.928	1.045	0.716	(0.706,0.727]	0	FALSE
FANYNFTLL	YNFTL	0	6	0.912	13	0.893	0.948	0.689	(0.685,0.706]	0.167	FALSE
FANYNFTLV	YNFTL	1	6	0.912	13	0.893	0.948	0.674	(0.664,0.685]	0.167	FALSE
FAVQTIVFI	QTIVF	0	4	1.099	14	0.878	0.916	0.659	(0.643,0.664]	0.25	FALSE
FAYICPANV	ICPAN	0	1	5.984	20	0.983	1.182	0.635	(0.622,0.643]	1	FALSE
FGIDLLWSV	DLLWS	1	10	4.036	19	0.973	0.931	0.771	(0.769,0.79]	0.6	FALSE
FIADIGIGV	DIGIG	0	5	2.36	18	1.022	0.935	0.782	(0.769,0.79]	0.2	FALSE
FIAGLIAIV	GLIAI	1	7	0.965	13	0.968	0.822	0.75	(0.748,0.769]	0.143	FALSE
FIAKHFLEL	KHFLE	0	5	6.588	20	0.885	1.166	0.652	(0.643,0.664]	0.4	FALSE
FIDILLFVI	ILLFV	0	12	0.189	5	0.986	1.054	0.738	(0.727,0.748]	0.083	FALSE
FIDSYLQKL	SYLQK	0	7	0.582	10	0.917	1.142	0.742	(0.727,0.748]	0	FALSE
FIDTVSVYT	TVSVY	0	2	1.487	15	1.054	1.086	0.778	(0.769,0.79]	0	FALSE
FIFHFVHSA	HFVHS	0	0	NA	NA	NA	NA	0.621	(0.601,0.622]	NA	FALSE
FIFLLFLTL	LLFLT	0	39	0.151	5	0.942	1.009	0.841	(0.832,0.854]	0.103	FALSE
FIFLQMALL	LQMAL	0	19	0.486	9	0.968	0.719	0.675	(0.664,0.685]	0.053	FALSE
FIFTGITLFL	GITLF	0	5	0.639	11	0.851	0.84	0.763	(0.748,0.769]	0.2	FALSE
FIHGGILYAA	GILYA	0	10	0.891	12	0.924	0.767	0.634	(0.622,0.643]	0.2	FALSE
FIHLQLYSL	LQLYS	0	11	0.292	7	0.952	1.066	0.681	(0.664,0.685]	0.182	FALSE
FIISVISLV	SVISL	0	29	1.427	15	0.886	0.966	0.811	(0.79,0.811]	0.241	FALSE
FILALCIIFV	LCIIF	0	3	0.061	3	0.897	0.786	0.8	(0.79,0.811]	0	FALSE
FILGIIITV	GIIIT	1	1	1.894	17	0.998	0.902	0.775	(0.769,0.79]	1	FALSE
FILIFNIIV	IFNII	0	2	1.615	16	0.952	1.015	0.753	(0.748,0.769]	0.5	FALSE
FILTAILFFM	AILFF	0	5	0.65	11	0.872	0.921	0.75	(0.748,0.769]	0	FALSE
FILVILFFGV	ILFFG	0	16	0	1	1.025	0.767	0.745	(0.727,0.748]	0	FALSE
FIMFMLIFNV	MLIFN	0	1	0	1	1.084	0.965	0.694	(0.685,0.706]	0	FALSE
FIPQYLSAV	QYLSA	1	9	0.161	5	0.905	0.951	0.725	(0.706,0.727]	0	FALSE
FIRMWNQAAL	WNQAA	1	2	0.597	10	1.116	1.154	0.667	(0.664,0.685]	0	FALSE
FISSFLLPL	SFLLP	0	21	0.461	9	0.878	1.054	0.69	(0.685,0.706]	0.286	FALSE
FITIFNISI	IFNIS	0	5	0.98	13	0.957	1.009	0.675	(0.664,0.685]	0.2	FALSE
FIWFIFHFV	FIFHF	0	0	NA	NA	NA	NA	0.703	(0.685,0.706]	NA	FALSE
FIYAGSLSA	AGSLS	1	35	0.73	11	0.959	1.005	0.69	(0.685,0.706]	0.143	FALSE
FIYAGSLSAL	GSLSA	1	47	0.735	11	0.847	1.014	0.654	(0.643,0.664]	0.17	FALSE
FIYFIKGFL	FIKGF	0	1	0.099	3	0.862	0.937	0.674	(0.664,0.685]	0	FALSE
FIYLALLEA	LALLE	1	59	0.305	7	0.943	0.916	0.741	(0.727,0.748]	0.102	FALSE
FLADAVVRL	DAVVR	1	8	1.145	14	1.099	1.051	0.714	(0.706,0.727]	0.125	FALSE
FLARSALIL	RSALI	0	14	0.679	11	0.905	0.835	0.791	(0.79,0.811]	0.143	FALSE
FLAYYPPMM	YYPPM	0	0	NA	NA	NA	NA	0.661	(0.643,0.664]	NA	FALSE
FLCTADAAV	TADAA	1	9	0.326	7	1.053	0.906	0.697	(0.685,0.706]	0.222	FALSE
FLDEEGKAYT	EGKAY	0	3	3.238	19	1.106	0.75	0.694	(0.685,0.706]	0.333	FALSE
FLDKGTYTL	KGTYT	1	8	1.723	16	0.981	0.751	0.708	(0.706,0.727]	0	FALSE
FLDKSIHLT	KSIHL	0	6	0.122	4	0.861	1.002	0.739	(0.727,0.748]	0	FALSE
FLDPASIAA	PASIA	1	9	1.66	16	1.134	0.937	0.787	(0.769,0.79]	0.333	FALSE
FLDTVYTII	TVYTI	0	2	4.325	19	0.959	1.054	0.733	(0.727,0.748]	0.5	FALSE
FLDWMDTFGL	MDTFG	0	0	NA	NA	NA	NA	0.614	(0.601,0.622]	NA	FALSE
FLFLRNFSL	LRNFS	1	23	0	1	0.966	0.893	0.818	(0.811,0.832]	0	FALSE
FLFVIGALA	VIGAL	0	16	0.678	11	0.987	0.786	0.777	(0.769,0.79]	0.125	FALSE
FLFVNSQCL	VNSQC	0	2	1.104	14	0.925	1.068	0.646	(0.643,0.664]	0.5	FALSE
FLFYPSMFT	YPSMF	0	4	1.376	15	1.058	0.89	0.707	(0.706,0.727]	0	FALSE
FLGAGALAV	AGALA	1	60	0.186	5	0.98	0.842	0.723	(0.706,0.727]	0.083	FALSE
FLGDDPSPA	DDPSP	1	12	0.384	8	0.929	0.939	0.753	(0.748,0.769]	0.167	FALSE
FLGERVTLT	ERVTL	1	18	0.499	9	1.027	0.818	0.854	(0.854,0.875]	0.222	FALSE
FLGGHVAVA	GHVAV	1	9	0.343	7	1.047	1.107	0.662	(0.643,0.664]	0.111	FALSE
FLGGPPVCL	GPPVC	1	3	0.1	3	0.992	1.199	0.692	(0.685,0.706]	0	FALSE
FLGRYIVKL	RYIVK	0	3	0.35	7	0.992	0.852	0.675	(0.664,0.685]	0.333	FALSE
FLHCIVFNV	CIVFN	1	0	NA	NA	NA	NA	0.8	(0.79,0.811]	NA	FALSE
FLHNYILYA	NYILY	0	2	0.939	13	0.968	0.77	0.707	(0.706,0.727]	0	FALSE
FLIDLAFLI	DLAFL	0	16	0.878	12	0.942	0.856	0.81	(0.79,0.811]	0.125	FALSE
FLIFFDLFLV	FDLFL	1	7	2.643	18	0.93	1.051	0.755	(0.748,0.769]	0.286	FALSE
FLILCYFIL	LCYFI	0	1	0.046	3	1.076	1.166	0.804	(0.79,0.811]	0	FALSE
FLILCYFILI	CYFIL	0	2	16.26	20	0.951	0.839	0.679	(0.664,0.685]	0	FALSE
FLIMYSVIGV	YSVIG	0	7	0.323	7	1.062	0.993	0.761	(0.748,0.769]	0.143	FALSE
FLIQSNSLL	QSNSL	0	9	0.982	13	0.852	1.058	0.709	(0.706,0.727]	0.111	FALSE
FLISLVMKL	SLVMK	0	2	2.709	18	0.825	0.735	0.8	(0.79,0.811]	0	FALSE
FLISVIVLV	SVIVL	0	9	0.287	7	0.974	0.812	0.821	(0.811,0.832]	0	FALSE
FLKQQYMNL	QQYMN	1	0	NA	NA	NA	NA	0.681	(0.664,0.685]	NA	FALSE
FLLALLSCL	ALLSC	1	15	0.792	12	1	1.042	0.75	(0.748,0.769]	0	FALSE
FLLCFCVLL	CFCVL	1	1	1.311	15	0.864	0.827	0.765	(0.748,0.769]	0	FALSE
FLLFLEITYT	LEITY	0	1	4.554	19	0.982	0.953	0.707	(0.706,0.727]	0	FALSE
FLLGLLFFV	GLLFF	1	11	0.215	5	0.889	1.152	0.814	(0.811,0.832]	0.091	FALSE
FLLGLLVHV	GLLVH	1	11	0.082	3	0.933	1.217	0.739	(0.727,0.748]	0	FALSE
FLLLADARAV	ADARA	0	13	0.407	8	1.063	0.921	0.667	(0.664,0.685]	0.077	FALSE
FLLLADARV	LADAR	1	11	0.543	10	1.053	0.884	0.765	(0.748,0.769]	0.364	FALSE
FLLLTSIPI	LTSIP	0	32	0.001	1	0.877	1.033	0.708	(0.706,0.727]	0.156	FALSE
FLLMDALKL	MDALK	1	9	2.59	18	0.923	1.081	0.8	(0.79,0.811]	0.222	FALSE
FLLRSIIVA	RSIIV	0	3	0.044	3	1.012	0.962	0.692	(0.685,0.706]	0	FALSE
FLLSLGIHI	SLGIH	1	4	1.974	17	0.957	0.9	0.795	(0.79,0.811]	0.75	FALSE
FLLSLGIHL	SLGIH	1	4	1.974	17	0.957	0.9	0.841	(0.832,0.854]	0.75	FALSE
FLLTKILTI	TKILT	1	6	1.885	17	0.964	0.825	0.716	(0.706,0.727]	0.333	FALSE
FLLTRILTI	TRILT	1	4	0	1	0.949	0.989	0.691	(0.685,0.706]	0	FALSE
FLLVLESIL	VLESI	1	18	0.831	12	0.926	1.027	0.805	(0.79,0.811]	0.222	FALSE
FLLLYTIIV	LYTII	0	3	0	1	0.971	0.697	0.805	(0.79,0.811]	0	FALSE
FLLLYTIIVL	YTIIV	0	5	0	1	0.903	0.729	0.821	(0.811,0.832]	0	FALSE
FLNFHTVGV	FHTVG	0	2	5.496	20	0.866	0.951	0.639	(0.622,0.643]	0.5	FALSE
FLNINHYLL	INHYL	0	2	NA	NA	0.996	0.786	0.722	(0.706,0.727]	0	FALSE
FLNTEPSQL	TEPSQ	0	7	0.065	3	0.884	0.994	0.703	(0.685,0.706]	0	FALSE
FLPADFFPSI	DFFPS	1	5	1.257	14	0.968	1.199	0.661	(0.643,0.664]	0	FALSE
FLPADFFPSV	DFFPS	1	5	1.257	14	0.968	1.199	0.661	(0.643,0.664]	0	FALSE
FLPATLTMV	ATLTM	1	5	0.328	7	0.893	0.963	0.899	(0.896,0.917]	0.2	FALSE
FLPNDFFPSA	DFFPS	1	5	1.257	14	0.968	1.199	0.667	(0.664,0.685]	0	FALSE
FLPNDFFPSV	DFFPS	1	5	1.257	14	0.968	1.199	0.703	(0.685,0.706]	0	FALSE
FLPSDFFPSA	DFFPS	1	5	1.257	14	0.968	1.199	0.686	(0.685,0.706]	0	FALSE
FLPSDFFPSI	DFFPS	1	5	1.257	14	0.968	1.199	0.603	(0.601,0.622]	0	FALSE
FLPSDFFPSV	DFFPS	1	5	1.257	14	0.968	1.199	0.661	(0.643,0.664]	0	FALSE
FLPSPLFFFL	PLFFF	1	2	1.52	16	0.956	1.018	0.722	(0.706,0.727]	0	FALSE
FLPVYFGSV	VYFGS	0	2	7.951	20	0.997	0.809	0.829	(0.811,0.832]	0	FALSE
FLQLLLVTL	LLLVT	1	55	0.047	3	0.964	1.015	0.85	(0.832,0.854]	0.145	FALSE
FLQMALLYI	MALLY	0	5	0.292	7	0.95	1.026	0.742	(0.727,0.748]	0.2	FALSE
FLRYLLFGI	YLLFG	0	11	0.363	8	0.944	0.897	0.652	(0.643,0.664]	0.091	FALSE
FLSGAVNRL	GAVNR	1	5	0.373	8	0.991	0.965	0.714	(0.706,0.727]	0.2	FALSE
FLSHDFTLV	HDFTL	1	1	1.872	17	1.11	0.926	0.66	(0.643,0.664]	0	FALSE
FLSIVVDHV	IVVDH	0	2	0.23	6	1.038	1.156	0.697	(0.685,0.706]	0.5	FALSE
FLSKQYMDL	KQYMD	1	2	1.626	16	0.935	0.794	0.778	(0.769,0.79]	0	FALSE
FLSLSLLVI	LSLLV	1	68	0.514	9	0.851	1.068	0.816	(0.811,0.832]	0.103	FALSE
FLSRVFFCV	RVFFC	0	1	8.121	20	0.962	1.163	0.681	(0.664,0.685]	1	FALSE
FLSYISDTV	YISDT	0	8	1.895	17	0.908	0.757	0.719	(0.706,0.727]	0.25	FALSE
FLTATLGPA	ATLGP	0	18	0.066	3	0.868	0.877	0.727	(0.727,0.748]	0.111	FALSE
FLTDYIPGA	DYIPG	1	5	1.365	15	0.91	0.683	0.75	(0.748,0.769]	0.2	FALSE
FLTEAIVHSV	AIVHS	1	8	0.191	5	0.922	1.062	0.653	(0.643,0.664]	0.125	FALSE
FLTGIGIITV	IGIIT	1	7	1.199	14	1.018	0.792	0.732	(0.727,0.748]	0.143	FALSE
FLTGTFVTA	GTFVT	0	0	NA	NA	NA	NA	0.769	(0.769,0.79]	NA	FALSE
FLTSVINRV	SVINR	1	6	1.185	14	0.907	0.863	0.738	(0.727,0.748]	0.333	FALSE
FLTTPVPSL	TPVPS	1	67	0.052	3	0.916	1.026	0.747	(0.727,0.748]	0.06	FALSE
FLVDAIVRVA	AIVRV	1	1	0.004	1	0.952	1.236	0.645	(0.643,0.664]	0	FALSE
FLVDGLSSI	DGLSS	0	25	0.825	12	0.919	0.999	0.833	(0.832,0.854]	0.2	FALSE
FLVGVAIIL	GVAII	0	8	1.463	15	1.018	0.831	0.84	(0.832,0.854]	0.125	FALSE
FLVGVAIILV	VAIIL	0	11	0.34	7	1.099	1.018	0.764	(0.748,0.769]	0	FALSE
FLVIWVARA	IWVAR	0	0	NA	NA	NA	NA	0.737	(0.727,0.748]	NA	FALSE
FLVPFVVFL	PFVVF	1	4	0.349	7	1.079	1.182	0.796	(0.79,0.811]	0.25	FALSE
FLWGFFPVL	GFFPV	1	3	13.042	20	1.244	0.979	0.868	(0.854,0.875]	0.667	FALSE
FLWHVRKRV	HVRKR	0	2	2.354	18	0.969	1.025	0.686	(0.685,0.706]	0	FALSE
FLYALALLL	ALALL	1	105	0.335	7	0.917	0.926	0.78	(0.769,0.79]	0.133	FALSE
FLYELIWNV	ELIWN	1	3	2.586	18	1.023	0.906	0.756	(0.748,0.769]	0.333	FALSE
FLYIIDWMV	IIDWM	0	0	NA	NA	NA	NA	0.8	(0.79,0.811]	NA	FALSE
FLYNFWTNV	NFWTN	0	0	NA	NA	NA	NA	0.604	(0.601,0.622]	NA	FALSE
FLYNLLTRV	NLLTR	1	16	1.15	14	0.945	1.026	0.818	(0.811,0.832]	0.312	FALSE
FLYSEIIRT	SEIIR	0	8	1.783	16	0.996	1.106	0.689	(0.685,0.706]	0.25	FALSE
FMGDIHQPL	DIHQP	1	1	0.298	7	0.95	0.664	0.673	(0.664,0.685]	0	FALSE
FMGVLVNSL	VLVNS	1	18	0.95	13	0.904	1.202	0.742	(0.727,0.748]	0.167	FALSE
FMHIWLQAA	IWLQA	1	1	0.66	11	1.022	1.012	0.627	(0.622,0.643]	0	FALSE
FMIAFISCFA	FISCF	1	2	2.421	18	0.954	0.902	0.706	(0.706,0.727]	0	FALSE
FMIVSISLV	VSISL	1	13	1.093	14	0.82	1.055	0.831	(0.811,0.832]	0.231	FALSE
FMLMETMFFI	ETMFF	0	0	NA	NA	NA	NA	0.549	(0.537,0.558]	NA	FALSE
FMLPIMYGPI	IMYGP	0	0	NA	NA	NA	NA	0.593	(0.58,0.601]	NA	FALSE
FMNLYSFTI	LYSFT	0	2	3.824	19	0.879	0.722	0.624	(0.622,0.643]	0.5	FALSE
FMNYTLNNT	YTLNN	1	6	0.963	13	0.887	1.026	0.619	(0.601,0.622]	0.167	FALSE
FMREYWFHV	EYWFH	0	1	0	1	1.197	0.772	0.53	(0.516,0.537]	0	FALSE
FMTALVLSL	ALVLS	1	34	0.172	5	0.966	1.084	0.756	(0.748,0.769]	0.088	FALSE
FMYFCEQKL	FCEQK	0	0	NA	NA	NA	NA	0.701	(0.685,0.706]	NA	FALSE
FMYIESIKV	IESIK	0	7	0.769	12	1.017	1.009	0.689	(0.685,0.706]	0	FALSE
FMYRGLLGL	RGLLG	0	36	0.27	6	0.934	0.952	0.682	(0.664,0.685]	0.25	FALSE
FQANTPPAV	NTPPA	1	3	0.846	12	0.961	1.007	0.66	(0.643,0.664]	0	FALSE
FQGRGVFEL	RGVFE	1	3	0.292	7	1.022	0.911	0.681	(0.664,0.685]	0	FALSE
FQQLFLNTL	LFLNT	1	10	0.119	4	0.926	0.993	0.719	(0.706,0.727]	0.3	FALSE
FQSLTIFST	LTIFS	0	10	0.011	2	0.907	0.994	0.721	(0.706,0.727]	0	FALSE
FQYLLPGFV	LLPGF	0	20	0.531	10	0.885	0.977	0.729	(0.727,0.748]	0.1	FALSE
FQYLLPGFVL	LPGFV	0	15	1.887	17	1.163	0.984	0.654	(0.643,0.664]	0.267	FALSE
FSINNKLVYV	NKLVY	0	4	0.948	13	1.224	0.986	0.626	(0.622,0.643]	0.25	FALSE
FTFSDVINI	SDVIN	0	4	0.256	6	0.907	1.056	0.629	(0.622,0.643]	0	FALSE
FTFTNVCSL	TNVCS	0	1	0.707	11	0.974	1.068	0.68	(0.664,0.685]	0	FALSE
FTGITLFLL	ITLFL	0	9	0.557	10	0.878	0.876	0.753	(0.748,0.769]	0.111	FALSE
FTLRHIIGL	RHIIG	0	1	1.198	14	1.214	1.038	0.63	(0.622,0.643]	1	FALSE
FTNLITLAV	LITLA	0	25	0.422	8	0.877	0.786	0.843	(0.832,0.854]	0.08	FALSE
FTSDYPFYV	DYPFY	1	2	3.043	18	1.187	0.911	0.647	(0.643,0.664]	0.5	FALSE
FVANFSMEL	NFSME	1	1	0	1	0.987	0.885	0.705	(0.685,0.706]	0	FALSE
FVAQRTLRV	QRTLR	1	5	0.529	10	1.09	1.232	0.651	(0.643,0.664]	0.4	FALSE
FVARVFLGL	RVFLG	0	7	0	1	1.133	1.073	0.729	(0.727,0.748]	0	FALSE
FVDYNFSLV	YNFSL	1	6	0.014	2	0.959	1.058	0.701	(0.685,0.706]	0.167	FALSE
FVDYNFTIV	YNFTI	1	1	0	1	1.192	1.084	0.702	(0.685,0.706]	0	FALSE
FVFILTAIL	ILTAI	0	17	1.923	17	1.025	0.777	0.815	(0.811,0.832]	0.353	FALSE
FVFLRNFSL	LRNFS	1	23	0	1	0.966	0.893	0.796	(0.79,0.811]	0	FALSE
FVIFACNFV	FACNF	1	0	NA	NA	NA	NA	0.745	(0.727,0.748]	NA	FALSE
FVILYLLAV	LYLLA	0	19	0.305	7	0.873	0.767	0.795	(0.79,0.811]	0.211	FALSE
FVIVIYIFTV	IYIFT	0	4	0.832	12	1.134	0.904	0.74	(0.727,0.748]	0.25	FALSE
FVMLEMLNYV	EMLNY	0	6	0.454	9	0.853	0.845	0.626	(0.622,0.643]	0.167	FALSE
FVNHRFTLV	HRFTL	1	1	4.162	19	1.075	1.027	0.594	(0.58,0.601]	1	FALSE
FVNYDFALV	YDFAL	1	4	2.089	17	1.051	0.971	0.646	(0.643,0.664]	0	FALSE
FVNYDFTIV	YDFTI	1	1	0.121	4	0.959	0.758	0.674	(0.664,0.685]	0	FALSE
FVNYNFTLV	YNFTL	1	6	0.912	13	0.893	0.948	0.674	(0.664,0.685]	0.167	FALSE
FVSKVLHTV	KVLHT	0	2	1.605	16	1.003	1.12	0.697	(0.685,0.706]	1	FALSE
FVSSIKFYI	SIKFY	0	0	NA	NA	NA	NA	0.764	(0.748,0.769]	NA	FALSE
FVVFILIYV	FILIY	0	1	0.018	2	1.096	1.018	0.953	(0.938,0.959]	0	FALSE
FWMSPVFNL	SPVFN	1	6	1.319	15	1.014	1.227	0.608	(0.601,0.622]	0.167	FALSE
GFLIAYQPLL	AYQPL	1	2	0.371	8	0.982	0.725	0.699	(0.685,0.706]	0	FALSE
GIAGGLALL	GGLAL	1	39	0.131	4	0.969	0.785	0.881	(0.875,0.896]	0.051	FALSE
GIEGFVFTL	GFVFT	1	9	0.8	12	1.037	1.259	0.711	(0.706,0.727]	0	FALSE
GIFEDRAPV	EDRAP	1	10	0.975	13	0.927	0.847	0.722	(0.706,0.727]	0.2	FALSE
GILDFGVKL	DFGVK	1	4	3.416	19	1.141	0.996	0.652	(0.643,0.664]	0.5	FALSE
GILEFVFTL	EFVFT	1	0	NA	NA	NA	NA	0.759	(0.748,0.769]	NA	FALSE
GILGFVFTL	GFVFT	1	9	0.8	12	1.037	1.259	0.756	(0.748,0.769]	0	FALSE
GILGFVFTLT	FVFTL	1	3	1.099	14	0.825	1.061	0.667	(0.664,0.685]	0	FALSE
GILGFVTTL	GFVTT	1	2	8.111	20	0.971	0.975	0.787	(0.769,0.79]	0.5	FALSE
GILGLVFTL	GLVFT	1	8	0.307	7	1.055	1.056	0.8	(0.79,0.811]	0.125	FALSE
GILTVSVAV	TVSVA	1	20	0.441	8	0.998	1.151	0.779	(0.769,0.79]	0.1	FALSE
GLAAAVVAV	AAVVA	1	42	0.846	12	1.132	0.963	0.872	(0.854,0.875]	0.167	FALSE
GLADAFILL	DAFIL	0	6	0.662	11	1.116	0.963	0.941	(0.938,0.959]	0.167	FALSE
GLADTVVAC	DTVVA	1	11	0.113	4	1.062	1.068	0.702	(0.685,0.706]	0.091	FALSE
GLARLDALV	RLDAL	1	21	0.266	6	0.914	0.863	0.723	(0.706,0.727]	0.19	FALSE
GLAVVLWSL	VVLWS	1	7	2.547	18	0.959	1.084	0.791	(0.79,0.811]	0.286	FALSE
GLCPHCINV	PHCIN	1	0	NA	NA	NA	NA	0.678	(0.664,0.685]	NA	FALSE
GLCTLVAML	TLVAM	1	5	0.016	2	1.011	1.163	0.718	(0.706,0.727]	0	FALSE
GLDNHTILL	NHTIL	1	6	1.66	16	0.94	0.916	0.632	(0.622,0.643]	0	FALSE
GLFDFVNFV	DFVNF	1	2	1.472	15	1.028	0.91	0.702	(0.685,0.706]	0	FALSE
GLFFSVYAL	FSVYA	1	5	0.204	5	0.917	0.893	0.652	(0.643,0.664]	0	FALSE
GLFIYIPGT	IYIPG	0	1	0.065	3	0.911	0.705	0.674	(0.664,0.685]	1	FALSE
GLGIFCFRI	IFCFR	0	1	0.15	5	0.889	0.782	0.748	(0.727,0.748]	0	FALSE
GLGWVGWLL	WVGWL	1	0	NA	NA	NA	NA	0.661	(0.643,0.664]	NA	FALSE
GLIACLIFV	ACLIF	0	3	0.105	4	1.03	1.259	0.783	(0.769,0.79]	0.333	FALSE
GLIACLIFVT	CLIFV	0	1	0.123	4	0.912	1.161	0.66	(0.643,0.664]	0	FALSE
GLIIISIFL	IISIF	0	8	1.333	15	0.903	0.902	0.875	(0.875,0.896]	0.25	FALSE
GLILFVLAL	LFVLA	0	18	0.443	9	0.979	0.972	0.846	(0.832,0.854]	0.278	FALSE
GLIVGIIFTA	GIIFT	0	11	0.131	4	0.986	0.98	0.702	(0.685,0.706]	0	FALSE
GLLEWIFRA	EWIFR	1	1	0.004	1	1.188	1.084	0.812	(0.811,0.832]	0	FALSE
GLLFMILTV	FMILT	1	2	0.858	12	0.845	0.605	0.738	(0.727,0.748]	0	FALSE
GLLGCIITSL	CIITS	1	1	0.031	2	0.853	1.024	0.66	(0.643,0.664]	0	FALSE
GLLGFVFTL	GFVFT	1	9	0.8	12	1.037	1.259	0.8	(0.79,0.811]	0	FALSE
GLLLGCFWV	LGCFW	0	1	0.174	5	0.942	1.042	0.804	(0.79,0.811]	0	FALSE
GLLPFHSTL	PFHST	1	4	4.291	19	1.125	0.904	0.708	(0.706,0.727]	0	FALSE
GLLPSLLLLL	SLLLL	1	176	0.247	6	0.85	1.069	0.867	(0.854,0.875]	0.091	FALSE
GLLSLEEEL	SLEEE	1	75	0.59	10	0.881	0.927	0.747	(0.727,0.748]	0.16	FALSE
GLMNNAFEWI	NAFEW	1	0	NA	NA	NA	NA	0.574	(0.558,0.58]	NA	FALSE
GLNDYLHSV	DYLHS	1	12	1.266	14	1.025	1.023	0.708	(0.706,0.727]	0.25	FALSE
GLPRYVARL	RYVAR	1	6	0.349	7	1.104	0.997	0.652	(0.643,0.664]	0.167	FALSE
GLPVEYLQV	VEYLQ	1	6	5.839	20	1.019	1.265	0.843	(0.832,0.854]	0	FALSE
GLSPTVWLS	PTVWL	1	4	0.323	7	0.838	1.023	0.727	(0.727,0.748]	0.25	FALSE
GLSPTVWLSA	TVWLS	1	4	1.378	15	1.022	1.209	0.726	(0.706,0.727]	0	FALSE
GLVFRFSEV	FRFSE	1	7	1.905	17	1.038	0.909	0.69	(0.685,0.706]	0.143	FALSE
GLVGLVTFL	GLVTF	1	19	0.595	10	0.93	1.048	0.786	(0.769,0.79]	0	FALSE
GLVRLNAFL	RLNAF	0	0	NA	NA	NA	NA	0.714	(0.706,0.727]	NA	FALSE
GMFNMLSTVL	MLSTV	1	6	2.033	17	0.927	0.879	0.625	(0.622,0.643]	0.5	FALSE
GMGWLTIGI	WLTIG	0	1	0.991	13	0.96	0.885	0.667	(0.664,0.685]	0	FALSE
GMLGFVFTL	GFVFT	1	9	0.8	12	1.037	1.259	0.747	(0.727,0.748]	0	FALSE
GMLICLTVL	ICLTV	1	3	0.354	7	0.805	1.084	0.75	(0.748,0.769]	0.333	FALSE
GQYSGFARA	SGFAR	0	3	0.798	12	1.016	0.921	0.695	(0.685,0.706]	0.333	FALSE
GTLGIVCPI	GIVCP	1	1	0.775	12	1.04	0.786	0.771	(0.769,0.79]	0	FALSE
GTYAVNIHV	AVNIH	0	2	0.236	6	1.018	0.868	0.681	(0.664,0.685]	0.5	FALSE
GVFHTMWHV	HTMWH	0	0	NA	NA	NA	NA	0.655	(0.643,0.664]	NA	FALSE
HIYFVSLLL	FVSLL	0	28	0.449	9	0.913	0.993	0.747	(0.727,0.748]	0.143	FALSE
HLCGPFLVEA	PFLVE	1	6	0.053	3	1.022	1.038	0.743	(0.727,0.748]	0	FALSE
HLHQNIVDV	QNIVD	0	5	0.346	7	0.9	1.169	0.68	(0.664,0.685]	0.2	FALSE
HLIMFEQYFI	FEQYF	0	2	NA	NA	0.852	0.927	0.577	(0.558,0.58]	0	FALSE
HLIMIYFFI	MIYFF	0	1	0.148	4	0.886	1.295	0.674	(0.664,0.685]	1	FALSE
HLLFEEYTNI	EEYTN	1	1	1.789	16	0.854	0.866	0.654	(0.643,0.664]	0	FALSE
HLLNLLLWPL	LLLWP	0	11	0.553	10	0.842	0.804	0.718	(0.706,0.727]	0.273	FALSE
HLMFYTLPI	FYTLP	0	6	1.898	17	0.962	0.734	0.7	(0.685,0.706]	0.333	FALSE
HLYASLSRV	ASLSR	1	34	0.424	8	0.883	1.034	0.759	(0.748,0.769]	0.088	FALSE
HMIDKLFYV	DKLFY	0	1	0.366	8	0.903	1.124	0.694	(0.685,0.706]	1	FALSE
HQMSSCFLL	SSCFL	0	8	0.047	3	0.879	1.055	0.75	(0.748,0.769]	0.125	FALSE
HVIDYLIRI	DYLIR	0	0	NA	NA	NA	NA	0.71	(0.706,0.727]	NA	FALSE
IIALLFALV	LLFAL	0	41	0.387	8	1.003	0.767	0.816	(0.811,0.832]	0.049	FALSE
IIFAVQTIV	AVQTI	0	5	0	1	1.108	0.901	0.691	(0.685,0.706]	0.2	FALSE
IIIFFIVLI	FFIVL	0	4	2.451	18	1.026	0.891	0.854	(0.854,0.875]	0.25	FALSE
IIISIFLQV	SIFLQ	0	9	0.137	4	0.876	0.981	0.763	(0.748,0.769]	0.111	FALSE
IILEFFLIV	EFFLI	1	5	1.195	14	0.959	0.792	0.699	(0.685,0.706]	0.2	FALSE
IILEFFLMVL	FFLMV	1	2	1.006	13	1.168	0.995	0.645	(0.643,0.664]	0	FALSE
IILFILFFA	FILFF	0	7	0.58	10	0.908	0.98	0.881	(0.875,0.896]	0.143	FALSE
IILKANFSV	KANFS	1	14	0	1	1.043	1.018	0.725	(0.706,0.727]	0.071	FALSE
IISAFTLLA	AFTLL	0	19	0.407	8	0.995	0.975	0.744	(0.727,0.748]	0.158	FALSE
IITCCLLSV	CCLLS	0	2	0.599	10	0.896	1.161	0.729	(0.727,0.748]	0	FALSE
IIVALTIMGV	LTIMG	0	0	NA	NA	NA	NA	0.667	(0.664,0.685]	NA	FALSE
IIWGELFGV	GELFG	1	5	0.07	3	1.02	1.124	0.755	(0.748,0.769]	0.2	FALSE
IIYEILYML	EILYM	0	1	0.544	10	0.881	0.947	0.777	(0.769,0.79]	0	FALSE
IIYTCINFI	TCINF	0	0	NA	NA	NA	NA	0.62	(0.601,0.622]	NA	FALSE
ILAAFLHWL	AFLHW	1	12	0.728	11	1.043	1.386	0.889	(0.875,0.896]	0.083	FALSE
ILAALFMYYA	LFMYY	0	1	0	1	1.063	0.629	0.76	(0.748,0.769]	0	FALSE
ILAIIFLVL	IIFLV	0	19	0.235	6	0.955	0.937	0.831	(0.811,0.832]	0	FALSE
ILAKFAHWL	KFAHW	1	0	NA	NA	NA	NA	0.9	(0.896,0.917]	NA	FALSE
ILALCIIFV	LCIIF	0	3	0.061	3	0.897	0.786	0.81	(0.79,0.811]	0	FALSE
ILALVQEKI	LVQEK	1	21	0.444	9	1.012	0.953	0.76	(0.748,0.769]	0.19	FALSE
ILDAHSLYL	AHSLY	1	3	2.886	18	0.968	0.989	0.703	(0.685,0.706]	0.667	FALSE
ILDSFDPLV	SFDPL	1	6	0.423	8	0.914	1.024	0.703	(0.685,0.706]	0.333	FALSE
ILEDIVLTL	DIVLT	1	10	0.243	6	0.962	0.952	0.914	(0.896,0.917]	0	FALSE
ILEDRGFNQV	RGFNQ	1	1	0.004	1	1.321	0.745	0.681	(0.664,0.685]	0	FALSE
ILEETSVML	ETSVM	1	1	9.451	20	0.706	1.141	0.667	(0.664,0.685]	0	FALSE
ILFILFFAYV	LFFAY	0	3	0.151	5	1.009	0.984	0.75	(0.748,0.769]	0	FALSE
ILFIMFMLI	IMFML	0	0	NA	NA	NA	NA	0.854	(0.854,0.875]	NA	FALSE
ILFLLFVCI	LLFVC	0	7	0.407	8	0.954	1.058	0.761	(0.748,0.769]	0.143	FALSE
ILGFVFTLTV	VFTLT	1	13	0.452	9	1.032	1.085	0.737	(0.727,0.748]	0.231	FALSE
ILHLLDLHSL	LDLHS	0	15	0.384	8	0.878	1.112	0.719	(0.706,0.727]	0.133	FALSE
ILHTNMPNV	TNMPN	1	1	4.553	19	0.903	1.103	0.729	(0.727,0.748]	1	FALSE
ILIEGIFFA	EGIFF	1	2	0.557	10	1.038	0.83	0.684	(0.664,0.685]	0	FALSE
ILIEGIFFV	EGIFF	1	2	0.557	10	1.038	0.83	0.729	(0.727,0.748]	0	FALSE
ILIEGVFFA	EGVFF	1	2	1.774	16	1.043	0.896	0.675	(0.664,0.685]	0	FALSE
ILINHGFYI	NHGFY	0	1	18.043	20	0.946	0.994	0.618	(0.601,0.622]	1	FALSE
ILIPFLILFI	FLILF	0	14	0.225	6	0.895	0.867	0.792	(0.79,0.811]	0.071	FALSE
ILLERLDVGT	RLDVG	0	3	4.509	19	0.998	0.838	0.627	(0.622,0.643]	0	FALSE
ILLFVIVIYI	VIVIY	0	5	0.47	9	0.99	0.901	0.756	(0.748,0.769]	0	FALSE
ILLLDQVLV	LDQVL	1	18	0.341	7	0.942	0.843	0.805	(0.79,0.811]	0.278	FALSE
ILLLIGICV	LIGIC	0	2	1.017	13	0.949	0.892	0.796	(0.79,0.811]	0.5	FALSE
ILLLLISLV	LLISL	0	28	0.923	13	0.889	0.939	0.889	(0.875,0.896]	0.071	FALSE
ILLLLIYLYL	LIYLY	0	6	0.134	4	0.929	1.044	0.848	(0.832,0.854]	0	FALSE
ILMALFGIKL	LFGIK	0	5	0.361	8	1.054	1.021	0.71	(0.706,0.727]	0	FALSE
ILMDNKGLGV	NKGLG	0	4	0.055	3	1.071	0.956	0.6	(0.58,0.601]	0	FALSE
ILMDSIFVST	SIFVS	0	1	19.163	20	0.908	1.235	0.571	(0.558,0.58]	0	FALSE
ILMIFISSFL	FISSF	1	5	0.581	10	0.886	1.073	0.756	(0.748,0.769]	0	FALSE
ILMNDQEVGV	DQEVG	1	3	0.888	12	1.003	0.713	0.596	(0.58,0.601]	0.667	FALSE
ILMWEAVTL	WEAVT	1	1	1.99	17	1.02	1.012	0.813	(0.811,0.832]	0	FALSE
ILMWEAVTV	WEAVT	1	1	1.99	17	1.02	1.012	0.747	(0.727,0.748]	0	FALSE
ILMYPTTLL	YPTTL	0	2	0.034	2	0.923	0.915	0.719	(0.706,0.727]	0	FALSE
ILNSLFERL	SLFER	0	9	1.768	16	0.941	1.069	0.762	(0.748,0.769]	0.333	FALSE
ILPGQDLQYV	QDLQY	1	1	0.016	2	0.925	1.337	0.838	(0.832,0.854]	0	FALSE
ILPVIFLSI	VIFLS	0	13	0.061	3	0.89	1.176	0.783	(0.769,0.79]	0.154	FALSE
ILQNRLVYV	NRLVY	0	3	0.321	7	1.103	1.001	0.682	(0.664,0.685]	0	FALSE
ILRSFIPLL	SFIPL	1	5	1.717	16	0.903	1.012	0.744	(0.727,0.748]	0.6	FALSE
ILSDDMLNI	DDMLN	0	2	0.264	6	0.975	0.936	0.738	(0.727,0.748]	0.5	FALSE
ILSDENYLL	DENYL	1	3	0.884	12	1.045	0.867	0.719	(0.706,0.727]	0.333	FALSE
ILSLFLISL	LFLIS	0	10	0.954	13	0.954	1.064	0.836	(0.832,0.854]	0.2	FALSE
ILSLFLISLV	FLISL	0	18	0.181	5	0.943	0.862	0.729	(0.727,0.748]	0.222	FALSE
ILSPFLPLL	PFLPL	1	22	1.517	16	0.969	0.975	0.867	(0.854,0.875]	0.318	FALSE
ILSSAIFST	SAIFS	0	13	0.747	11	1.009	0.993	0.81	(0.79,0.811]	0.231	FALSE
ILSVSSFLFV	SSFLF	1	10	1.65	16	0.859	1.095	0.795	(0.79,0.811]	0.1	FALSE
ILTAILFFM	AILFF	0	5	0.65	11	0.872	0.921	0.714	(0.706,0.727]	0	FALSE
ILTGLNYEV	GLNYE	1	2	4.835	19	0.908	0.943	0.911	(0.896,0.917]	0.5	FALSE
ILVCYILYI	CYILY	0	1	0.21	5	1.075	1.143	0.814	(0.811,0.832]	0	FALSE
ILVIFTVAI	IFTVA	0	8	0.341	7	1.014	0.959	0.836	(0.832,0.854]	0.125	FALSE
ILVILFFGV	ILFFG	0	16	0	1	1.025	0.767	0.833	(0.832,0.854]	0	FALSE
ILVVSLLLV	VSLLL	1	98	0.457	9	0.842	0.96	0.861	(0.854,0.875]	0.133	FALSE
ILWFFNAMV	FFNAM	0	0	NA	NA	NA	NA	0.704	(0.685,0.706]	NA	FALSE
ILYDNVVTL	DNVVT	0	4	0.526	9	1.075	1.089	0.689	(0.685,0.706]	0	FALSE
ILYGPLTRI	GPLTR	1	10	1.06	13	0.939	0.965	0.769	(0.769,0.79]	0.2	FALSE
ILYMGFRLYL	GFRLY	0	3	0.7	11	0.937	1.18	0.63	(0.622,0.643]	0	FALSE
ILYYLSAKI	YLSAK	0	4	12.495	20	1.002	0.89	0.762	(0.748,0.769]	0	FALSE
IMAAILAYT	AILAY	0	7	0.273	6	0.948	0.926	0.691	(0.685,0.706]	0.143	FALSE
IMAKNEVFCV	NEVFC	1	4	0.627	10	1.011	1.239	0.6	(0.58,0.601]	0.25	FALSE
IMDFIGPYI	FIGPY	0	1	0.174	5	0.906	0.831	0.726	(0.706,0.727]	0	FALSE
IMDTDQRFV	TDQRF	0	2	0.193	5	0.918	1.034	0.645	(0.643,0.664]	0	FALSE
IMEDVGWLNV	VGWLN	1	2	0.727	11	0.959	1.253	0.618	(0.601,0.622]	0.5	FALSE
IMGVIFLISV	IFLIS	0	5	0	1	1.009	1.021	0.764	(0.748,0.769]	0	FALSE
IMIGHLVGV	GHLVG	1	8	0.106	4	0.909	1.063	0.792	(0.79,0.811]	0	FALSE
IMITTIIIV	TTIII	1	8	0.11	4	0.925	0.97	0.805	(0.79,0.811]	0.125	FALSE
IMMGVLVGV	GVLVG	1	22	0.132	4	1.012	1.057	0.916	(0.896,0.917]	0.136	FALSE
IMSGEVPSM	GEVPS	1	17	0.606	10	0.97	1.127	0.667	(0.664,0.685]	0.235	FALSE
IMVLSFLFL	LSFLF	1	17	0.136	4	0.851	1.059	0.84	(0.832,0.854]	0.235	FALSE
IMYNYPAML	NYPAM	1	0	NA	NA	NA	NA	0.693	(0.685,0.706]	NA	FALSE
ITINYFLLL	NYFLL	0	6	0.537	10	0.923	0.746	0.659	(0.643,0.664]	0.333	FALSE
ITLLCLIPTV	CLIPT	1	0	NA	NA	NA	NA	0.647	(0.643,0.664]	NA	FALSE
ITMGSLFFV	GSLFF	1	12	0.582	10	0.851	1.143	0.777	(0.769,0.79]	0.25	FALSE
ITMSAFLIV	SAFLI	0	6	0.956	13	1.034	1.009	0.699	(0.685,0.706]	0.333	FALSE
ITSAIGILPV	IGILP	1	3	4.048	19	0.974	0.893	0.717	(0.706,0.727]	0.333	FALSE
ITSAIGVLFV	IGVLF	1	4	0.504	9	0.993	0.816	0.689	(0.685,0.706]	0	FALSE
ITSAIGVLPV	IGVLP	1	2	0.135	4	0.943	0.812	0.739	(0.727,0.748]	0	FALSE
ITSGIGVLPV	IGVLP	1	2	0.135	4	0.943	0.812	0.851	(0.832,0.854]	0	FALSE
ITYNYQLFL	NYQLF	0	0	NA	NA	NA	NA	0.568	(0.558,0.58]	NA	FALSE
IVAPYIALL	PYIAL	0	3	0.449	9	1.213	0.857	0.732	(0.727,0.748]	0	FALSE
IVAWFLLLI	WFLLL	0	10	0.059	3	0.875	1.104	0.844	(0.832,0.854]	0.1	FALSE
IVNGAMMFYV	AMMFY	0	0	NA	NA	NA	NA	0.68	(0.664,0.685]	NA	FALSE
IVSPFIPLL	PFIPL	1	6	2.144	17	0.907	0.941	0.773	(0.769,0.79]	0.333	FALSE
IVYLCPVLV	LCPVL	1	8	1.012	13	1.128	1.013	0.674	(0.664,0.685]	0.125	FALSE
KAANIVLTV	NIVLT	1	9	0.094	3	0.893	0.786	0.836	(0.832,0.854]	0.111	FALSE
KAYHIIFFV	HIIFF	0	0	NA	NA	NA	NA	0.687	(0.685,0.706]	NA	FALSE
KIDYYIPYV	YYIPY	1	0	NA	NA	NA	NA	0.667	(0.664,0.685]	NA	FALSE
KIFNYNMGV	NYNMG	0	0	NA	NA	NA	NA	0.639	(0.622,0.643]	NA	FALSE
KIIKLFFRL	KLFFR	1	6	0.65	11	1.003	1.335	0.659	(0.643,0.664]	0	FALSE
KILAIIFLV	AIIFL	0	8	1.236	14	0.939	0.782	0.718	(0.706,0.727]	0.125	FALSE
KILAIIFLVL	IIFLV	0	19	0.235	6	0.955	0.937	0.698	(0.685,0.706]	0	FALSE
KINQSLAFI	QSLAF	1	6	0.051	3	0.851	1.062	0.66	(0.643,0.664]	0.167	FALSE
KISEYRHYV	EYRHY	1	4	1.486	15	1.086	0.852	0.726	(0.706,0.727]	0.25	FALSE
KLAEAIFKL	EAIFK	1	2	6.208	20	1.025	0.734	0.707	(0.706,0.727]	0	FALSE
KLAGIGILTV	IGILT	1	15	1.168	14	0.966	0.792	0.804	(0.79,0.811]	0.267	FALSE
KLCCDIYHA	CDIYH	0	1	0.031	2	1.019	0.925	0.58	(0.58,0.601]	0	FALSE
KLEEENPWL	EENPW	1	4	0.692	11	0.821	0.866	0.726	(0.706,0.727]	0	FALSE
KLESMGIYQI	MGIYQ	0	2	0.209	5	1.026	0.818	0.636	(0.622,0.643]	0	FALSE
KLFEFLVYGV	FLVYG	1	8	0.477	9	1.047	0.748	0.893	(0.875,0.896]	0	FALSE
KLFNVTLNA	NVTLN	0	8	0.286	6	0.946	0.94	0.726	(0.706,0.727]	0.25	FALSE
KLFSYGTLI	SYGTL	0	4	5.648	20	0.928	0.744	0.791	(0.79,0.811]	0	FALSE
KLGNLLLLI	NLLLL	0	37	1.086	14	0.927	0.894	0.854	(0.854,0.875]	0.189	FALSE
KLGPGEEQV	PGEEQ	1	10	0.49	9	1.065	0.949	0.723	(0.706,0.727]	0.3	FALSE
KLIANNTRV	ANNTR	1	2	4.838	19	1.025	0.947	0.86	(0.854,0.875]	0	FALSE
KLILALLTFL	ALLTF	1	12	0.526	9	0.854	0.947	0.697	(0.685,0.706]	0.167	FALSE
KLKEFIPKV	EFIPK	1	4	4.997	19	0.966	1.011	0.681	(0.664,0.685]	0	FALSE
KLKSLGLNAV	LGLNA	1	15	0.882	12	0.948	0.759	0.652	(0.643,0.664]	0.133	FALSE
KLLALGINAV	LGINA	1	4	0.004	1	0.877	0.753	0.705	(0.685,0.706]	0	FALSE
KLLGLGINAV	LGINA	1	4	0.004	1	0.877	0.753	0.652	(0.643,0.664]	0	FALSE
KLLKMVTSV	KMVTS	0	19	0.037	2	0.86	1.026	0.699	(0.685,0.706]	0	FALSE
KLLRRPFSL	RRPFS	0	6	1.14	14	1.209	1.243	0.748	(0.727,0.748]	0.167	FALSE
KLLSHFYPA	SHFYP	0	2	18.891	20	1.179	1.075	0.72	(0.706,0.727]	0.5	FALSE
KLLSHFYPAV	HFYPA	0	0	NA	NA	NA	NA	0.637	(0.622,0.643]	NA	FALSE
KLLTDIASV	TDIAS	0	6	1.26	14	0.911	1.01	0.785	(0.769,0.79]	0.333	FALSE
KLMPNITLL	PNITL	1	11	0.764	12	0.802	0.767	0.759	(0.748,0.769]	0.091	FALSE
KLPDLCTEL	DLCTE	1	1	3.458	19	0.909	0.915	0.714	(0.706,0.727]	0	FALSE
KLPQLCTEV	QLCTE	1	7	0.306	7	0.856	1.061	0.695	(0.685,0.706]	0.143	FALSE
KLQDCTMLV	DCTML	1	2	0.389	8	0.869	0.81	0.739	(0.727,0.748]	0	FALSE
KLRGMGLNAV	MGLNA	0	1	1.473	15	1.031	1.063	0.598	(0.58,0.601]	0	FALSE
KLSGLGINAI	LGINA	1	4	0.004	1	0.877	0.753	0.625	(0.622,0.643]	0	FALSE
KLSGLGINAV	LGINA	1	4	0.004	1	0.877	0.753	0.638	(0.622,0.643]	0	FALSE
KLSGLGLNAV	LGLNA	1	15	0.882	12	0.948	0.759	0.631	(0.622,0.643]	0.133	FALSE
KLSSLGLNAV	LGLNA	1	15	0.882	12	0.948	0.759	0.645	(0.643,0.664]	0.133	FALSE
KLSSLGLNSV	LGLNS	1	13	0.419	8	0.931	0.863	0.705	(0.685,0.706]	0.077	FALSE
KLTALGINAV	LGINA	1	4	0.004	1	0.877	0.753	0.731	(0.727,0.748]	0	FALSE
KLTGLGLNAV	LGLNA	1	15	0.882	12	0.948	0.759	0.674	(0.664,0.685]	0.133	FALSE
KLTPLCVSL	PLCVS	1	8	1.597	16	1.019	0.944	0.813	(0.811,0.832]	0.25	FALSE
KLTPLCVTL	PLCVT	1	5	0	1	1.147	0.863	0.704	(0.685,0.706]	0	FALSE
KLVALGINAV	LGINA	1	4	0.004	1	0.877	0.753	0.682	(0.664,0.685]	0	FALSE
KLVALGLNAV	LGLNA	1	15	0.882	12	0.948	0.759	0.727	(0.727,0.748]	0.133	FALSE
KLVALGNNAV	LGNNA	1	5	2.287	18	0.961	0.753	0.774	(0.769,0.79]	0.4	FALSE
KLVALGVNAV	LGVNA	1	3	0.106	4	0.912	0.775	0.659	(0.643,0.664]	0	FALSE
KLVANGINAV	NGINA	1	2	0	1	1.009	0.761	0.652	(0.643,0.664]	0	FALSE
KLVANNTRL	ANNTR	1	2	4.838	19	1.025	0.947	0.767	(0.748,0.769]	0	FALSE
KLVIIFMNL	IIFMN	0	1	65.358	20	0.881	1.093	0.698	(0.685,0.706]	0	FALSE
KLVSISNFI	SISNF	0	7	0	1	0.856	0.947	0.668	(0.664,0.685]	0.143	FALSE
KLVTLGINAV	LGINA	1	4	0.004	1	0.877	0.753	0.702	(0.685,0.706]	0	FALSE
KLVVLGINAV	LGINA	1	4	0.004	1	0.877	0.753	0.773	(0.769,0.79]	0	FALSE
KLWCRHFCV	CRHFC	1	1	0.23	6	1.084	1.235	0.599	(0.58,0.601]	1	FALSE
KLYAAIFGV	AAIFG	0	4	0.727	11	1.019	0.835	0.727	(0.727,0.748]	0.25	FALSE
KLYIALCKV	IALCK	0	2	0.373	8	1.009	1.134	0.731	(0.727,0.748]	0	FALSE
KLYLVDYGL	LVDYG	0	8	0.443	8	0.998	0.766	0.851	(0.832,0.854]	0	FALSE
KLYLVDYGLV	VDYGL	0	3	1.367	15	0.883	1.057	0.784	(0.769,0.79]	0.333	FALSE
KLYTIVSTL	TIVST	0	8	0.238	6	0.91	1.019	0.881	(0.875,0.896]	0	FALSE
KMAEHDVYGV	HDVYG	0	1	25.367	20	1.044	1.073	0.523	(0.516,0.537]	1	FALSE
KMKEIAESYL	IAESY	0	5	1.764	16	1.077	0.893	0.938	(0.917,0.938]	0.4	FALSE
KMLKEMGEV	KEMGE	1	3	0	1	0.848	0.927	0.727	(0.727,0.748]	0	FALSE
KMMVHIYFV	VHIYF	0	0	NA	NA	NA	NA	0.638	(0.622,0.643]	NA	FALSE
KMNIQFTAV	IQFTA	0	2	1.054	13	0.992	0.933	0.621	(0.601,0.622]	0	FALSE
KMYGGMAGA	GGMAG	0	9	1.189	14	1.043	0.763	0.695	(0.685,0.706]	0.222	FALSE
KQLTILSLFL	ILSLF	0	28	0.346	7	0.924	1.069	0.674	(0.664,0.685]	0.036	FALSE
KTFAIIAIV	AIIAI	0	8	1.311	15	1.036	0.777	0.708	(0.706,0.727]	0.125	FALSE
KTINYSFFL	NYSFF	0	2	1.511	15	1.08	1.169	0.758	(0.748,0.769]	0	FALSE
KVLDLKNYI	DLKNY	1	3	0.363	8	0.857	0.968	0.733	(0.727,0.748]	0.333	FALSE
KVLTLFAEV	TLFAE	1	2	4.647	19	0.998	0.697	0.732	(0.727,0.748]	0	FALSE
LIAGIILLI	GIILL	0	21	0.884	12	0.86	0.831	0.842	(0.832,0.854]	0.048	FALSE
LIAGIILLIL	IILLI	0	18	0.83	12	0.912	0.816	0.81	(0.79,0.811]	0.222	FALSE
LIASNVAGV	SNVAG	1	16	0.128	4	0.867	0.819	0.861	(0.854,0.875]	0.062	FALSE
LIFLLLLPSV	LLLPS	1	65	0.23	6	0.902	1.033	0.835	(0.832,0.854]	0.154	FALSE
LILATMLVA	ATMLV	1	5	0.223	6	0.959	1.05	0.773	(0.769,0.79]	0	FALSE
LILCYFILI	CYFIL	0	2	16.26	20	0.951	0.839	0.778	(0.769,0.79]	0	FALSE
LILSCIFAFI	CIFAF	0	2	0.362	8	0.94	0.762	0.788	(0.769,0.79]	0	FALSE
LIPFLILFI	FLILF	0	14	0.225	6	0.895	0.867	0.8	(0.79,0.811]	0.071	FALSE
LITNYLPSV	NYLPS	1	10	1.132	14	0.874	0.967	0.681	(0.664,0.685]	0	FALSE
LIVGIIFTA	GIIFT	0	11	0.131	4	0.986	0.98	0.843	(0.832,0.854]	0	FALSE
LIVLFEVFVV	FEVFV	0	5	2.005	17	1.062	1.236	0.756	(0.748,0.769]	0.2	FALSE
LIWTGMIDL	TGMID	1	3	5.475	20	0.912	0.764	0.633	(0.622,0.643]	0.333	FALSE
LIYNRMGAV	NRMGA	1	2	0.209	5	1.019	0.59	0.733	(0.727,0.748]	0	FALSE
LLALLSCLTI	LSCLT	0	8	0.029	2	0.927	0.779	0.848	(0.832,0.854]	0	FALSE
LLALLSCLTV	LSCLT	1	8	0.029	2	0.927	0.779	0.87	(0.854,0.875]	0	FALSE
LLANGNVYA	NGNVY	1	1	0	1	1.189	1.054	0.711	(0.706,0.727]	0	FALSE
LLAPGPLFV	PGPLF	1	22	0.097	3	0.982	0.937	0.72	(0.706,0.727]	0.045	FALSE
LLAQFTSAI	QFTSA	0	1	19.28	20	0.962	0.671	0.708	(0.706,0.727]	1	FALSE
LLATTVSGL	TTVSG	1	11	0.403	8	0.866	1.055	0.785	(0.769,0.79]	0	FALSE
LLAVAVYAV	VAVYA	1	6	0.403	8	1.087	0.972	0.733	(0.727,0.748]	0.167	FALSE
LLAVLTAAPL	LTAAP	1	16	0.475	9	0.862	0.727	0.683	(0.664,0.685]	0.188	FALSE
LLCAGQVFAL	GQVFA	1	4	0.519	9	1.099	1.148	0.849	(0.832,0.854]	0.25	FALSE
LLCGNLLIL	GNLLI	1	82	0	1	0.876	1.089	0.791	(0.79,0.811]	0	FALSE
LLCLIFLLV	LIFLL	1	31	0.139	4	0.879	0.851	0.834	(0.832,0.854]	0.065	FALSE
LLCPSGHVV	PSGHV	1	6	0.04	3	1.056	1.013	0.714	(0.706,0.727]	0	FALSE
LLCPTGHAV	PTGHA	1	0	NA	NA	NA	NA	0.653	(0.643,0.664]	NA	FALSE
LLCVLAALV	VLAAL	1	63	0.279	6	0.905	0.874	0.805	(0.79,0.811]	0.095	FALSE
LLDDEAGPL	DEAGP	0	11	0.335	7	0.988	0.832	0.688	(0.685,0.706]	0	FALSE
LLDFVRFMGV	VRFMG	1	2	1.512	15	0.865	1.177	0.646	(0.643,0.664]	0	FALSE
LLDLFGPEV	LFGPE	0	4	2.197	17	0.985	0.998	0.787	(0.769,0.79]	0.25	FALSE
LLDRDSFEV	RDSFE	1	4	0.969	13	0.923	1.069	0.778	(0.769,0.79]	0	FALSE
LLDRDSLEV	RDSLE	1	22	0.779	12	0.916	1.075	0.781	(0.769,0.79]	0.182	FALSE
LLFDRDTFYI	RDTFY	0	4	2.143	17	1.065	0.925	0.641	(0.622,0.643]	0.25	FALSE
LLFFLALSI	FLALS	0	32	0.02	2	0.908	0.916	0.8	(0.79,0.811]	0.031	FALSE
LLFGFPVYV	GFPVY	1	6	0.16	5	1.07	1.199	0.737	(0.727,0.748]	0.333	FALSE
LLFGYPRYV	GYPRY	1	2	1.611	16	0.987	0.794	0.639	(0.622,0.643]	0	FALSE
LLFGYPVYV	GYPVY	1	1	0.022	2	1.166	0.971	0.68	(0.664,0.685]	0	FALSE
LLFIQGYSI	IQGYS	0	0	NA	NA	NA	NA	0.795	(0.79,0.811]	NA	FALSE
LLFNILGGWV	ILGGW	1	2	0.238	6	0.982	0.883	0.578	(0.558,0.58]	0.5	FALSE
LLFNSSFCI	NSSFC	0	2	0.22	5	0.892	0.937	0.738	(0.727,0.748]	0	FALSE
LLFPWPLPT	PWPLP	0	5	0.362	8	0.95	1.014	0.736	(0.727,0.748]	0	FALSE
LLFPWPLPTV	WPLPT	0	2	3.051	19	0.915	0.988	0.702	(0.685,0.706]	0.5	FALSE
LLFRQAHSV	RQAHS	1	6	0.595	10	1.065	1.097	0.698	(0.685,0.706]	0.333	FALSE
LLFVIVIYI	VIVIY	0	5	0.47	9	0.99	0.901	0.78	(0.769,0.79]	0	FALSE
LLGLILFVL	LILFV	0	9	0.516	9	0.89	1.005	0.825	(0.811,0.832]	0.222	FALSE
LLGLWVFAAL	WVFAA	1	3	1.311	15	1.226	1.314	0.72	(0.706,0.727]	0.333	FALSE
LLGRDSFEV	RDSFE	1	4	0.969	13	0.923	1.069	0.886	(0.875,0.896]	0	FALSE
LLGTFELSGI	FELSG	0	17	1.958	17	0.933	0.93	0.875	(0.875,0.896]	0	FALSE
LLHLLVVQYV	LVVQY	0	5	0.733	11	0.947	1.061	0.627	(0.622,0.643]	0.4	FALSE
LLHRDSFEV	RDSFE	1	4	0.969	13	0.923	1.069	0.737	(0.727,0.748]	0	FALSE
LLHTDFEQV	TDFEQ	1	1	7.418	20	0.92	1.043	0.743	(0.727,0.748]	0	FALSE
LLIDILILL	DILIL	0	14	0.809	12	0.953	0.931	0.853	(0.832,0.854]	0.143	FALSE
LLIEGIFFI	EGIFF	1	2	0.557	10	1.038	0.83	0.667	(0.664,0.685]	0	FALSE
LLIGICVAV	GICVA	0	6	0.431	8	0.943	0.858	0.86	(0.854,0.875]	0	FALSE
LLIHFLLSL	HFLLS	0	11	1.141	14	1.008	1.2	0.738	(0.727,0.748]	0.273	FALSE
LLIHFLLSLV	FLLSL	0	70	0.409	8	0.905	0.911	0.667	(0.664,0.685]	0.129	FALSE
LLILSCIFA	LSCIF	0	1	1.95	17	1.059	1.009	0.773	(0.769,0.79]	0	FALSE
LLISLVYAT	SLVYA	0	3	0.983	13	1.007	0.995	0.732	(0.727,0.748]	0	FALSE
LLIYLYLKV	YLYLK	0	3	0.459	9	1.014	1.196	0.753	(0.748,0.769]	0	FALSE
LLLAEPFPV	AEPFP	1	6	1.357	15	1.111	1.143	0.739	(0.727,0.748]	0.167	FALSE
LLLAVAVYA	AVAVY	1	4	6.98	20	1.101	1.074	0.775	(0.769,0.79]	0.5	FALSE
LLLDRLNQL	DRLNQ	1	8	0	1	1.202	0.935	0.8	(0.79,0.811]	0	FALSE
LLLDVTPLTL	VTPLT	0	22	0.103	4	0.948	1.018	0.925	(0.917,0.938]	0.045	FALSE
LLLETKTILV	TKTIL	0	4	1.262	14	0.989	1.003	0.711	(0.706,0.727]	0.5	FALSE
LLLEVEQEI	EVEQE	0	16	2.145	17	0.995	0.837	0.775	(0.769,0.79]	0.062	FALSE
LLLFHSYAI	FHSYA	0	0	NA	NA	NA	NA	0.622	(0.622,0.643]	NA	FALSE
LLLGTLNIV	GTLNI	1	7	2.756	18	0.862	1.024	0.78	(0.769,0.79]	0.143	FALSE
LLLHSLTPL	HSLTP	1	7	2.234	17	0.842	0.952	0.81	(0.79,0.811]	0.429	FALSE
LLLIGICVAV	GICVA	0	6	0.431	8	0.943	0.858	0.809	(0.79,0.811]	0	FALSE
LLLIHFLLSL	HFLLS	0	11	1.141	14	1.008	1.2	0.737	(0.727,0.748]	0.273	FALSE
LLLISLVYA	ISLVY	0	3	0.023	2	0.993	1.143	0.821	(0.811,0.832]	0	FALSE
LLLIWFRPV	IWFRP	1	1	0.068	3	1.017	0.98	0.804	(0.79,0.811]	0	FALSE
LLLIYLYLKV	YLYLK	0	3	0.459	9	1.014	1.196	0.66	(0.643,0.664]	0	FALSE
LLLLFHSYAI	FHSYA	0	0	NA	NA	NA	NA	0.646	(0.643,0.664]	NA	FALSE
LLLLGSVTV	LGSVT	1	19	0.345	7	1.036	0.856	0.897	(0.896,0.917]	0.053	FALSE
LLLLISLVYA	ISLVY	0	3	0.023	2	0.993	1.143	0.782	(0.769,0.79]	0	FALSE
LLLLIYLYL	LIYLY	0	6	0.134	4	0.929	1.044	0.857	(0.854,0.875]	0	FALSE
LLLLLFHSYA	LFHSY	0	5	1.8	16	1.063	1.038	0.646	(0.643,0.664]	0.2	FALSE
LLLLVITCCV	VITCC	0	0	NA	NA	NA	NA	0.765	(0.748,0.769]	NA	FALSE
LLLPYTINL	PYTIN	0	1	1.472	15	0.949	0.926	0.631	(0.622,0.643]	0	FALSE
LLLSNLAIV	SNLAI	0	6	0.651	11	0.924	1.107	0.821	(0.811,0.832]	0	FALSE
LLLVAHYAI	VAHYA	1	1	0.376	8	NA	NA	0.727	(0.727,0.748]	0	FALSE
LLLVITCCV	VITCC	0	0	NA	NA	NA	NA	0.771	(0.769,0.79]	NA	FALSE
LLLVITCCVL	ITCCV	0	1	0.076	3	1.167	1.066	0.765	(0.748,0.769]	0	FALSE
LLLWPLYVL	WPLYV	0	0	NA	NA	NA	NA	0.8	(0.79,0.811]	NA	FALSE
LLLWPLYVLL	PLYVL	0	14	1.561	16	1.021	0.981	0.769	(0.769,0.79]	0.214	FALSE
LLMDALKLSI	ALKLS	0	20	0.638	11	0.954	1.082	0.682	(0.664,0.685]	0.05	FALSE
LLMDCSGSI	DCSGS	1	6	0.873	12	0.93	1.107	0.756	(0.748,0.769]	0.333	FALSE
LLMGTLGIV	GTLGI	1	8	0.23	6	0.85	1.066	0.723	(0.706,0.727]	0.125	FALSE
LLMRTSWAL	RTSWA	1	1	0.215	5	1.166	1.308	0.769	(0.769,0.79]	0	FALSE
LLMRTTWAF	RTTWA	1	2	2.481	18	0.841	0.851	0.661	(0.643,0.664]	0.5	FALSE
LLMRTTWAL	RTTWA	1	2	2.481	18	0.841	0.851	0.753	(0.748,0.769]	0.5	FALSE
LLMTSLQYA	TSLQY	0	5	0.02	2	0.908	0.996	0.717	(0.706,0.727]	0.2	FALSE
LLMVISGAAL	ISGAA	0	9	0.045	3	0.979	0.782	0.828	(0.811,0.832]	0.111	FALSE
LLMWEAVTV	WEAVT	1	1	1.99	17	1.02	1.012	0.724	(0.706,0.727]	0	FALSE
LLMYNLLTI	YNLLT	0	7	0.636	11	0.944	1.069	0.871	(0.854,0.875]	0.143	FALSE
LLNGWRWRL	GWRWR	1	1	0.009	2	0.969	1.274	0.684	(0.664,0.685]	0	FALSE
LLNNSLGSV	NSLGS	0	21	0.48	9	0.894	0.885	0.747	(0.727,0.748]	0.19	FALSE
LLNYILKSV	YILKS	1	6	1.013	13	0.916	0.956	0.721	(0.706,0.727]	0.167	FALSE
LLNNYDVLV	NYDVL	1	5	1.331	15	0.838	0.855	0.689	(0.685,0.706]	0.4	FALSE
LLNNYTLKI	NYTLK	0	2	3.182	19	0.985	0.796	0.697	(0.685,0.706]	0	FALSE
LLPDALLFTL	ALLFT	1	7	0.151	5	1.032	1.084	0.784	(0.769,0.79]	0.286	FALSE
LLPGDWVEV	GDWVE	0	1	0.007	2	0.977	0.85	0.753	(0.748,0.769]	0	FALSE
LLPGFVLTCI	FVLTC	0	7	0.938	13	1.008	1.077	0.648	(0.643,0.664]	0.143	FALSE
LLRAESLPGA	ESLPG	1	27	2.043	17	0.877	0.92	0.796	(0.79,0.811]	0.148	FALSE
LLSGSDLFI	GSDLF	0	11	0.662	11	0.847	1.085	0.705	(0.685,0.706]	0.182	FALSE
LLSHFYPAV	HFYPA	0	0	NA	NA	NA	NA	0.714	(0.706,0.727]	NA	FALSE
LLSIVPCTV	IVPCT	0	3	1.467	15	1.077	1.124	0.805	(0.79,0.811]	0.333	FALSE
LLSLFSTLV	LFSTL	0	28	0.082	3	0.866	0.885	0.785	(0.769,0.79]	0.071	FALSE
LLSLIAVGL	LIAVG	1	14	1.826	16	0.879	0.775	0.795	(0.79,0.811]	0.357	FALSE
LLSLLVIWI	LLVIW	0	5	1.763	16	0.981	1.06	0.791	(0.79,0.811]	0.2	FALSE
LLSQYLSRV	QYLSR	0	6	3.491	19	0.913	1.037	0.723	(0.706,0.727]	0.167	FALSE
LLSTAALPV	TAALP	1	28	0.119	4	0.954	0.989	0.756	(0.748,0.769]	0.071	FALSE
LLTEVETYV	EVETY	0	5	0.742	11	1.001	0.911	0.729	(0.727,0.748]	0.2	FALSE
LLVAALLAV	AALLA	1	97	0.67	11	1.069	0.975	0.889	(0.875,0.896]	0.196	FALSE
LLVDLLWLL	DLLWL	1	6	0.416	8	0.956	0.824	0.796	(0.79,0.811]	0.333	FALSE
LLVHFLPLL	HFLPL	1	10	0.296	7	1.014	0.979	0.787	(0.769,0.79]	0.2	FALSE
LLVISGLFPV	SGLFP	1	18	0.27	6	0.934	0.921	0.716	(0.706,0.727]	0	FALSE
LLWAARPRL	AARPR	1	24	0.093	3	0.969	0.941	0.687	(0.685,0.706]	0	FALSE
LLWFHISCL	FHISC	1	1	29.722	20	0.991	1.131	0.782	(0.769,0.79]	0	FALSE
LLWNTVWNM	NTVWN	1	0	NA	NA	NA	NA	0.643	(0.622,0.643]	NA	FALSE
LLWPLYVLL	PLYVL	0	14	1.561	16	1.021	0.981	0.8	(0.79,0.811]	0.214	FALSE
LLWTLVVLL	TLVVL	1	20	0.126	4	0.968	1.047	0.841	(0.832,0.854]	0.05	FALSE
LLWVLLLWV	VLLLW	1	12	0.559	10	0.925	1.236	0.812	(0.811,0.832]	0.25	FALSE
LLLYFKVFGI	FKVFG	0	6	2.027	17	1.038	0.838	0.64	(0.622,0.643]	0.333	FALSE
LMDMITLSL	MITLS	0	6	0.233	6	0.927	0.935	0.819	(0.811,0.832]	0.167	FALSE
LMFDRGMSLL	RGMSL	1	3	0.252	6	1	0.753	0.673	(0.664,0.685]	0.333	FALSE
LMFIFTGITL	FTGIT	0	4	1.031	13	0.996	0.749	0.681	(0.664,0.685]	0	FALSE
LMFLFSSNI	LFSSN	0	13	1.429	15	0.934	1.042	0.757	(0.748,0.769]	0	FALSE
LMGLGKGWPL	GKGWP	1	1	0.356	7	1.001	0.818	0.708	(0.706,0.727]	0	FALSE
LMIAHRVLL	AHRVL	0	5	4.19	19	1.034	0.963	0.659	(0.643,0.664]	0.2	FALSE
LMIFISSFL	FISSF	0	5	0.581	10	0.886	1.073	0.78	(0.769,0.79]	0	FALSE
LMIFISSFLL	ISSFL	0	21	0.753	12	0.938	0.893	0.713	(0.706,0.727]	0.19	FALSE
LMIIPLINV	IPLIN	1	3	4.899	19	0.942	1.009	0.634	(0.622,0.643]	0.667	FALSE
LMIYGLPWM	YGLPW	0	1	4.75	19	0.983	0.75	0.676	(0.664,0.685]	1	FALSE
LMLGEFLKL	GEFLK	1	11	1.077	13	0.96	1.18	0.86	(0.854,0.875]	0.182	FALSE
LMLLFAAMI	LFAAM	0	2	3.09	19	1.168	1.367	0.76	(0.748,0.769]	0	FALSE
LMLLFAAMII	FAAMI	0	0	NA	NA	NA	NA	0.734	(0.727,0.748]	NA	FALSE
LMLLMVISGA	MVISG	0	2	1.31	15	0.885	0.578	0.773	(0.769,0.79]	0	FALSE
LMMTLPSIFL	LPSIF	0	12	0.241	6	0.915	1.084	0.722	(0.706,0.727]	0.083	FALSE
LMMTTIGVV	TTIGV	0	6	0.661	11	0.893	1.004	0.756	(0.748,0.769]	0.167	FALSE
LMNGQQIFL	GQQIF	1	5	0	1	1.093	1.009	0.593	(0.58,0.601]	0.4	FALSE
LMSNNVQIV	NNVQI	1	1	1.503	15	0.914	0.777	0.768	(0.748,0.769]	0	FALSE
LMSTLLIYL	TLLIY	0	7	0.246	6	1.032	1.259	0.716	(0.706,0.727]	0	FALSE
LMTNGPLEV	NGPLE	1	3	2.555	18	0.959	0.764	0.71	(0.706,0.727]	0.333	FALSE
LMVESFIEV	ESFIE	0	5	3.897	19	0.884	0.784	0.667	(0.664,0.685]	0.4	FALSE
LQLYSLFSL	YSLFS	0	5	0.906	12	0.973	1.223	0.744	(0.727,0.748]	0	FALSE
LTIMGVIFLI	GVIFL	0	11	0	1	0.863	1.024	0.753	(0.748,0.769]	0.091	FALSE
LTSAIGVLPV	IGVLP	1	2	0.135	4	0.943	0.812	0.696	(0.685,0.706]	0	FALSE
LVFGRRLFLV	RRLFL	0	14	0.273	6	0.994	1.029	0.647	(0.643,0.664]	0.071	FALSE
LVISGLFPV	SGLFP	1	18	0.27	6	0.934	0.921	0.841	(0.832,0.854]	0	FALSE
LVITINYFL	TINYF	0	0	NA	NA	NA	NA	0.773	(0.769,0.79]	NA	FALSE
LVLGIALLYI	IALLY	0	5	0.25	6	0.993	1.085	0.75	(0.748,0.769]	0.2	FALSE
LVLPSIPSV	PSIPS	0	20	0.403	8	0.905	1.026	0.881	(0.875,0.896]	0.2	FALSE
LVMAQLLRI	AQLLR	1	33	0.221	6	1	1.167	0.744	(0.727,0.748]	0.061	FALSE
LVVTAIVYV	TAIVY	1	2	3.776	19	1.21	1.082	0.702	(0.685,0.706]	0	FALSE
LLYAHINAL	AHINA	0	3	0.121	4	0.894	0.745	0.718	(0.706,0.727]	0	FALSE
LLYFKVFGI	FKVFG	0	6	2.027	17	1.038	0.838	0.637	(0.622,0.643]	0.333	FALSE
LLYGYPVYV	GYPVY	1	1	0.022	2	1.166	0.971	0.796	(0.79,0.811]	0	FALSE
LLYIKIYEL	IKIYE	0	1	NA	NA	0.912	0.778	0.696	(0.685,0.706]	0	FALSE
LLYILRYIV	ILRYI	0	3	1.863	17	0.996	0.741	0.744	(0.727,0.748]	0	FALSE
LLYLILFLL	LILFL	0	33	0.573	10	0.876	0.786	0.864	(0.854,0.875]	0.091	FALSE
LLYLITNYL	LITNY	1	3	0.352	7	0.962	0.782	0.826	(0.811,0.832]	0	FALSE
LLYNCCYHV	NCCYH	1	0	NA	NA	NA	NA	0.614	(0.601,0.622]	NA	FALSE
MIFISSFLL	ISSFL	0	21	0.753	12	0.938	0.893	0.741	(0.727,0.748]	0.19	FALSE
MIMYLVLGI	YLVLG	0	8	0.297	7	0.919	1.037	0.796	(0.79,0.811]	0.25	FALSE
MIVAWFLLL	AWFLL	0	5	2.129	17	0.903	1.035	0.796	(0.79,0.811]	0.2	FALSE
MIVAWFLLLI	WFLLL	0	10	0.059	3	0.875	1.104	0.768	(0.748,0.769]	0.1	FALSE
MIYGLIACL	GLIAC	0	3	0.906	12	0.763	1.084	0.774	(0.769,0.79]	0.333	FALSE
MLGGEVFYV	GEVFY	1	9	0.039	2	1.096	1.259	0.851	(0.832,0.854]	0	FALSE
MLGIWFFTL	IWFFT	0	1	1.05	13	1.171	0.782	0.692	(0.685,0.706]	1	FALSE
MLIASTLIV	ASTLI	0	14	0.721	11	0.898	1.005	0.789	(0.769,0.79]	0.071	FALSE
MLIGEVFNI	GEVFN	1	4	1.211	14	0.914	1.157	0.864	(0.854,0.875]	0.25	FALSE
MLIGIPVYV	GIPVY	1	6	6.384	20	1.041	0.999	0.956	(0.938,0.959]	0.167	FALSE
MLLALVALV	ALVAL	0	47	0.512	9	1.027	0.853	0.838	(0.832,0.854]	0.17	FALSE
MLLALVALVI	LVALV	0	48	0.539	10	0.977	1.027	0.78	(0.769,0.79]	0.125	FALSE
MLLILCVTQV	LCVTQ	1	1	0	1	1.021	1.115	0.722	(0.706,0.727]	0	FALSE
MLMETMFFI	ETMFF	0	0	NA	NA	NA	NA	0.674	(0.664,0.685]	NA	FALSE
MLMIIIVIAI	IIVIA	1	1	0.391	8	1.04	1.051	0.781	(0.769,0.79]	0	FALSE
MLNGTTLEA	GTTLE	0	9	0.597	10	0.869	1.024	0.73	(0.727,0.748]	0.222	FALSE
MLNGTTLEAA	TTLEA	0	11	0.842	12	0.863	1.012	0.602	(0.601,0.622]	0.182	FALSE
MLPGEVFAI	GEVFA	1	13	0.914	13	1.044	1.085	0.944	(0.938,0.959]	0.154	FALSE
MLQEKPFQL	EKPFQ	1	34	0.535	10	1.236	1.22	0.756	(0.748,0.769]	0.088	FALSE
MLVCGDDLV	CGDDL	1	3	1.502	15	0.882	0.744	0.66	(0.643,0.664]	0.333	FALSE
MLWMADVPL	MADVP	0	3	0.008	2	1.197	0.848	0.72	(0.706,0.727]	0	FALSE
MLWMAEIPL	MAEIP	0	1	NA	NA	1.149	0.696	0.694	(0.685,0.706]	0	FALSE
MLWYTVYNI	YTVYN	1	2	3.708	19	0.9	0.806	0.615	(0.601,0.622]	0.5	FALSE
MLYQLLEAV	QLLEA	0	45	0.458	9	1.007	1.073	0.723	(0.706,0.727]	0.089	FALSE
MMAMKYPITA	KYPIT	1	2	1.133	14	1.15	1.034	0.544	(0.537,0.558]	0	FALSE
MMCPFLFLM	PFLFL	1	12	0.157	5	1.089	1.003	0.673	(0.664,0.685]	0.167	FALSE
MMFGFHHSV	GFHHS	1	3	2.275	18	1.016	1.15	0.648	(0.643,0.664]	0	FALSE
MMIEEYPYV	EEYPY	1	0	NA	NA	NA	NA	0.632	(0.622,0.643]	NA	FALSE
MMLRDRWSL	RDRWS	1	7	0.005	1	0.959	0.984	0.646	(0.643,0.664]	0	FALSE
MMLVPLITV	VPLIT	1	9	0.065	3	1.13	1.103	0.708	(0.706,0.727]	0.111	FALSE
MMMKWIISI	KWIIS	0	2	0.042	3	0.955	0.931	0.574	(0.558,0.58]	0	FALSE
MMMKWIISIL	WIISI	0	1	0.156	5	0.789	0.777	0.58	(0.58,0.601]	0	FALSE
MMRKLAILSV	LAILS	1	33	0.213	5	0.912	0.911	0.621	(0.601,0.622]	0.273	FALSE
MMWDRGLGM	DRGLG	1	10	0.058	3	1.094	0.904	0.66	(0.643,0.664]	0.1	FALSE
MMWDRGMGLL	RGMGL	1	7	1.857	17	1.017	0.753	0.619	(0.601,0.622]	0.286	FALSE
MQLFHLCLI	FHLCL	0	4	0.077	3	1.069	0.934	0.713	(0.706,0.727]	0	FALSE
MTSAIGVLPV	IGVLP	1	2	0.135	4	0.943	0.812	0.667	(0.664,0.685]	0	FALSE
MVICLLSFI	CLLSF	0	2	0.188	5	0.882	1.092	0.719	(0.706,0.727]	0.5	FALSE
MVMELIRMI	ELIRM	1	4	2.339	18	1.004	0.944	0.805	(0.79,0.811]	0.25	FALSE
MVNTVLITV	TVLIT	0	11	0.236	6	0.991	1.054	0.725	(0.706,0.727]	0.091	FALSE
NIVDAIITL	DAIIT	0	10	0.567	10	1.145	0.945	0.683	(0.664,0.685]	0.4	FALSE
NLDSISISV	SISIS	0	19	0.52	9	0.912	1.052	0.75	(0.748,0.769]	0.053	FALSE
NLFDIPLLT	DIPLL	0	15	0.448	9	0.915	0.952	0.667	(0.664,0.685]	0.2	FALSE
NLFDIPLLTV	IPLLT	1	12	0.153	5	1.063	1.014	0.66	(0.643,0.664]	0.083	FALSE
NLGNLNVSI	NLNVS	0	9	1.088	14	0.946	0.857	0.81	(0.79,0.811]	0	FALSE
NLIALSLGL	ALSLG	1	44	0.14	4	0.925	1.026	0.769	(0.769,0.79]	0.114	FALSE
NLIIHTAAL	IHTAA	0	8	0.632	11	1.018	0.726	0.742	(0.727,0.748]	0.125	FALSE
NLIQNAHAV	QNAHA	0	1	1.526	16	1.019	1.042	0.805	(0.79,0.811]	0	FALSE
NLLLWPLYV	LWPLY	0	3	1.569	16	0.958	1.257	0.743	(0.727,0.748]	0.333	FALSE
NLLLWPLYVL	WPLYV	0	0	NA	NA	NA	NA	0.667	(0.664,0.685]	NA	FALSE
NLNCCSVPV	CCSVP	1	1	3.869	19	0.905	1.199	0.805	(0.79,0.811]	0	FALSE
NLNQVIQSV	QVIQS	1	5	0.694	11	0.966	0.984	0.768	(0.748,0.769]	0.2	FALSE
NLSNLGILPV	LGILP	1	18	0.567	10	0.868	0.779	0.755	(0.748,0.769]	0.167	FALSE
NLSNLGILV	NLGIL	1	11	3.479	19	1.003	0.883	0.714	(0.706,0.727]	0	FALSE
NLYVSLLLL	VSLLL	0	98	0.457	9	0.842	0.96	0.878	(0.875,0.896]	0.133	FALSE
NMGGLGIMPV	LGIMP	1	0	NA	NA	NA	NA	0.611	(0.601,0.622]	NA	FALSE
NMLSTVLGV	STVLG	1	18	0.303	7	0.892	1.037	0.732	(0.727,0.748]	0.056	FALSE
NMYNVSMAV	NVSMA	0	7	0.291	7	1.037	0.906	0.711	(0.706,0.727]	0	FALSE
NTLTISFFL	TISFF	0	10	0.337	7	0.895	1.201	0.698	(0.685,0.706]	0.3	FALSE
PMMCYFLTA	CYFLT	0	1	0.897	12	1.11	0.58	0.741	(0.727,0.748]	1	FALSE
PVLMFLLFYV	FLLFY	0	8	0.128	4	0.935	1.077	0.745	(0.727,0.748]	0	FALSE
QIFNIISYI	NIISY	1	13	0.271	6	0.912	0.856	0.727	(0.727,0.748]	0.077	FALSE
QIITLTAFV	TLTAF	0	14	0.467	9	0.933	1.154	0.747	(0.727,0.748]	0.071	FALSE
QLAGYILTV	GYILT	0	9	0.696	11	0.862	0.723	0.713	(0.706,0.727]	0	FALSE
QLATLDYLV	TLDYL	0	10	0.917	13	0.895	0.808	0.651	(0.643,0.664]	0.1	FALSE
QLCDVMFYL	DVMFY	1	3	0.706	11	1.099	1.009	0.792	(0.79,0.811]	0	FALSE
QLDEQNSVL	EQNSV	1	5	0.566	10	1.106	0.921	0.782	(0.769,0.79]	0.4	FALSE
QLFPGLAAL	PGLAA	1	42	0.185	5	1.096	0.86	0.773	(0.769,0.79]	0.143	FALSE
QLGAFLTNV	AFLTN	1	3	0.061	3	0.893	1.078	0.736	(0.727,0.748]	0	FALSE
QLIPCMDVVL	CMDVV	1	0	NA	NA	NA	NA	0.686	(0.685,0.706]	NA	FALSE
QLLQHYREV	QHYRE	1	5	2.648	18	1.146	1.027	0.745	(0.727,0.748]	0.2	FALSE
QLSCISTYV	CISTY	1	0	NA	NA	NA	NA	0.882	(0.875,0.896]	NA	FALSE
QLSEYQTSV	EYQTS	0	4	0.047	3	1.099	0.733	0.706	(0.685,0.706]	0	FALSE
QLSGLGINAV	LGINA	1	4	0.004	1	0.877	0.753	0.604	(0.601,0.622]	0	FALSE
QLSSLGLNAV	LGLNA	1	15	0.882	12	0.948	0.759	0.674	(0.664,0.685]	0.133	FALSE
QLTSLGLNAV	LGLNA	1	15	0.882	12	0.948	0.759	0.71	(0.706,0.727]	0.133	FALSE
QLVDFLCGL	DFLCG	1	3	1.226	14	0.931	1.012	0.732	(0.727,0.748]	0.333	FALSE
QLWATLLSL	ATLLS	1	28	0.199	5	0.893	1.018	0.718	(0.706,0.727]	0.143	FALSE
QLYNKPLCDV	KPLCD	1	4	2.453	18	1.026	1.2	0.685	(0.685,0.706]	0.25	FALSE
QMDYSNGLFV	SNGLF	1	4	0.185	5	0.967	0.988	0.591	(0.58,0.601]	0	FALSE
QMVNTVLITV	TVLIT	0	11	0.236	6	0.991	1.054	0.667	(0.664,0.685]	0.091	FALSE
QMWQARLTV	QARLT	1	9	0.587	10	1.109	0.994	0.674	(0.664,0.685]	0.111	FALSE
QTIDNIVFL	DNIVF	0	6	1.098	14	0.907	1.093	0.889	(0.875,0.896]	0.167	FALSE
QVWEATATV	EATAT	0	17	0.414	8	1.08	0.797	0.737	(0.727,0.748]	0.235	FALSE
RAVWTIIFIV	TIIFI	0	6	0.391	8	0.913	0.99	0.602	(0.601,0.622]	0.167	FALSE
RIFVRVYNV	VRVYN	0	7	2.086	17	1.011	1.112	0.747	(0.727,0.748]	0.286	FALSE
RLCCQLDPA	CQLDP	1	2	0.102	4	1.001	1.013	0.759	(0.748,0.769]	0	FALSE
RLDALVVAA	ALVVA	1	30	0.122	4	1.039	0.979	0.744	(0.727,0.748]	0.067	FALSE
RLDGTTLEV	GTTLE	1	9	0.597	10	0.869	1.024	0.809	(0.79,0.811]	0.222	FALSE
RLEEDNPWL	EDNPW	0	3	0	1	0.919	0.915	0.774	(0.769,0.79]	0	FALSE
RLFIDILLFV	DILLF	0	11	1.197	14	0.904	0.99	0.632	(0.622,0.643]	0.091	FALSE
RLFSYNFTT	SYNFT	0	4	0.007	2	0.89	0.861	0.737	(0.727,0.748]	0	FALSE
RLIQNSLTI	QNSLT	0	9	1.718	16	0.944	1.151	0.732	(0.727,0.748]	0.111	FALSE
RLIVLFEVFV	LFEVF	0	3	3.076	19	0.908	0.897	0.615	(0.601,0.622]	0	FALSE
RLKDYQHFV	DYQHF	0	5	0.118	4	1.034	0.935	0.84	(0.832,0.854]	0	FALSE
RLLEAFQFV	EAFQF	1	3	0.167	5	1.104	1.174	0.759	(0.748,0.769]	0	FALSE
RLLGFADTV	GFADT	1	1	1.592	16	0.905	0.957	0.66	(0.643,0.664]	1	FALSE
RLLPSLLLLL	SLLLL	1	176	0.247	6	0.85	1.069	0.876	(0.875,0.896]	0.091	FALSE
RLLTKPWDV	TKPWD	0	1	0.004	1	1.063	0.652	0.68	(0.664,0.685]	0	FALSE
RLNDFLGLL	DFLGL	0	13	0.095	3	0.991	1.038	0.705	(0.685,0.706]	0.077	FALSE
RLNELLAYV	ELLAY	1	11	0.376	8	1.001	0.925	0.723	(0.706,0.727]	0.273	FALSE
RLNEVAKNL	EVAKN	1	7	2.053	17	1.001	0.922	0.791	(0.79,0.811]	0.286	FALSE
RLPILLLLI	ILLLL	0	101	0.161	5	0.908	0.957	0.9	(0.896,0.917]	0.129	FALSE
RLPLVLPAV	LVLPA	1	25	0.481	9	0.972	0.951	0.727	(0.727,0.748]	0.12	FALSE
RLPRYLACL	RYLAC	1	6	1.211	14	1.241	1.186	0.708	(0.706,0.727]	0	FALSE
RLPYYDPWFL	YDPWF	0	0	NA	NA	NA	NA	0.656	(0.643,0.664]	NA	FALSE
RLSLGACGV	LGACG	0	10	1.078	13	0.966	0.759	0.764	(0.748,0.769]	0.2	FALSE
RLTGYPAGI	GYPAG	1	4	3.04	18	1.061	0.799	0.729	(0.727,0.748]	0.25	FALSE
RLVCTLLNA	CTLLN	0	3	0.044	3	0.934	1.075	0.747	(0.727,0.748]	0	FALSE
RLVTEELYL	TEELY	0	7	5.11	20	0.937	1.127	0.721	(0.706,0.727]	0.143	FALSE
RLVTVLPPT	TVLPP	0	23	0.077	3	0.903	1.009	0.778	(0.769,0.79]	0.174	FALSE
RLWHYPCTV	HYPCT	1	2	2.169	17	1.117	0.936	0.661	(0.643,0.664]	0	FALSE
RLYLASIVYL	ASIVY	0	4	0.632	11	0.952	0.889	0.787	(0.769,0.79]	0.25	FALSE
RLYQNPTTYI	NPTTY	1	2	11.791	20	1.111	0.827	0.734	(0.727,0.748]	0	FALSE
RMATMLEYV	TMLEY	0	3	0.125	4	0.873	1.051	0.66	(0.643,0.664]	0	FALSE
RMHITAFFTI	TAFFT	0	2	1.446	15	1.069	0.987	0.647	(0.643,0.664]	0.5	FALSE
RMPVYILLT	VYILL	0	12	0.387	8	0.861	0.77	0.778	(0.769,0.79]	0	FALSE
RMTENIVEV	ENIVE	1	8	4.516	19	0.942	0.889	0.791	(0.79,0.811]	0.25	FALSE
RQWGPDPAAV	PDPAA	1	26	0.443	8	1.008	0.947	0.724	(0.706,0.727]	0.154	FALSE
RQYDPVAAL	DPVAA	1	16	0.403	8	1.109	0.926	0.703	(0.685,0.706]	0.25	FALSE
RTAWWVWCV	WWVWC	1	0	NA	NA	NA	NA	0.512	(0.495,0.516]	NA	FALSE
RTLEDLLMGV	DLLMG	1	5	0.298	7	0.916	0.847	0.71	(0.706,0.727]	0.4	FALSE
RTLLGLILFV	GLILF	1	12	0.345	7	0.868	0.937	0.66	(0.643,0.664]	0.417	FALSE
RVFVILYLL	VILYL	0	4	0.201	5	0.852	0.757	0.777	(0.769,0.79]	0	FALSE
SIFFYSSFV	FYSSF	0	2	4.689	19	0.865	0.843	0.727	(0.727,0.748]	0.5	FALSE
SIIIPTLNV	IPTLN	1	10	0.035	2	0.966	1.022	0.744	(0.727,0.748]	0	FALSE
SILHEVRPV	HEVRP	0	0	NA	NA	NA	NA	0.645	(0.643,0.664]	NA	FALSE
SILSSFFSL	SSFFS	0	14	0.972	13	0.91	1.085	0.75	(0.748,0.769]	0.214	FALSE
SIMDFIGPYI	FIGPY	0	1	0.174	5	0.906	0.831	0.621	(0.601,0.622]	0	FALSE
SINNKLVYV	NKLVY	0	4	0.948	13	1.224	0.986	0.697	(0.685,0.706]	0.25	FALSE
SITEVECFL	EVECF	1	0	NA	NA	NA	NA	0.638	(0.622,0.643]	NA	FALSE
SIVAYTMSL	AYTMS	1	0	NA	NA	NA	NA	0.706	(0.706,0.727]	NA	FALSE
SIVSPFIPLL	PFIPL	1	6	2.144	17	0.907	0.941	0.716	(0.706,0.727]	0.333	FALSE
SLAAYIPRL	AYIPR	1	3	4.603	19	0.935	0.823	0.777	(0.769,0.79]	0.667	FALSE
SLANIGILPV	IGILP	1	3	4.048	19	0.974	0.893	0.708	(0.706,0.727]	0.333	FALSE
SLDLAEQEL	LAEQE	1	20	0.355	7	1.014	0.881	0.805	(0.79,0.811]	0.15	FALSE
SLDSLVHLL	SLVHL	0	16	0.487	9	0.973	1.055	0.738	(0.727,0.748]	0.125	FALSE
SLFGQRIEV	GQRIE	1	4	0.798	12	0.974	0.993	0.684	(0.664,0.685]	0.25	FALSE
SLFNAVATL	NAVAT	1	9	0.589	10	1.082	0.754	0.786	(0.769,0.79]	0.222	FALSE
SLFNTIATL	NTIAT	1	2	0.677	11	1	0.738	0.762	(0.748,0.769]	0	FALSE
SLFNTIAVL	NTIAV	1	3	0.135	4	0.891	0.832	0.79	(0.769,0.79]	0	FALSE
SLFNTVATL	NTVAT	1	5	9.956	20	0.972	0.763	0.738	(0.727,0.748]	0.4	FALSE
SLFNTVAVL	NTVAV	1	4	0.396	8	0.944	0.882	0.765	(0.748,0.769]	0	FALSE
SLFSLLLVI	SLLLV	0	60	0.252	6	0.884	1.142	0.831	(0.811,0.832]	0.15	FALSE
SLFWNEPAI	WNEPA	1	2	1.968	17	0.962	1.015	0.692	(0.685,0.706]	0	FALSE
SLGGLLTMV	GLLTM	1	9	0.097	3	0.857	1.071	0.791	(0.79,0.811]	0	FALSE
SLHTGFLASL	GFLAS	1	17	0.666	11	1.006	1.029	0.642	(0.622,0.643]	0.118	FALSE
SLIAVGLLL	AVGLL	1	37	0.452	9	1.015	0.901	0.763	(0.748,0.769]	0.162	FALSE
SLILIGITTL	IGITT	1	2	0.412	8	0.942	0.72	0.764	(0.748,0.769]	0	FALSE
SLITSGLFI	TSGLF	0	3	0.332	7	0.856	1.053	0.714	(0.706,0.727]	0.667	FALSE
SLKDVLVSV	DVLVS	1	14	1.696	16	0.983	0.96	0.76	(0.748,0.769]	0.143	FALSE
SLLDSLLVM	DSLLV	1	20	0.093	3	0.916	1.07	0.79	(0.769,0.79]	0.05	FALSE
SLLKSLLLL	KSLLL	0	49	1.53	16	0.847	1.01	0.806	(0.79,0.811]	0.306	FALSE
SLLLVVEGV	LVVEG	1	9	0.272	6	0.991	0.972	0.779	(0.769,0.79]	0.222	FALSE
SLLMWITQV	MWITQ	1	1	NA	NA	1.095	1.223	0.846	(0.832,0.854]	0	FALSE
SLLVIWILI	VIWIL	0	2	0.987	13	1.045	1.208	0.773	(0.769,0.79]	0.5	FALSE
SLLVIWILIV	IWILI	0	2	5.599	20	0.972	1.019	0.708	(0.706,0.727]	0	FALSE
SLLWLGAGV	WLGAG	1	3	0.006	2	0.933	0.775	0.821	(0.811,0.832]	0	FALSE
SLMAFTAAV	AFTAA	1	9	0.133	4	0.995	0.947	0.805	(0.79,0.811]	0.111	FALSE
SLMAFTASI	AFTAS	1	11	0.307	7	1.032	0.882	0.76	(0.748,0.769]	0.273	FALSE
SLMSGVEPL	SGVEP	1	7	1.711	16	0.927	0.979	0.706	(0.685,0.706]	0.429	FALSE
SLNFLGGTTV	LGGTT	0	5	1.55	16	0.927	0.741	0.673	(0.664,0.685]	0.2	FALSE
SLNFMGYVI	FMGYV	0	1	NA	NA	1.047	1	0.769	(0.769,0.79]	0	FALSE
SLPDIFYNFI	IFYNF	0	1	0.034	2	1.04	1.023	0.661	(0.643,0.664]	0	FALSE
SLPDVVISA	DVVIS	0	7	1.717	16	1.111	1.021	0.738	(0.727,0.748]	0.286	FALSE
SLPFQNIHPV	QNIHP	0	5	2.148	17	0.922	1.042	0.624	(0.622,0.643]	0	FALSE
SLPMLYFLYV	LYFLY	0	6	4.218	19	0.876	0.992	0.765	(0.748,0.769]	0.333	FALSE
SLQEKVAKA	EKVAK	1	13	1.966	17	1.062	0.846	0.9	(0.896,0.917]	0.385	FALSE
SLQQEITLL	QEITL	1	7	0.327	7	0.888	0.928	0.95	(0.938,0.959]	0.143	FALSE
SLSAYIIRV	AYIIR	1	4	0.697	11	0.958	0.823	0.79	(0.769,0.79]	0	FALSE
SLSIFFIVV	IFFIV	0	7	0.496	9	1.178	1.054	0.844	(0.832,0.854]	0	FALSE
SLSKPSPMPV	PSPMP	1	12	0.882	12	0.861	0.942	0.932	(0.917,0.938]	0.333	FALSE
SLSLHPLYV	LHPLY	0	4	0.279	6	1.071	1.002	0.743	(0.727,0.748]	0.25	FALSE
SLSNGVSVL	NGVSV	1	11	0.307	7	1.018	0.957	0.805	(0.79,0.811]	0.091	FALSE
SLSTYTVPI	TYTVP	1	2	0.926	13	0.938	0.894	0.874	(0.854,0.875]	0	FALSE
SLSVSLVLV	VSLVL	0	53	0.586	10	0.912	0.941	0.822	(0.811,0.832]	0.057	FALSE
SLTALSAGV	ALSAG	1	30	0.348	7	0.921	0.82	0.795	(0.79,0.811]	0.2	FALSE
SLTECPTFL	ECPTF	1	1	0.134	4	NA	NA	0.612	(0.601,0.622]	0	FALSE
SLTIEVPYI	IEVPY	0	2	1.046	13	1.044	1.066	0.69	(0.685,0.706]	0	FALSE
SLVDQLPSL	DQLPS	0	13	0.044	3	0.928	0.935	0.786	(0.769,0.79]	0	FALSE
SLVENNFFT	ENNFF	0	5	0.128	4	0.887	0.95	0.709	(0.706,0.727]	0	FALSE
SLVFVILMCI	VILMC	0	4	27.795	20	0.825	1.223	0.722	(0.706,0.727]	0.75	FALSE
SLVGIDPFRL	IDPFR	0	1	0.107	4	0.979	1.084	0.626	(0.622,0.643]	0	FALSE
SLVIVTTFV	IVTTF	1	3	0.641	11	1.015	0.831	0.76	(0.748,0.769]	0	FALSE
SLVQYIKFI	QYIKF	0	5	2.787	18	0.9	0.757	0.738	(0.727,0.748]	0	FALSE
SLYFGGICV	FGGIC	1	4	0.245	6	1.173	0.904	0.768	(0.748,0.769]	0	FALSE
SLYKGPIPV	KGPIP	0	6	1.272	14	0.914	1.021	0.688	(0.685,0.706]	0.167	FALSE
SLLYLILFL	YLILF	0	3	0.465	9	0.922	1.054	0.854	(0.854,0.875]	0	FALSE
SLLYLILFLL	LILFL	0	33	0.573	10	0.876	0.786	0.759	(0.748,0.769]	0.091	FALSE
SLYNAIATL	NAIAT	0	2	20.786	20	1.093	0.669	0.738	(0.727,0.748]	0.5	FALSE
SLYNAVATL	NAVAT	0	9	0.589	10	1.082	0.754	0.72	(0.706,0.727]	0.222	FALSE
SLYNLVAVL	NLVAV	0	17	0.699	11	1.047	1.042	0.805	(0.79,0.811]	0.176	FALSE
SLYNSVATL	NSVAT	1	10	1.939	17	0.998	0.766	0.698	(0.685,0.706]	0.2	FALSE
SLYNTIATL	NTIAT	1	2	0.677	11	1	0.738	0.69	(0.685,0.706]	0	FALSE
SLYNTIAVL	NTIAV	1	3	0.135	4	0.891	0.832	0.69	(0.685,0.706]	0	FALSE
SLYNTVATL	NTVAT	1	5	9.956	20	0.972	0.763	0.712	(0.706,0.727]	0.4	FALSE
SLYNTVAVL	NTVAV	1	4	0.396	8	0.944	0.882	0.698	(0.685,0.706]	0	FALSE
SMAGNWAKV	GNWAK	0	1	0.025	2	0.831	0.814	0.625	(0.622,0.643]	0	FALSE
SMDTLLFFL	TLLFF	0	12	0.66	11	0.883	1.142	0.736	(0.727,0.748]	0.25	FALSE
SMIGLCACV	GLCAC	0	3	6.353	20	1.059	0.843	0.866	(0.854,0.875]	0	FALSE
SMIGLCACVV	LCACV	0	0	NA	NA	NA	NA	0.746	(0.727,0.748]	NA	FALSE
SMINGVVKL	NGVVK	1	11	1.386	15	1.017	1.007	0.881	(0.875,0.896]	0.182	FALSE
SMKYLMLLFA	LMLLF	0	12	0.471	9	0.851	1.124	0.701	(0.685,0.706]	0.333	FALSE
SMLEFMYLA	EFMYL	0	1	5.138	20	1.032	0.763	0.697	(0.685,0.706]	0	FALSE
SMLGIGIVPV	IGIVP	1	5	2.253	18	0.966	0.782	0.632	(0.622,0.643]	0.2	FALSE
SMLGIWFFTL	IWFFT	0	1	1.05	13	1.171	0.782	0.644	(0.643,0.664]	1	FALSE
SMLSIFNIV	SIFNI	0	7	0.391	8	0.943	0.782	0.643	(0.643,0.664]	0	FALSE
SMNATLVQA	ATLVQ	1	12	0.079	3	0.969	0.987	0.684	(0.664,0.685]	0.167	FALSE
SMYRVFEVGV	VFEVG	1	4	3.151	19	1.026	1.228	0.66	(0.643,0.664]	0.25	FALSE
SQFTCSLAV	TCSLA	0	4	5.529	20	0.903	1.296	0.756	(0.748,0.769]	0.25	FALSE
SQLAHLVYV	AHLVY	1	2	1.178	14	1.142	1.209	0.886	(0.875,0.896]	0.5	FALSE
SQVDARLFSV	ARLFS	0	11	0.354	7	1.057	0.989	0.725	(0.706,0.727]	0.364	FALSE
STFGMLYFA	GMLYF	0	0	NA	NA	NA	NA	0.652	(0.643,0.664]	NA	FALSE
STLDIMALI	DIMAL	0	1	2.558	18	0.955	0.861	0.795	(0.79,0.811]	0	FALSE
STLIVTIYV	IVTIY	0	0	NA	NA	NA	NA	0.78	(0.769,0.79]	NA	FALSE
SVFRENLFL	RENLF	1	0	NA	NA	NA	NA	0.711	(0.706,0.727]	NA	FALSE
SVGNTLYYV	NTLYY	1	1	2.292	18	0.928	1.084	0.682	(0.664,0.685]	0	FALSE
SVIDCNTCV	DCNTC	1	6	0.164	5	0.924	0.954	0.75	(0.748,0.769]	0	FALSE
SVYALGFGV	ALGFG	1	9	0.241	6	1.079	0.834	0.682	(0.664,0.685]	0.222	FALSE
TIFSTIIFV	STIIF	0	2	29.564	20	0.893	0.967	0.738	(0.727,0.748]	0.5	FALSE
TIHDIILECV	IILEC	1	1	0	1	0.966	0.831	0.583	(0.58,0.601]	0	FALSE
TIIFVLISI	FVLIS	0	4	2.458	18	0.978	1.033	0.805	(0.79,0.811]	0	FALSE
TIPEALAAV	EALAA	1	76	0.543	10	1.133	0.883	0.732	(0.727,0.748]	0.197	FALSE
TLACFAVYT	CFAVY	1	1	3.19	19	0.984	1.142	0.631	(0.622,0.643]	1	FALSE
TLAGKGISVV	KGISV	1	7	0.318	7	0.927	0.869	0.652	(0.643,0.664]	0.143	FALSE
TLANFLCLL	NFLCL	0	2	1.354	15	1.019	0.916	0.688	(0.685,0.706]	0	FALSE
TLANFLCLLM	FLCLL	0	22	0.315	7	0.968	0.882	0.633	(0.622,0.643]	0.045	FALSE
TLAPQVEPL	PQVEP	1	5	0.254	6	0.952	1.084	0.769	(0.769,0.79]	0.2	FALSE
TLDHLLVLL	HLLVL	1	22	0.044	3	0.946	1.124	0.721	(0.706,0.727]	0.091	FALSE
TLDTKPLSV	TKPLS	1	13	0.209	5	0.941	1.009	0.713	(0.706,0.727]	0	FALSE
TLDYKPLSV	YKPLS	1	9	1.985	17	1.187	0.989	0.745	(0.727,0.748]	0.222	FALSE
TLEEFSAKL	EFSAK	1	4	1.57	16	1.072	0.938	0.723	(0.706,0.727]	0.25	FALSE
TLFIGSHVV	IGSHV	1	1	0.811	12	0.983	1.093	0.727	(0.727,0.748]	0	FALSE
TLFLILCYFI	ILCYF	0	1	0	1	1.032	1.295	0.717	(0.706,0.727]	0	FALSE
TLFPGDDDL	PGDDD	1	4	7.67	20	0.895	0.758	0.72	(0.706,0.727]	0.25	FALSE
TLHEYMLDL	EYMLD	1	2	8.426	20	0.986	0.605	0.722	(0.706,0.727]	0	FALSE
TLHEYMLDV	EYMLD	1	2	8.426	20	0.986	0.605	0.708	(0.706,0.727]	0	FALSE
TLHGPTPLL	GPTPL	1	19	0.041	3	0.943	0.92	0.717	(0.706,0.727]	0.053	FALSE
TLIDIWFLA	DIWFL	0	0	NA	NA	NA	NA	0.617	(0.601,0.622]	NA	FALSE
TLKDIVLDL	DIVLD	1	12	0.655	11	0.947	0.936	0.777	(0.769,0.79]	0.25	FALSE
TLLAINALI	AINAL	0	4	0.231	6	0.895	0.755	0.825	(0.811,0.832]	0.25	FALSE
TLLANVTAV	ANVTA	1	7	0.271	6	1.022	1.084	0.75	(0.748,0.769]	0	FALSE
TLLCLIPTV	CLIPT	1	0	NA	NA	NA	NA	0.66	(0.643,0.664]	NA	FALSE
TLLCVLPAV	CVLPA	0	4	0.006	1	1.123	0.898	0.697	(0.685,0.706]	0	FALSE
TLLCVLPAVV	VLPAV	0	27	0.213	5	1.032	1.008	0.68	(0.664,0.685]	0.111	FALSE
TLLDHIRTA	DHIRT	1	2	2.719	18	1.034	0.878	0.75	(0.748,0.769]	0.5	FALSE
TLLEFVFKL	EFVFK	1	4	2.801	18	1.058	1.27	0.69	(0.685,0.706]	0.5	FALSE
TLLFFLALSI	FLALS	0	32	0.02	2	0.908	0.916	0.783	(0.769,0.79]	0.031	FALSE
TLLGLILFV	GLILF	0	12	0.345	7	0.868	0.937	0.795	(0.79,0.811]	0.417	FALSE
TLLGLILFVL	LILFV	0	9	0.516	9	0.89	1.005	0.727	(0.727,0.748]	0.222	FALSE
TLLLWVLLL	LWVLL	1	17	0.445	9	0.878	1.131	0.828	(0.811,0.832]	0.118	FALSE
TLLVDLLWL	VDLLW	1	4	0.521	9	0.842	1.071	0.696	(0.685,0.706]	0	FALSE
TLMAMDLGEL	MDLGE	1	4	0.965	13	0.878	0.865	0.758	(0.748,0.769]	0.5	FALSE
TLMNVITLV	NVITL	1	6	0.889	12	0.951	0.773	0.683	(0.664,0.685]	0.167	FALSE
TLQDVSLEV	DVSLE	1	28	0.442	8	0.959	0.924	0.741	(0.727,0.748]	0.107	FALSE
TLRGLFFSV	GLFFS	1	7	1.004	13	1.059	1.221	0.764	(0.748,0.769]	0.286	FALSE
TLTISFFLI	ISFFL	0	12	0.053	3	0.896	0.928	0.738	(0.727,0.748]	0.083	FALSE
TLYAVATTFV	VATTF	1	2	5.178	20	1.032	0.926	0.71	(0.706,0.727]	1	FALSE
TLYAVATTI	AVATT	1	9	1.015	13	1.014	0.901	0.786	(0.769,0.79]	0.556	FALSE
TLYDFDYYII	FDYYI	0	2	0.032	2	1.015	0.925	0.546	(0.537,0.558]	0	FALSE
TLLYVLFEV	YVLFE	1	1	1.493	15	1.154	1.109	0.72	(0.706,0.727]	1	FALSE
TMFKIVYSL	KIVYS	0	10	0.825	12	0.91	1.011	0.742	(0.727,0.748]	0	FALSE
TMFPHIIVDV	HIIVD	1	3	0.739	11	0.9	0.86	0.648	(0.643,0.664]	0.333	FALSE
TMIKTAVAVV	TAVAV	1	16	0.116	4	1.099	1.068	0.795	(0.79,0.811]	0.062	FALSE
TMILFLKLLI	FLKLL	0	29	0.314	7	0.937	0.843	0.711	(0.706,0.727]	0.345	FALSE
TMLMFIFTGI	FIFTG	0	1	0	1	0.826	0.935	0.667	(0.664,0.685]	0	FALSE
TMLSIILVII	IILVI	0	9	0.907	12	0.977	0.786	0.699	(0.685,0.706]	0.111	FALSE
TMTDTVGQV	DTVGQ	0	4	1.411	15	0.974	0.906	0.756	(0.748,0.769]	0.25	FALSE
TMYGGISLL	GGISL	1	10	1.366	15	0.908	0.802	0.682	(0.664,0.685]	0.2	FALSE
TQYLDFLLLL	DFLLL	0	23	0.133	4	0.926	1.012	0.7	(0.685,0.706]	0.13	FALSE
TVCGGIMFL	GGIMF	1	0	NA	NA	NA	NA	0.745	(0.727,0.748]	NA	FALSE
VIADYNYKL	DYNYK	0	0	NA	NA	NA	NA	0.716	(0.706,0.727]	NA	FALSE
VIFDFLHCI	DFLHC	1	1	0	1	1.031	1.151	0.753	(0.748,0.769]	0	FALSE
VIGQCIYTI	QCIYT	1	1	1.681	16	1.076	0.843	0.653	(0.643,0.664]	0	FALSE
VILLSLIAV	LSLIA	1	23	0.219	5	0.933	0.858	0.917	(0.896,0.917]	0.043	FALSE
VIMEYHLLFA	YHLLF	0	4	0.418	8	0.859	0.933	0.717	(0.706,0.727]	0.25	FALSE
VISVIFYFI	VIFYF	0	3	0.979	13	0.886	1.01	0.8	(0.79,0.811]	0	FALSE
VIVIYIFTV	IYIFT	0	4	0.832	12	1.134	0.904	0.83	(0.811,0.832]	0.25	FALSE
VIYEAVIHL	EAVIH	0	13	0	1	1.15	1.009	0.689	(0.685,0.706]	0	FALSE
VLAAGVLVV	AGVLV	1	35	0.279	6	1.04	1.009	0.816	(0.811,0.832]	0.029	FALSE
VLAALAAYCL	LAAYC	1	1	3.906	19	0.993	1.026	0.631	(0.622,0.643]	0	FALSE
VLADANETL	DANET	0	5	0.137	4	1.021	1.068	0.753	(0.748,0.769]	0	FALSE
VLADDVYPL	DDVYP	1	0	NA	NA	NA	NA	0.725	(0.706,0.727]	NA	FALSE
VLAGSVDEL	GSVDE	1	20	0.836	12	0.875	1.001	0.707	(0.706,0.727]	0.25	FALSE
VLALYSPPL	LYSPP	0	11	0.586	10	0.869	0.82	0.844	(0.832,0.854]	0.091	FALSE
VLDDHYKIAL	HYKIA	0	0	NA	NA	NA	NA	0.673	(0.664,0.685]	NA	FALSE
VLDEVMSTL	EVMST	1	5	0.198	5	1.001	0.965	0.732	(0.727,0.748]	0.4	FALSE
VLDSEIVLV	SEIVL	0	8	0.997	13	0.925	0.967	0.846	(0.832,0.854]	0.25	FALSE
VLDTTLYAV	TTLYA	0	2	4.23	19	0.902	0.855	0.721	(0.706,0.727]	0.5	FALSE
VLFEVFVVFI	VFVVF	0	8	0.121	4	1.029	1.238	0.688	(0.685,0.706]	0.125	FALSE
VLFGLMALTL	LMALT	1	12	0.277	6	0.876	0.868	0.769	(0.769,0.79]	0.167	FALSE
VLFTVMTYV	TVMTY	0	1	1.95	17	0.959	1.103	0.773	(0.769,0.79]	0	FALSE
VLGIALLYI	IALLY	0	5	0.25	6	0.993	1.085	0.78	(0.769,0.79]	0.2	FALSE
VLIAGIILLI	GIILL	0	21	0.884	12	0.86	0.831	0.8	(0.79,0.811]	0.048	FALSE
VLIEGKCFV	EGKCF	1	1	49.505	20	0.862	0.784	0.8	(0.79,0.811]	1	FALSE
VLITWLIDYV	WLIDY	0	0	NA	NA	NA	NA	0.602	(0.601,0.622]	NA	FALSE
VLLAQSVAV	AQSVA	0	5	4.325	19	1.012	1.042	0.737	(0.727,0.748]	0.2	FALSE
VLLDYGLHGL	YGLHG	0	3	0.117	4	1.179	0.832	0.623	(0.622,0.643]	0.333	FALSE
VLLEKATIL	EKATI	1	4	0.813	12	0.979	0.788	0.805	(0.79,0.811]	0	FALSE
VLLFCIASL	FCIAS	0	2	7.56	20	1.038	0.925	0.727	(0.727,0.748]	0	FALSE
VLLGVKLFGV	VKLFG	1	9	0.07	3	0.935	1.011	0.848	(0.832,0.854]	0	FALSE
VLLHAVYSI	HAVYS	0	1	0.306	7	1.026	0.853	0.767	(0.748,0.769]	0	FALSE
VLLIDILILL	DILIL	0	14	0.809	12	0.953	0.931	0.777	(0.769,0.79]	0.143	FALSE
VLLLWITAA	LWITA	1	3	2.894	18	0.844	0.9	0.756	(0.748,0.769]	0	FALSE
VLLNAPSEA	NAPSE	1	6	0.468	9	1.009	0.903	0.699	(0.685,0.706]	0	FALSE
VLLPSLFLL	PSLFL	1	16	1.473	15	0.853	0.934	0.854	(0.854,0.875]	0.125	FALSE
VLLPVLFGV	PVLFG	1	10	0.132	4	0.94	1.09	0.782	(0.769,0.79]	0	FALSE
VLLQRLHLL	QRLHL	0	10	0.191	5	0.963	1.077	0.894	(0.875,0.896]	0.2	FALSE
VLLRALPVL	RALPV	0	10	0.657	11	1.093	1.03	0.85	(0.832,0.854]	0.2	FALSE
VLMFLLFYV	FLLFY	0	8	0.128	4	0.935	1.077	0.787	(0.769,0.79]	0	FALSE
VLNDILSRL	DILSR	1	14	1.183	14	0.94	0.999	0.79	(0.769,0.79]	0.214	FALSE
VLNPYMPSV	PYMPS	1	1	4.86	19	0.842	0.951	0.742	(0.727,0.748]	1	FALSE
VLPDVFIRC	DVFIR	1	5	0	1	0.976	1.054	0.625	(0.622,0.643]	0	FALSE
VLQWASLAV	WASLA	1	7	0.997	13	0.931	1.078	0.773	(0.769,0.79]	0	FALSE
VLSEWLPVT	EWLPV	1	2	0.013	2	1.04	0.944	0.75	(0.748,0.769]	0	FALSE
VLSRNILLEL	NILLE	1	14	0.255	6	0.906	0.863	0.674	(0.664,0.685]	0.071	FALSE
VLTAIGITV	AIGIT	0	4	1.247	14	1.077	0.824	0.85	(0.832,0.854]	0.25	FALSE
VLTDGNPPEV	GNPPE	1	5	1.813	16	0.943	1.051	0.66	(0.643,0.664]	0.2	FALSE
VLTGYGLEI	GYGLE	0	7	0.428	8	0.884	0.848	0.787	(0.769,0.79]	0	FALSE
VLTTDGFYI	TDGFY	0	1	0.171	5	0.952	0.911	0.702	(0.685,0.706]	0	FALSE
VLWSLLWLG	SLLWL	1	7	0.231	6	0.78	0.897	0.767	(0.748,0.769]	0.143	FALSE
VLYDEFVTI	DEFVT	1	7	2.434	18	1.021	0.999	0.69	(0.685,0.706]	0.429	FALSE
VMACLVPAA	CLVPA	1	6	0.131	4	1.047	0.972	0.778	(0.769,0.79]	0	FALSE
VMASLVWPV	SLVWP	1	0	NA	NA	NA	NA	0.712	(0.706,0.727]	NA	FALSE
VMATLLPPV	TLLPP	1	31	0.272	6	0.872	0.979	0.814	(0.811,0.832]	0.161	FALSE
VMIIVSSLAV	VSSLA	1	34	0.423	8	0.873	1.073	0.829	(0.811,0.832]	0.176	FALSE
VMLEMLNYV	EMLNY	0	6	0.454	9	0.853	0.845	0.736	(0.727,0.748]	0.167	FALSE
VMLFILAGL	FILAG	1	19	0.008	2	0.93	0.876	0.815	(0.811,0.832]	0.053	FALSE
VMLLVLCAV	LVLCA	0	10	1.428	15	0.94	1	0.753	(0.748,0.769]	0.2	FALSE
VMMAVRYYM	AVRYY	0	1	3.347	19	0.969	0.891	0.576	(0.558,0.58]	0	FALSE
VMSVGAHTV	VGAHT	1	3	0.005	1	0.991	0.984	0.778	(0.769,0.79]	0	FALSE
VTLLCLIPTV	CLIPT	1	0	NA	NA	NA	NA	0.66	(0.643,0.664]	NA	FALSE
VTYECPLLV	ECPLL	1	3	0.66	11	0.976	0.941	0.729	(0.727,0.748]	0.667	FALSE
VVFVVFMGV	VVFMG	1	5	2.233	17	1.06	0.938	0.837	(0.832,0.854]	0.2	FALSE
VVLDSLDPMV	SLDPM	1	5	0.941	13	0.872	1.05	0.722	(0.706,0.727]	0	FALSE
VVLFGLMAL	FGLMA	1	2	0.195	5	1.049	0.734	0.79	(0.769,0.79]	0	FALSE
VVMSWAPPV	SWAPP	1	11	0.287	7	0.915	1.025	0.95	(0.938,0.959]	0.091	FALSE
VVTAIVYVV	AIVYV	1	3	1.459	15	1.075	0.93	0.699	(0.685,0.706]	0	FALSE
WATESPIYV	ESPIY	1	1	0.228	6	0.976	1.021	0.621	(0.601,0.622]	0	FALSE
WLGTANNPV	TANNP	1	9	0.225	6	0.908	0.765	0.661	(0.643,0.664]	0	FALSE
WLIIIFFIV	IIFFI	0	3	0.615	10	0.964	0.846	0.695	(0.685,0.706]	0.333	FALSE
WLLQITVLL	QITVL	1	7	1.461	15	0.914	0.778	0.725	(0.706,0.727]	0	FALSE
WLMWFIISI	WFIIS	1	2	0.76	12	1.012	1.293	0.63	(0.622,0.643]	0	FALSE
WLNSATALI	SATAL	0	25	0.504	9	0.993	0.818	0.769	(0.769,0.79]	0.12	FALSE
WLSDCGEAL	DCGEA	1	1	1.145	14	0.912	0.992	0.685	(0.685,0.706]	0	FALSE
WLSLLVPFV	LLVPF	1	16	0.011	2	0.902	0.888	0.729	(0.727,0.748]	0	FALSE
WLTSILLSL	SILLS	0	25	0.437	8	0.885	1.085	0.805	(0.79,0.811]	0.04	FALSE
WLTYHGAIKL	HGAIK	0	2	1.229	14	1.088	1.162	0.637	(0.622,0.643]	0	FALSE
WQWEHIPPA	EHIPP	1	5	0.417	8	0.866	0.866	0.577	(0.558,0.58]	0.4	FALSE
WRLGAIPPLV	AIPPL	1	9	0.422	8	0.971	0.856	0.703	(0.685,0.706]	0	FALSE
WTMKILIGV	KILIG	0	6	0.607	10	0.901	0.905	0.696	(0.685,0.706]	0.167	FALSE
YAFSGVAYA	SGVAY	0	5	1.383	15	1.074	0.91	0.826	(0.811,0.832]	0.4	FALSE
YAMCLNTFV	CLNTF	0	4	0.407	8	0.903	0.811	0.641	(0.622,0.643]	0	FALSE
YAMCTNTFV	CTNTF	0	1	0	1	0.856	0.938	0.627	(0.622,0.643]	0	FALSE
YFHALVYFV	ALVYF	1	1	0.775	12	0.767	0.972	0.66	(0.643,0.664]	0	FALSE
YICEEASVTV	EASVT	1	9	0.013	2	1.162	1.032	0.625	(0.622,0.643]	0	FALSE
YIFTGPVPI	TGPVP	0	9	0.362	8	1.012	0.98	0.73	(0.727,0.748]	0.222	FALSE
YIGAVLVSV	AVLVS	1	26	0.496	9	1.012	1.069	0.902	(0.896,0.917]	0.192	FALSE
YIGEALVSV	EALVS	1	31	0.889	12	1.063	1.012	0.905	(0.896,0.917]	0.226	FALSE
YIGEVLASV	EVLAS	1	40	0.615	10	0.994	0.951	0.905	(0.896,0.917]	0.1	FALSE
YIGEVLVAV	EVLVA	1	19	1.479	15	1.03	0.959	0.929	(0.917,0.938]	0.316	FALSE
YIGEVLVSA	EVLVS	1	20	0.36	8	1.007	1.074	0.905	(0.896,0.917]	0.05	FALSE
YIGEVLVSM	EVLVS	1	20	0.36	8	1.007	1.074	0.918	(0.917,0.938]	0.05	FALSE
YIGSGDSPV	SGDSP	1	10	0.397	8	0.832	0.911	0.694	(0.685,0.706]	0.1	FALSE
YIIDWMVDI	DWMVD	0	0	NA	NA	NA	NA	0.667	(0.664,0.685]	NA	FALSE
YIIEILKPL	EILKP	0	8	0.88	12	0.856	0.778	0.768	(0.748,0.769]	0	FALSE
YIIEILKPLV	ILKPL	0	14	2.089	17	0.893	0.907	0.647	(0.643,0.664]	0.286	FALSE
YIIFVYIPL	FVYIP	1	0	NA	NA	NA	NA	0.702	(0.685,0.706]	NA	FALSE
YIIIGDSPV	IGDSP	1	4	0.121	4	0.872	0.774	0.739	(0.727,0.748]	0	FALSE
YIILFILFFA	FILFF	0	7	0.58	10	0.908	0.98	0.755	(0.748,0.769]	0.143	FALSE
YIILGDSPV	LGDSP	1	18	0.264	6	0.878	0.772	0.745	(0.727,0.748]	0.111	FALSE
YIISGDLPV	SGDLP	1	18	0.433	8	0.898	0.89	0.787	(0.769,0.79]	0	FALSE
YIISGDSPL	SGDSP	1	10	0.397	8	0.832	0.911	0.689	(0.685,0.706]	0.1	FALSE
YIISGDSWV	SGDSW	1	5	0.422	8	0.888	1.014	0.686	(0.685,0.706]	0	FALSE
YIISGISPV	SGISP	1	17	0.679	11	0.893	0.863	0.805	(0.79,0.811]	0	FALSE
YILCNMALL	CNMAL	0	1	1.546	16	1.128	0.831	0.667	(0.664,0.685]	0	FALSE
YILEETSVLM	ETSVL	1	15	1.51	15	0.893	0.963	0.702	(0.685,0.706]	0.133	FALSE
YILEETSVM	EETSV	1	18	2.002	17	0.903	0.93	0.684	(0.664,0.685]	0.111	FALSE
YILEETSVML	ETSVM	1	1	9.451	20	0.706	1.141	0.702	(0.685,0.706]	0	FALSE
YILELCNSL	ELCNS	0	3	1.918	17	0.973	0.837	0.688	(0.685,0.706]	0.333	FALSE
YILGADPLRV	ADPLR	1	6	0.379	8	0.976	1.144	0.566	(0.558,0.58]	0.167	FALSE
YIMEALTFKA	ALTFK	0	7	0.389	8	0.992	1.005	0.688	(0.685,0.706]	0	FALSE
YIVDPTFQL	DPTFQ	0	5	0.006	1	1.088	1.026	0.753	(0.748,0.769]	0	FALSE
YIVKLLISA	KLLIS	0	18	0.092	3	1.003	1.051	0.716	(0.706,0.727]	0	FALSE
YIVRWEWVV	RWEWV	1	0	NA	NA	NA	NA	0.606	(0.601,0.622]	NA	FALSE
YIYGIPLSL	GIPLS	1	9	1.016	13	0.912	1.05	0.729	(0.727,0.748]	0.111	FALSE
YLAAYALVGL	YALVG	1	6	0.007	2	1.056	0.9	0.667	(0.664,0.685]	0	FALSE
YLACLAAVI	CLAAV	1	12	0.542	10	1.035	0.835	0.725	(0.706,0.727]	0.167	FALSE
YLALLEACL	LLEAC	1	23	0.341	7	1.007	0.753	0.703	(0.685,0.706]	0.13	FALSE
YLAPGPVTA	PGPVT	0	22	1.12	14	1.148	0.876	0.887	(0.875,0.896]	0.318	FALSE
YLAYRNQSL	YRNQS	1	1	2.575	18	1.154	1.142	0.689	(0.685,0.706]	0	FALSE
YLCCQLDPA	CQLDP	0	2	0.102	4	1.001	1.013	0.716	(0.706,0.727]	0	FALSE
YLCEAMLNT	EAMLN	0	6	6.962	20	1.032	0.945	0.674	(0.664,0.685]	0	FALSE
YLCPVLVFV	PVLVF	1	13	0.451	9	1.017	1.035	0.687	(0.685,0.706]	0.154	FALSE
YLDFLLLLL	FLLLL	0	136	0.278	6	0.868	0.993	0.762	(0.748,0.769]	0.125	FALSE
YLDFLLLLLI	LLLLL	0	1308	0.179	5	0.842	1.005	0.718	(0.706,0.727]	0.088	FALSE
YLDGAADIV	GAADI	0	5	0.938	13	0.932	0.915	0.713	(0.706,0.727]	0.4	FALSE
YLDIFCWKV	IFCWK	0	0	NA	NA	NA	NA	0.743	(0.727,0.748]	NA	FALSE
YLDLTLTPI	LTLTP	0	27	0.329	7	0.825	0.852	0.696	(0.685,0.706]	0.148	FALSE
YLDNLLPSTL	LLPST	0	24	0.982	13	0.926	0.99	0.673	(0.664,0.685]	0.167	FALSE
YLDVDLHPA	VDLHP	0	8	2.714	18	0.858	1.06	0.646	(0.643,0.664]	0.25	FALSE
YLEAGPVTA	AGPVT	1	9	0.724	11	1.072	1.084	0.864	(0.854,0.875]	0.111	FALSE
YLEPAPVTA	PAPVT	0	30	1.348	15	1.134	0.995	0.896	(0.896,0.917]	0.133	FALSE
YLEPGAVTA	PGAVT	1	11	0.211	5	1.129	0.75	0.864	(0.854,0.875]	0	FALSE
YLEPGPATA	PGPAT	1	33	0.252	6	1.119	0.781	0.918	(0.917,0.938]	0.03	FALSE
YLEPGPVAA	PGPVA	1	17	0.148	4	1.109	0.937	0.907	(0.896,0.917]	0.412	FALSE
YLFDFVISL	DFVIS	0	1	0	1	0.968	1.295	0.75	(0.748,0.769]	0	FALSE
YLFDFVISLM	FVISL	0	6	2.585	18	0.967	0.861	0.7	(0.685,0.706]	0.5	FALSE
YLFGGFSTL	GGFST	0	6	0.699	11	0.943	0.825	0.821	(0.811,0.832]	0.167	FALSE
YLFKDWEEL	KDWEE	1	2	2.077	17	0.889	1.056	0.75	(0.748,0.769]	0.5	FALSE
YLFKMIPLL	KMIPL	0	3	0.743	11	0.935	0.86	0.747	(0.727,0.748]	0	FALSE
YLFLICHNL	LICHN	0	3	0.466	9	0.914	0.831	0.706	(0.706,0.727]	0.333	FALSE
YLFNWAVRT	NWAVR	1	0	NA	NA	NA	NA	0.586	(0.58,0.601]	NA	FALSE
YLFRCVDAV	RCVDA	0	3	0.126	4	1.047	1.014	0.673	(0.664,0.685]	0	FALSE
YLFRIVSTV	RIVST	0	4	2.467	18	0.941	0.908	0.8	(0.79,0.811]	0.25	FALSE
YLGGCRHKL	GCRHK	0	1	3.777	19	1.093	1.15	0.778	(0.769,0.79]	1	FALSE
YLGGPDFPTI	PDFPT	1	3	1.436	15	1.072	0.925	0.633	(0.622,0.643]	0	FALSE
YLGMFNPYSL	FNPYS	0	4	4.451	19	0.944	1.069	0.611	(0.601,0.622]	0.5	FALSE
YLHKRTLGL	KRTLG	1	6	0.132	4	0.885	0.799	0.681	(0.664,0.685]	0.167	FALSE
YLIIGILTL	IGILT	1	15	1.168	14	0.966	0.792	0.814	(0.811,0.832]	0.267	FALSE
YLILFLLFV	LFLLF	0	61	0.005	1	0.922	1.084	0.777	(0.769,0.79]	0.033	FALSE
YLISGDSPV	SGDSP	1	10	0.397	8	0.832	0.911	0.668	(0.664,0.685]	0.1	FALSE
YLISIFLHL	SIFLH	1	4	0.12	4	0.899	1.109	0.769	(0.769,0.79]	0	FALSE
YLLAVCGCI	AVCGC	0	5	2.523	18	1.106	1.073	0.748	(0.727,0.748]	0	FALSE
YLLDDVLYT	DDVLY	0	8	0.2	5	0.999	1.042	0.71	(0.706,0.727]	0	FALSE
YLLFGIKCI	FGIKC	0	2	0.691	11	1.178	0.974	0.668	(0.664,0.685]	0	FALSE
YLLGDSDSV	GDSDS	0	21	1.561	16	0.905	1.085	0.75	(0.748,0.769]	0.333	FALSE
YLLKINAYM	KINAY	0	0	NA	NA	NA	NA	0.637	(0.622,0.643]	NA	FALSE
YLLPGFVLT	PGFVL	0	11	0.526	9	1.152	0.931	0.71	(0.706,0.727]	0.091	FALSE
YLLPRRGPRL	RRGPR	1	26	0.495	9	1.057	1.002	0.686	(0.685,0.706]	0.154	FALSE
YLLSGSDLFI	GSDLF	0	11	0.662	11	0.847	1.085	0.628	(0.622,0.643]	0.182	FALSE
YLLSLFSTL	SLFST	0	23	0.841	12	0.909	1.006	0.741	(0.727,0.748]	0.13	FALSE
YLLSLFSTLV	LFSTL	0	28	0.082	3	0.866	0.885	0.709	(0.706,0.727]	0.071	FALSE
YLMLLFAAM	LLFAA	0	19	0.532	10	0.998	0.959	0.759	(0.748,0.769]	0.105	FALSE
YLMLLFAAMI	LFAAM	0	2	3.09	19	1.168	1.367	0.737	(0.727,0.748]	0	FALSE
YLPAIVREA	AIVRE	1	7	0.27	6	0.914	0.906	0.711	(0.706,0.727]	0.143	FALSE
YLQQNWWTL	QNWWT	1	1	0.442	8	0.993	1.093	0.62	(0.601,0.622]	0	FALSE
YLRLYIILA	LYIIL	0	5	0.301	7	0.862	0.902	0.659	(0.643,0.664]	0	FALSE
YLSAMSTTDL	MSTTD	1	1	22.704	20	0.765	0.738	0.661	(0.643,0.664]	0	FALSE
YLSIYGFGV	IYGFG	0	6	0.607	10	0.961	0.738	0.708	(0.706,0.727]	0	FALSE
YLSNIIPAL	NIIPA	1	7	0.043	3	0.946	0.782	0.874	(0.854,0.875]	0.143	FALSE
YLVAYQATV	AYQAT	1	1	1.268	14	1.203	0.75	0.607	(0.601,0.622]	0	FALSE
YLVIYLNRT	IYLNR	0	3	0.114	4	0.905	1.01	0.817	(0.811,0.832]	0	FALSE
YLVLGIALL	LGIAL	0	19	1.279	14	0.983	0.744	0.78	(0.769,0.79]	0.158	FALSE
YLVSFGVWI	SFGVW	0	0	NA	NA	NA	NA	0.72	(0.706,0.727]	NA	FALSE
YLVSIFLHL	SIFLH	1	4	0.12	4	0.899	1.109	0.791	(0.79,0.811]	0	FALSE
YLYALYSPL	ALYSP	0	6	1.401	15	0.892	0.872	0.729	(0.727,0.748]	0.833	FALSE
YLYALYSPLL	LYSPL	0	9	0.631	10	0.903	0.93	0.598	(0.58,0.601]	0.333	FALSE
YLYDRLLRV	DRLLR	1	27	0.969	13	0.979	1.023	0.978	(0.959,0.981]	0.148	FALSE
YLYHLSINV	HLSIN	0	2	0.231	6	0.957	1.051	0.653	(0.643,0.664]	0	FALSE
YMATTILEM	TTILE	0	9	0.02	2	0.878	0.717	0.651	(0.643,0.664]	0	FALSE
YMCLIIICCV	IIICC	0	2	0.044	3	1.006	0.786	0.633	(0.622,0.643]	0	FALSE
YMCVDNHLGA	DNHLG	0	5	0.256	6	0.979	1.084	0.592	(0.58,0.601]	0.2	FALSE
YMDDVVLGV	DVVLG	1	17	0.891	12	0.981	0.992	0.689	(0.685,0.706]	0.235	FALSE
YMFAIVEIV	AIVEI	0	1	29.722	20	1.023	1.184	0.713	(0.706,0.727]	0	FALSE
YMFFVIKNL	FVIKN	0	2	0.604	10	1.027	0.677	0.71	(0.706,0.727]	0	FALSE
YMFYKIFFV	YKIFF	0	1	0	1	1.014	0.731	0.59	(0.58,0.601]	0	FALSE
YMGFRLYLA	FRLYL	0	8	0.133	4	1.082	0.887	0.62	(0.601,0.622]	0.125	FALSE
YMLDLQPET	DLQPE	1	7	0.018	2	0.909	0.935	0.667	(0.664,0.685]	0	FALSE
YMLDLQPETT	LQPET	1	18	0.369	8	0.994	0.777	0.622	(0.601,0.622]	0.056	FALSE
YMLDLQPETV	LQPET	1	18	0.369	8	0.994	0.777	0.654	(0.643,0.664]	0.056	FALSE
YMLDLQPEV	DLQPE	1	7	0.018	2	0.909	0.935	0.726	(0.706,0.727]	0	FALSE
YMMGIEYGL	GIEYG	0	2	19.253	20	0.841	0.904	0.64	(0.622,0.643]	0	FALSE
YMTFGDIPL	FGDIP	0	7	2.677	18	0.969	0.843	0.639	(0.622,0.643]	0	FALSE
YMTFGDIPLV	GDIPL	0	4	4.806	19	0.84	0.925	0.602	(0.601,0.622]	0	FALSE
YMWLGARFL	LGARF	0	3	0.57	10	0.931	0.938	0.667	(0.664,0.685]	0	FALSE
YMWLGARYL	LGARY	0	4	0.133	4	1.09	0.9	0.673	(0.664,0.685]	0	FALSE
YQDFIYLLFA	IYLLF	0	7	0.419	8	0.887	0.893	0.595	(0.58,0.601]	0.143	FALSE
YQFGPDFPIA	PDFPI	1	4	0.135	4	0.964	0.918	0.656	(0.643,0.664]	0.25	FALSE
YQHFVARVFL	VARVF	0	9	1.995	17	0.983	1.061	0.621	(0.601,0.622]	0.444	FALSE
YQLAGYILTV	GYILT	0	9	0.696	11	0.862	0.723	0.614	(0.601,0.622]	0	FALSE
YQLAVFMLM	AVFML	0	3	0.032	2	0.963	0.735	0.721	(0.706,0.727]	0	FALSE
YQMLLALVAL	LALVA	0	43	0.375	8	1.075	0.994	0.682	(0.664,0.685]	0.093	FALSE
YTITVFLHL	TVFLH	1	5	0.015	2	0.909	1.167	0.792	(0.79,0.811]	0	FALSE
YTNDFLKYL	DFLKY	0	11	2.436	18	1.083	1.012	0.772	(0.769,0.79]	0.182	FALSE
YTNWAIILL	WAIIL	0	5	0.117	4	0.984	1.035	0.784	(0.769,0.79]	0	FALSE
YTNWAIILLV	AIILL	0	26	0.552	10	0.893	0.85	0.743	(0.727,0.748]	0.038	FALSE
YTSHGAHGV	HGAHG	0	5	0.511	9	1.089	1.054	0.614	(0.601,0.622]	0.2	FALSE
YVFDEPLLFV	EPLLF	0	9	0.174	5	0.921	1.084	0.692	(0.685,0.706]	0	FALSE
YVFKRYLSI	KRYLS	0	8	0.01	2	1.023	1.271	0.66	(0.643,0.664]	0	FALSE
YVFTLLVPL	TLLVP	1	17	0.36	7	0.909	1	0.851	(0.832,0.854]	0.059	FALSE
YVGDLCGSV	DLCGS	1	3	4.263	19	0.973	0.689	0.772	(0.769,0.79]	0	FALSE
YVLDHLIVV	DHLIV	1	2	0.121	4	1.108	0.928	0.747	(0.727,0.748]	0	FALSE
YVLEETSVML	ETSVM	1	1	9.451	20	0.706	1.141	0.66	(0.643,0.664]	0	FALSE
YVLFTVMTYV	TVMTY	0	1	1.95	17	0.959	1.103	0.647	(0.643,0.664]	0	FALSE
YVLHFACLV	HFACL	1	4	0.242	6	1.01	1.022	0.661	(0.643,0.664]	0.25	FALSE
YVLLAVLFV	LAVLF	0	18	0.3	7	0.915	1.018	0.795	(0.79,0.811]	0.111	FALSE
YVLLHLLVV	LHLLV	0	20	0.207	5	0.916	0.975	0.736	(0.727,0.748]	0.1	FALSE
YVSYHTVYI	YHTVY	0	0	NA	NA	NA	NA	0.633	(0.622,0.643]	NA	FALSE
YVVIAILTVV	AILTV	1	13	0.045	3	0.908	0.93	0.73	(0.727,0.748]	0	FALSE
YVVKFVFEA	KFVFE	0	7	2.144	17	0.974	1.084	0.703	(0.685,0.706]	0.429	FALSE
YVYYNLFLL	YNLFL	0	7	2.638	18	0.94	1.093	0.64	(0.622,0.643]	0.286	FALSE
LLSAWILTA	AWILT	1	4	0.016	2	1.093	0.937	0.797	(0.79,0.811]	0	TRUE
SLREWLLRI	EWLLR	1	8	1.645	16	1.08	1.012	0.702	(0.685,0.706]	0.125	TRUE
SVRDRLARL	DRLAR	1	22	0.294	7	1.026	0.968	0.765	(0.748,0.769]	0.273	FALSE
VLKDAIKDL	DAIKD	1	4	0.456	9	1.006	0.709	0.777	(0.769,0.79]	0.25	TRUE
LIVDAVLQL	DAVLQ	1	21	0.966	13	1.094	1.085	0.718	(0.706,0.727]	0.286	FALSE
LTAGFLIFL	GFLIF	1	9	0.553	10	1.086	1.142	0.81	(0.79,0.811]	0	FALSE
YTPEGIIPTL	GIIPT	1	10	0.754	12	0.888	0.815	0.66	(0.643,0.664]	0.3	TRUE
FQQTNAMVTL	NAMVT	1	0	NA	NA	NA	NA	0.612	(0.601,0.622]	NA	FALSE
ATGMVPAVKK	VPAVK	1	8	0.819	12	1.041	1.058	0.603	(0.601,0.622]	0.25	TRUE
FLGKYIKVKK	YIKVK	1	2	0.165	5	0.97	0.846	0.777	(0.769,0.79]	0	TRUE
FLLAMTSLR	AMTSL	1	10	0.912	13	0.806	0.834	0.795	(0.79,0.811]	0.1	TRUE
GLSTTGNGK	TTGNG	0	4	0.826	12	0.924	1.067	0.718	(0.706,0.727]	0	TRUE
GSKVFSINNK	FSINN	0	3	0	1	1.063	1.094	0.654	(0.643,0.664]	0	FALSE
ILRGSVAHK	GSVAH	1	12	0.879	12	0.955	1.123	0.711	(0.706,0.727]	0	FALSE
KIVTNILIY	TNILI	1	1	1.336	15	0.946	0.885	0.667	(0.664,0.685]	0	TRUE
KLILWRGLK	LWRGL	1	8	0.71	11	0.917	0.998	0.829	(0.811,0.832]	0	TRUE
KLKLPIIMK	LPIIM	1	1	4.616	19	0.979	0.941	0.92	(0.917,0.938]	0	TRUE
KLLRYASAK	RYASA	1	4	0.732	11	1.038	0.841	0.786	(0.769,0.79]	0	TRUE
KLTPPHSAK	PPHSA	0	8	1.264	14	1.104	1.036	0.75	(0.748,0.769]	0	TRUE
LLACAGLAY	CAGLA	1	8	1.176	14	1.174	0.771	0.737	(0.727,0.748]	0.125	TRUE
RVIDPRRCLK	PRRCL	1	9	0.676	11	1.109	0.827	0.673	(0.664,0.685]	0.333	FALSE
RVIDPRRCMK	PRRCM	1	1	0.016	2	1.029	1.117	0.655	(0.643,0.664]	0	FALSE
RVRAYTYSK	AYTYS	1	4	3.896	19	1.018	0.717	0.622	(0.622,0.643]	0.25	TRUE
STTGNGKSFK	NGKSF	0	9	1.472	15	0.904	1.012	0.654	(0.643,0.664]	0.222	FALSE
TLQTPSPLR	TPSPL	0	35	0.475	9	0.903	0.984	0.796	(0.79,0.811]	0.171	TRUE
TLVDVRAIK	DVRAI	1	5	1.374	15	1.088	0.891	0.762	(0.748,0.769]	0.2	TRUE
TTGNGKSFK	NGKSF	0	9	1.472	15	0.904	1.012	0.702	(0.685,0.706]	0.222	FALSE
TVRSHCVSK	SHCVS	1	3	1.649	16	1.109	0.75	0.667	(0.664,0.685]	0.333	TRUE
VLRGSVAHK	GSVAH	1	12	0.879	12	0.955	1.123	0.736	(0.727,0.748]	0	TRUE
AFFTIHNIK	TIHNI	0	3	0.043	3	0.943	0.777	0.631	(0.622,0.643]	0	FALSE
AFLLRHYYNK	RHYYN	0	1	3.07	19	0.969	1	0.661	(0.643,0.664]	1	FALSE
AFTFSPTYK	FSPTY	0	1	1.38	15	0.841	0.611	0.701	(0.685,0.706]	0	FALSE
AFTIPSISK	IPSIS	0	8	0.747	11	0.985	1.058	0.884	(0.875,0.896]	0.25	FALSE
AINSEMFLR	SEMFL	1	8	0.02	2	0.951	1.008	0.847	(0.832,0.854]	0.125	FALSE
ALACILPKYY	ILPKY	0	5	1.184	14	0.85	0.975	0.642	(0.622,0.643]	0.2	FALSE
ALATQITKK	TQITK	0	5	1.872	17	0.972	1.056	0.714	(0.706,0.727]	0.4	FALSE
ALDEKWNEFK	KWNEF	0	0	NA	NA	NA	NA	0.602	(0.601,0.622]	NA	FALSE
ALEEFIMCTK	FIMCT	0	0	NA	NA	NA	NA	0.699	(0.685,0.706]	NA	FALSE
ALEISSTFNR	SSTFN	0	8	1.362	15	0.889	1.062	0.688	(0.685,0.706]	0.25	FALSE
ALEYLSELK	YLSEL	0	9	1.818	16	0.869	0.767	0.768	(0.748,0.769]	0.111	FALSE
ALFMYYAKR	MYYAK	0	0	NA	NA	NA	NA	0.632	(0.622,0.643]	NA	FALSE
ALGEPFSAK	EPFSA	0	10	0.574	10	1.085	0.909	0.756	(0.748,0.769]	0.1	FALSE
ALINLVQYR	NLVQY	0	1	0	1	1.047	1.295	0.721	(0.706,0.727]	0	FALSE
ALIVFEGLDK	FEGLD	0	7	1.045	13	0.876	0.77	0.766	(0.748,0.769]	0.143	FALSE
ALIVSIFKR	VSIFK	0	7	0.04	3	0.891	0.957	0.65	(0.643,0.664]	0	FALSE
ALKAYFTAK	AYFTA	0	5	0.182	5	1.095	0.792	0.727	(0.727,0.748]	0.4	FALSE
ALLATSIFK	ATSIF	1	10	0.088	3	0.874	1.015	0.669	(0.664,0.685]	0	FALSE
ALLELFNAFR	LFNAF	0	6	0.743	11	1.232	0.93	0.695	(0.685,0.706]	0	FALSE
ALLNAALHK	NAALH	0	2	6.72	20	0.991	0.763	0.777	(0.769,0.79]	0.5	FALSE
ALLPASLKK	PASLK	0	25	0.255	6	0.992	1.038	0.771	(0.769,0.79]	0.12	FALSE
ALRNLQLHK	NLQLH	0	4	0.415	8	0.997	0.885	0.727	(0.727,0.748]	0	FALSE
ALRPSSQVFR	SSQVF	0	4	0.074	3	0.928	0.951	0.646	(0.643,0.664]	0	FALSE
ALSSFHTTEK	FHTTE	0	1	5.383	20	1.006	0.737	0.714	(0.706,0.727]	1	FALSE
ALSVAGNLIR	AGNLI	0	5	0.027	2	0.927	0.862	0.719	(0.706,0.727]	0.2	FALSE
ALVASRFKK	ASRFK	0	7	1.141	14	0.984	1.006	0.706	(0.706,0.727]	0	FALSE
ALVSATKQK	SATKQ	0	9	2.1	17	0.974	1.05	0.732	(0.727,0.748]	0.333	FALSE
ALYSPLLNK	SPLLN	0	26	0.579	10	0.934	1.123	0.713	(0.706,0.727]	0.154	FALSE
ALYVFCNDHK	FCNDH	0	3	0.68	11	1.067	1.073	0.74	(0.727,0.748]	0	FALSE
ALYYVHSLLY	VHSLL	0	23	0.271	6	0.854	1.117	0.604	(0.601,0.622]	0.087	FALSE
AQLIYQRIYY	YQRIY	0	2	3.781	19	1.008	0.996	0.686	(0.685,0.706]	0	FALSE
AQMFTDPPK	FTDPP	0	1	5.442	20	0.863	0.716	0.686	(0.685,0.706]	0	FALSE
AQQFANVISK	ANVIS	0	6	0.951	13	0.947	1.079	0.617	(0.601,0.622]	0	FALSE
AQQFCQYLIK	CQYLI	0	0	NA	NA	NA	NA	0.778	(0.769,0.79]	NA	FALSE
AQTHYETLK	HYETL	0	3	1.224	14	0.891	0.763	0.8	(0.79,0.811]	0	FALSE
AQYKCVTIK	KCVTI	0	6	1.319	15	0.882	1.159	0.842	(0.832,0.854]	0.5	FALSE
ASAQIHLYY	QIHLY	0	3	2.902	18	1	0.965	0.667	(0.664,0.685]	0	FALSE
ASCMGLIYNR	GLIYN	1	6	0.994	13	0.938	0.871	0.547	(0.537,0.558]	0.5	FALSE
ASFEIRDQY	EIRDQ	0	12	0.727	11	0.954	0.911	0.761	(0.748,0.769]	0.083	FALSE
ASGIPANNK	IPANN	0	3	1.789	16	0.878	0.876	0.66	(0.643,0.664]	0	FALSE
ASGQRCHFIK	RCHFI	0	3	22.693	20	1.096	1.322	0.686	(0.685,0.706]	0	FALSE
ASLGYSVEYK	YSVEY	0	7	0.124	4	0.905	1.038	0.639	(0.622,0.643]	0	FALSE
ASLKKNITK	KKNIT	0	7	0.728	11	1.141	0.926	0.723	(0.706,0.727]	0.143	FALSE
ASLKNTISK	KNTIS	0	6	1.625	16	0.925	1.107	0.765	(0.748,0.769]	0	FALSE
ASPLHVAWK	LHVAW	0	3	0.016	2	1.076	1.241	0.7	(0.685,0.706]	0	FALSE
ASPYNFFKR	YNFFK	0	0	NA	NA	NA	NA	0.626	(0.622,0.643]	NA	FALSE
ASSASSCLY	ASSCL	0	10	0.011	2	0.877	0.928	0.81	(0.79,0.811]	0	FALSE
ASTISWMMK	ISWMM	0	0	NA	NA	NA	NA	0.598	(0.58,0.601]	NA	FALSE
ASVAQCHEYK	QCHEY	0	0	NA	NA	NA	NA	0.587	(0.58,0.601]	NA	FALSE
ATAGLHLGFR	LHLGF	0	9	0.879	12	0.89	1.027	0.788	(0.769,0.79]	0.111	FALSE
ATARSSPEK	RSSPE	0	25	0.257	6	0.891	0.943	0.791	(0.79,0.811]	0.04	FALSE
ATDIIISHVK	IISHV	0	4	1.273	14	0.99	0.935	0.729	(0.727,0.748]	0.25	FALSE
ATFAEIGHK	AEIGH	1	2	0.536	10	1.077	1.031	0.668	(0.664,0.685]	0	FALSE
ATFIDVHIPK	DVHIP	0	3	0.677	11	0.998	0.935	0.617	(0.601,0.622]	0.333	FALSE
ATFTVNIFK	TVNIF	0	1	0.005	1	0.998	1.051	0.761	(0.748,0.769]	0	FALSE
ATIIIDTNYK	IDTNY	0	0	NA	NA	NA	NA	0.687	(0.685,0.706]	NA	FALSE
ATIQRFSSLR	RFSSL	0	25	1.028	13	0.959	1.042	0.637	(0.622,0.643]	0.16	FALSE
ATLLKVVER	LKVVE	0	18	1.634	16	1.05	0.927	0.709	(0.706,0.727]	0.167	FALSE
ATLLKVVERK	KVVER	0	12	1.715	16	0.979	1.105	0.659	(0.643,0.664]	0.333	FALSE
ATLMKTSCSK	KTSCS	0	7	1.077	13	0.909	0.953	0.7	(0.685,0.706]	0.286	FALSE
ATMLEYVRY	LEYVR	0	10	1.63	16	0.999	1.043	0.703	(0.685,0.706]	0.5	FALSE
ATPFPQTSK	FPQTS	0	2	0.494	9	1.015	0.836	0.66	(0.643,0.664]	0.5	FALSE
ATPFPQTSKK	PQTSK	0	6	0.004	1	0.909	1.073	0.593	(0.58,0.601]	0	FALSE
ATQLIIDNK	LIIDN	0	6	0.837	12	0.932	0.791	0.69	(0.685,0.706]	0.167	FALSE
ATSIYTIER	IYTIE	0	5	1.829	16	0.912	0.749	0.651	(0.643,0.664]	0	FALSE
ATSLSVYTK	LSVYT	0	6	0.986	13	1.075	1.156	0.699	(0.685,0.706]	0.167	FALSE
ATTILEMVK	ILEMV	0	2	0.909	12	0.939	0.916	0.864	(0.854,0.875]	0	FALSE
ATVQGQNLK	QGQNL	1	10	2.898	18	1.035	0.958	0.705	(0.685,0.706]	0.2	FALSE
ATVRCRGKK	RCRGK	0	5	0.011	2	0.949	0.932	0.702	(0.685,0.706]	0	FALSE
ATYIDALAK	IDALA	0	7	0.049	3	0.92	0.856	0.644	(0.643,0.664]	0.143	FALSE
ATYVKSLLMK	KSLLM	0	9	0.865	12	0.857	1.07	0.667	(0.664,0.685]	0.333	FALSE
AVAAASSTHR	ASSTH	0	9	0.552	10	0.847	1.043	0.696	(0.685,0.706]	0	FALSE
AVAIFCITY	IFCIT	0	0	NA	NA	NA	NA	0.761	(0.748,0.769]	NA	FALSE
AVAIFCITYY	FCITY	0	1	0	1	0.922	1.052	0.661	(0.643,0.664]	0	FALSE
AVASINNVIY	INNVI	0	3	0.886	12	0.929	0.94	0.681	(0.664,0.685]	0.333	FALSE
AVCPWTWLR	PWTWL	1	0	NA	NA	NA	NA	0.616	(0.601,0.622]	NA	FALSE
AVDSFFEPY	SFFEP	0	0	NA	NA	NA	NA	0.75	(0.748,0.769]	NA	FALSE
AVEPGKNPK	PGKNP	1	4	3.948	19	0.886	0.759	0.735	(0.727,0.748]	0	FALSE
AVFKDSFLR	KDSFL	0	7	0.496	9	0.894	1.235	0.727	(0.727,0.748]	0.143	FALSE
AVFPVIKHR	PVIKH	0	0	NA	NA	NA	NA	0.66	(0.643,0.664]	NA	FALSE
AVHFKAMWK	FKAMW	0	1	0.452	9	0.847	0.904	0.75	(0.748,0.769]	0	FALSE
AVIEYDDIK	EYDDI	0	5	0.941	13	0.835	0.783	0.767	(0.748,0.769]	0.6	FALSE
AVIHLYNKK	HLYNK	0	0	NA	NA	NA	NA	0.708	(0.706,0.727]	NA	FALSE
AVIISPLSK	ISPLS	0	23	0.36	7	0.908	1.001	0.825	(0.811,0.832]	0.043	FALSE
AVISVVTNHK	VVTNH	0	3	0.931	13	0.979	1.093	0.66	(0.643,0.664]	0	FALSE
AVLDISVSY	DISVS	0	20	0.482	9	0.912	1.058	0.667	(0.664,0.685]	0.1	FALSE
AVLPIPNLVK	IPNLV	0	5	2.915	18	1.076	1.026	0.653	(0.643,0.664]	0.8	FALSE
AVLRCHNSK	RCHNS	0	0	NA	NA	NA	NA	0.742	(0.727,0.748]	NA	FALSE
AVLRCHNSKK	CHNSK	0	1	0.016	2	1.017	0.782	0.654	(0.643,0.664]	0	FALSE
AVLSAATETY	AATET	0	13	0.204	5	1.06	0.85	0.717	(0.706,0.727]	0.154	FALSE
AVTPPPKPK	PPPKP	0	52	0.688	11	0.977	0.888	0.792	(0.79,0.811]	0.25	FALSE
AVTRFLAYY	RFLAY	0	4	0.48	9	1.165	1.2	0.688	(0.685,0.706]	0.25	FALSE
AVTSDPEFGK	DPEFG	0	4	0.516	9	0.985	0.952	0.699	(0.685,0.706]	0	FALSE
AVVADLSAR	ADLSA	0	10	1.846	17	0.941	1.023	0.741	(0.727,0.748]	0.1	FALSE
AVYKTYLHR	KTYLH	0	1	2.894	18	0.858	1.066	0.642	(0.622,0.643]	0	FALSE
AVYLCIYER	LCIYE	0	1	0	1	0.863	0.984	0.701	(0.685,0.706]	0	FALSE
AVYQCRKLR	QCRKL	0	1	1.206	14	0.946	0.764	0.75	(0.748,0.769]	1	FALSE
AVYRRKTTLR	RKTTL	0	6	0.238	6	0.936	0.741	0.571	(0.558,0.58]	0	FALSE
AVYTFSNNK	TFSNN	0	2	0.946	13	0.898	1.064	0.728	(0.727,0.748]	0	FALSE
AVYVTMTYK	VTMTY	0	0	NA	NA	NA	NA	0.717	(0.706,0.727]	NA	FALSE
CLQDLYHMK	DLYHM	0	12	0.01	2	0.915	0.722	0.648	(0.643,0.664]	0	FALSE
CQLMYALEPR	YALEP	0	4	0.352	7	0.901	0.704	0.623	(0.622,0.643]	0	FALSE
CTFMIITSTK	IITST	0	5	0.024	2	0.93	0.84	0.537	(0.537,0.558]	0.2	FALSE
CVYANGINK	ANGIN	0	12	0.373	8	1.024	1.048	0.615	(0.601,0.622]	0	FALSE
CSMENTRATK	NTRAT	0	1	169.433	20	0.952	0.735	0.591	(0.58,0.601]	0	FALSE
CSNIQYGYK	IQYGY	0	2	1.218	14	1.038	1.018	0.691	(0.685,0.706]	0	FALSE
DFVISLMRFK	SLMRF	0	2	0.101	4	0.838	0.911	0.583	(0.58,0.601]	0	FALSE
DLFKSGEYK	KSGEY	0	3	1.467	15	0.86	1.052	0.646	(0.643,0.664]	0	FALSE
DLFNYVNPK	NYVNP	0	3	1.929	17	1.175	0.936	0.774	(0.769,0.79]	0	FALSE
DLVYLRLYK	YLRLY	0	4	4.955	19	0.993	0.958	0.742	(0.727,0.748]	0.25	FALSE
DLYCGILYAK	GILYA	0	10	0.891	12	0.924	0.767	0.613	(0.601,0.622]	0.2	FALSE
DQTYYNDNFK	YNDNF	0	1	3.677	19	0.962	0.919	0.608	(0.601,0.622]	1	FALSE
DTFKAFNSAK	AFNSA	0	5	0.881	12	1.006	0.921	0.608	(0.601,0.622]	0	FALSE
DTYKLSFGK	KLSFG	0	6	1.612	16	0.946	1.159	0.606	(0.601,0.622]	0	FALSE
DVFKLLLDK	KLLLD	0	45	0.515	9	0.889	1.078	0.768	(0.748,0.769]	0.222	FALSE
DVIKLLFLK	KLLFL	0	23	0.398	8	0.862	1.105	0.69	(0.685,0.706]	0.087	FALSE
DVINYLISHK	YLISH	0	3	0.9	12	0.89	0.75	0.667	(0.664,0.685]	0	FALSE
DVLYFDNYTK	FDNYT	0	1	0.019	2	0.928	0.81	0.587	(0.58,0.601]	0	FALSE
DVRYSPTFIK	SPTFI	0	8	0.472	9	0.98	1.066	0.617	(0.601,0.622]	0	FALSE
DVSMMSMYGK	MSMYG	0	1	3.256	19	0.915	0.627	0.689	(0.685,0.706]	0	FALSE
DVTAMILLK	AMILL	0	6	0.345	7	0.85	0.945	0.716	(0.706,0.727]	0.167	FALSE
EAYFKDCVFK	KDCVF	0	5	0	1	0.928	1.085	0.621	(0.601,0.622]	0	FALSE
EQAFYTRVLK	YTRVL	0	6	0.085	3	0.872	0.937	0.64	(0.622,0.643]	0.167	FALSE
EQLSKYVEK	SKYVE	0	6	3.321	19	1.173	0.974	0.787	(0.769,0.79]	0.167	FALSE
EQQQSFMPK	QSFMP	0	2	0.128	4	0.844	0.822	0.682	(0.664,0.685]	0	FALSE
ETCFSYYQK	FSYYQ	0	6	0.354	7	1.196	1.215	0.673	(0.664,0.685]	0	FALSE
ETGTPFILYK	PFILY	0	0	NA	NA	NA	NA	0.873	(0.854,0.875]	NA	FALSE
ETMFFIRFGK	FIRFG	0	1	0.06	3	0.969	0.885	0.552	(0.537,0.558]	0	FALSE
ETMPCRIIPK	CRIIP	0	2	1.251	14	0.857	0.713	0.579	(0.558,0.58]	0.5	FALSE
ETTAEFTVPK	EFTVP	0	3	0.287	7	0.927	0.769	0.792	(0.79,0.811]	0	FALSE
EVVMAYVGIK	AYVGI	0	1	1.336	15	1.076	0.837	0.617	(0.601,0.622]	0	FALSE
EVYDYLNTNK	YLNTN	0	3	0.008	2	0.927	0.506	0.611	(0.601,0.622]	0	FALSE
EVYSWFDFK	SWFDF	0	1	2.902	18	0.716	0.988	0.63	(0.622,0.643]	0	FALSE
FASPLHVAWK	LHVAW	0	3	0.016	2	1.076	1.241	0.684	(0.664,0.685]	0	FALSE
FFADDDSFFK	DDSFF	0	2	1.046	13	0.918	1.201	0.661	(0.643,0.664]	0	FALSE
FFTHGYFLK	HGYFL	0	3	0.304	7	0.948	0.879	0.66	(0.643,0.664]	0.333	FALSE
FLFNKLSERK	KLSER	0	11	0.56	10	0.857	1.16	0.681	(0.664,0.685]	0	FALSE
FLLLILLEK	LILLE	0	21	0.421	8	0.852	0.778	0.81	(0.79,0.811]	0.095	FALSE
FLLRHYYNK	RHYYN	0	1	3.07	19	0.969	1	0.634	(0.622,0.643]	1	FALSE
FLLRSIIVAK	SIIVA	0	12	0.142	4	0.938	0.786	0.675	(0.664,0.685]	0.083	FALSE
FLNDFALLK	DFALL	0	10	0.534	10	0.842	0.968	0.71	(0.706,0.727]	0.2	FALSE
FLNYSNYLNK	SNYLN	0	6	0.02	2	0.962	1.103	0.648	(0.643,0.664]	0	FALSE
FLQMALLYIK	ALLYI	0	3	2.315	18	1.025	0.99	0.638	(0.622,0.643]	0	FALSE
FLRSIAMLK	SIAML	0	0	NA	NA	NA	NA	0.84	(0.832,0.854]	NA	FALSE
FLSMLNLTK	MLNLT	0	14	0.012	2	0.843	0.702	0.8	(0.79,0.811]	0	FALSE
FLTTLSSVTK	LSSVT	0	53	0.571	10	0.907	0.981	0.745	(0.727,0.748]	0.075	FALSE
FLYHTSAAK	HTSAA	0	5	7.146	20	0.922	0.909	0.731	(0.727,0.748]	0	FALSE
FLYNFWTNVK	FWTNV	0	0	NA	NA	NA	NA	0.638	(0.622,0.643]	NA	FALSE
FQDFKKLFNK	KKLFN	0	6	1.927	17	0.966	1.051	0.642	(0.622,0.643]	0.333	FALSE
FQNRAKMVK	RAKMV	0	0	NA	NA	NA	NA	0.756	(0.748,0.769]	NA	FALSE
FQQKVLQEYK	VLQEY	0	10	1.686	16	0.999	1.182	0.634	(0.622,0.643]	0.2	FALSE
FSFMYIESIK	YIESI	0	2	2.776	18	0.886	0.808	0.674	(0.664,0.685]	0	FALSE
FSIYSVSCFK	SVSCF	0	4	0.201	5	0.938	1.089	0.564	(0.558,0.58]	0	FALSE
FSNDKGFPK	DKGFP	0	4	0	1	0.989	0.825	0.667	(0.664,0.685]	0	FALSE
FSNTIQSYK	TIQSY	0	0	NA	NA	NA	NA	0.697	(0.685,0.706]	NA	FALSE
FSQNYSFHK	NYSFH	0	2	2.918	18	1.041	1.06	0.694	(0.685,0.706]	0.5	FALSE
FSSHRNTMFK	RNTMF	0	2	0.728	11	0.843	1.33	0.572	(0.558,0.58]	0	FALSE
FTFDSFPER	DSFPE	0	5	0.372	8	0.969	0.935	0.714	(0.706,0.727]	0.4	FALSE
FTIGRALFK	GRALF	0	4	0.475	9	0.859	1.318	0.667	(0.664,0.685]	0	FALSE
FTIVFDFRK	VFDFR	0	3	2.306	18	1.111	1.129	0.609	(0.601,0.622]	0	FALSE
FTMLVNLLR	LVNLL	0	37	0.075	3	0.862	0.831	0.805	(0.79,0.811]	0.081	FALSE
FTNAGIVAYK	GIVAY	0	0	NA	NA	NA	NA	0.566	(0.558,0.58]	NA	FALSE
FVISLMRFK	SLMRF	0	2	0.101	4	0.838	0.911	0.69	(0.685,0.706]	0	FALSE
FVLMHPDFCK	HPDFC	0	1	0.198	5	1.052	0.832	0.695	(0.685,0.706]	0	FALSE
FVNAFTVDK	AFTVD	0	6	0.242	6	1.07	1.037	0.674	(0.664,0.685]	0	FALSE
FVNKLKMYK	KLKMY	0	2	4.672	19	0.849	0.987	0.688	(0.685,0.706]	0	FALSE
FVNQCLWCHK	CLWCH	0	0	NA	NA	NA	NA	0.453	(0.453,0.474]	NA	FALSE
FVPEKLYLFK	KLYLF	0	4	0.578	10	0.934	1.24	0.68	(0.664,0.685]	0.5	FALSE
FVQLFRVFK	LFRVF	0	7	2.561	18	0.984	0.906	0.652	(0.643,0.664]	0.143	FALSE
FVSILNKYK	ILNKY	0	15	1.962	17	0.971	0.764	0.71	(0.706,0.727]	0.2	FALSE
FVSNKVFDK	NKVFD	0	2	0.448	9	1.117	0.809	0.645	(0.643,0.664]	0.5	FALSE
FVWGVNFRK	GVNFR	0	0	NA	NA	NA	NA	0.667	(0.664,0.685]	NA	FALSE
FVYYLDLIK	YLDLI	0	8	2.306	18	0.972	1.031	0.66	(0.643,0.664]	0.125	FALSE
GFHPTYLPK	PTYLP	0	4	0.246	6	0.954	1.021	0.686	(0.685,0.706]	0.25	FALSE
GFLYHTSAAK	HTSAA	0	5	7.146	20	0.922	0.909	0.648	(0.643,0.664]	0	FALSE
GFTATICLK	ATICL	0	6	1.745	16	1.002	0.944	0.619	(0.601,0.622]	0	FALSE
GFVSFNSIDK	FNSID	0	1	0.325	7	0.91	1.161	0.629	(0.622,0.643]	0	FALSE
GFYMISLLRK	ISLLR	0	16	0.385	8	0.908	1.013	0.632	(0.622,0.643]	0.188	FALSE
GIAPLQLGK	PLQLG	1	8	0.205	5	0.981	0.854	0.705	(0.685,0.706]	0.5	FALSE
GLACYRFVK	CYRFV	0	0	NA	NA	NA	NA	0.748	(0.727,0.748]	NA	FALSE
GLAESSTPK	ESSTP	0	25	0.207	5	0.829	0.837	0.727	(0.727,0.748]	0.12	FALSE
GLFDFVNFVK	FVNFV	0	1	0.068	3	1.149	1.144	0.596	(0.58,0.601]	0	FALSE
GLIRATFDR	RATFD	0	3	0.342	7	0.925	0.73	0.703	(0.685,0.706]	0	FALSE
GLRMNFGFTK	NFGFT	0	1	0.037	2	0.982	0.769	0.528	(0.516,0.537]	0	FALSE
GQHLLYLFIK	LYLFI	0	1	0.015	2	0.908	0.768	0.726	(0.706,0.727]	0	FALSE
GQRCHFIKK	CHFIK	0	1	1.358	15	0.992	1.252	0.726	(0.706,0.727]	0	FALSE
GQYAVILAR	AVILA	0	20	0.063	3	1.077	0.997	0.698	(0.685,0.706]	0.2	FALSE
GQYAVILARK	VILAR	0	10	1.006	13	0.907	0.877	0.611	(0.601,0.622]	0.4	FALSE
GSCPIVIEK	PIVIE	0	4	0.173	5	0.904	0.85	0.737	(0.727,0.748]	0	FALSE
GSKKIPIYK	KIPIY	0	0	NA	NA	NA	NA	0.667	(0.664,0.685]	NA	FALSE
GSMLYFEQFK	YFEQF	0	4	0.603	10	0.983	1.017	0.617	(0.601,0.622]	0.25	FALSE
GSNIVIFVK	IVIFV	0	6	1.583	16	1.089	0.943	0.736	(0.727,0.748]	0.167	FALSE
GTGDAWMVK	DAWMV	0	0	NA	NA	NA	NA	0.8	(0.79,0.811]	NA	FALSE
GTGDAWMVKK	AWMVK	0	2	0.312	7	1.057	1.306	0.719	(0.706,0.727]	0	FALSE
GTIEELKQK	EELKQ	0	47	1.995	17	0.949	0.959	0.818	(0.811,0.832]	0.234	FALSE
GTIKESLLK	KESLL	0	27	0.478	9	0.889	1.042	0.905	(0.896,0.917]	0.222	FALSE
GTINKILRK	NKILR	0	10	2.786	18	0.972	0.912	0.675	(0.664,0.685]	0.2	FALSE
GTLARKIIK	ARKII	0	6	0.876	12	1.111	1.012	0.786	(0.769,0.79]	0	FALSE
GTLLVSSSVK	VSSSV	0	38	0.624	10	0.815	1.085	0.659	(0.643,0.664]	0.158	FALSE
GTPTVAHIYK	VAHIY	0	0	NA	NA	NA	NA	0.636	(0.622,0.643]	NA	FALSE
GTSGAPIVNR	APIVN	1	3	1.646	16	0.991	0.984	0.699	(0.685,0.706]	0.333	FALSE
GTSGSPIIDK	SPIID	1	7	1.146	14	0.972	0.993	0.706	(0.685,0.706]	0.429	FALSE
GTSGSPIVAR	SPIVA	1	3	3.784	19	0.925	1.159	0.66	(0.643,0.664]	0.667	FALSE
GTSGSPIVDR	SPIVD	1	3	6.042	20	0.869	0.995	0.7	(0.685,0.706]	0	FALSE
GTSGSPIVNR	SPIVN	1	3	0.398	8	1.037	1.084	0.692	(0.685,0.706]	0.333	FALSE
GTVSFSDSK	SFSDS	0	12	0.633	11	0.957	1.129	0.73	(0.727,0.748]	0.25	FALSE
GTYDISAFPK	ISAFP	0	5	2.596	18	0.944	0.764	0.674	(0.664,0.685]	0	FALSE
GTYKGVSHLK	GVSHL	0	31	0	1	0.879	0.951	0.656	(0.643,0.664]	0.032	FALSE
GTYSLIIHR	SLIIH	0	25	0.556	10	0.927	1.001	0.783	(0.769,0.79]	0.12	FALSE
GTYSLIIHRY	LIIHR	0	8	0.112	4	0.893	0.782	0.68	(0.664,0.685]	0	FALSE
GVDYHYVNR	YHYVN	0	0	NA	NA	NA	NA	0.726	(0.706,0.727]	NA	FALSE
GVGMPQMKK	MPQMK	0	1	1.475	15	0.875	0.708	0.66	(0.643,0.664]	0	FALSE
GVLYKSMMR	YKSMM	0	0	NA	NA	NA	NA	0.681	(0.664,0.685]	NA	FALSE
GVNNLPYNWK	LPYNW	0	2	1.67	16	0.976	1.145	0.717	(0.706,0.727]	0	FALSE
GVYGSCYFK	GSCYF	0	1	0.031	2	1.012	1.167	0.748	(0.727,0.748]	0	FALSE
GVYNYFKPK	NYFKP	0	1	0.88	12	1.082	0.779	0.681	(0.664,0.685]	1	FALSE
HFFVHTLLK	VHTLL	0	11	0.474	9	0.916	0.979	0.66	(0.643,0.664]	0.273	FALSE
HFYGWSLGLK	WSLGL	0	1	0.265	6	0.81	0.953	0.823	(0.811,0.832]	0	FALSE
HLDYIIKIWK	IIKIW	0	1	3.885	19	0.748	0.618	0.637	(0.622,0.643]	1	FALSE
HLEWLLGFIK	LLGFI	0	13	0.827	12	0.972	0.868	0.723	(0.706,0.727]	0.154	FALSE
HLSNSFFIK	NSFFI	0	2	1.16	14	1.004	1.064	0.722	(0.706,0.727]	0	FALSE
HLTNDAFCK	NDAFC	0	1	0.009	2	0.889	0.957	0.608	(0.601,0.622]	0	FALSE
HLVVESTYRK	ESTYR	0	4	0.639	11	0.929	1.048	0.613	(0.601,0.622]	0	FALSE
HLYYNSNIGK	NSNIG	0	5	0.951	13	0.891	0.838	0.649	(0.643,0.664]	0	FALSE
HQHLAIMFK	LAIMF	0	1	0.007	2	1.034	0.651	0.66	(0.643,0.664]	0	FALSE
HTALIFLMGK	IFLMG	0	5	0.004	1	0.886	0.904	0.592	(0.58,0.601]	0.2	FALSE
HTTAFFNTCK	FFNTC	0	2	0.146	4	0.912	0.944	0.605	(0.601,0.622]	0	FALSE
HTTLYYYLDK	YYYLD	0	1	0	1	0.996	0.713	0.69	(0.685,0.706]	0	FALSE
HTYLQQYTK	LQQYT	0	3	2.931	18	0.999	0.663	0.594	(0.58,0.601]	0.333	FALSE
HVCNATDFWR	ATDFW	0	0	NA	NA	NA	NA	0.625	(0.622,0.643]	NA	FALSE
HVFQEYRLK	QEYRL	0	9	0.037	2	1.005	1	0.667	(0.664,0.685]	0	FALSE
HVMMAVRYY	MAVRY	0	0	NA	NA	NA	NA	0.653	(0.643,0.664]	NA	FALSE
HVTIALMSYK	ALMSY	0	0	NA	NA	NA	NA	0.608	(0.601,0.622]	NA	FALSE
HVVKHKGIYK	HKGIY	0	0	NA	NA	NA	NA	0.655	(0.643,0.664]	NA	FALSE
HVYKPGECRK	PGECR	0	6	0.085	3	1.027	0.836	0.756	(0.748,0.769]	0	FALSE
IFAFIDFSK	FIDFS	0	6	0.958	13	0.941	0.778	0.644	(0.643,0.664]	0	FALSE
IFCESVFQK	ESVFQ	0	5	0.034	2	0.916	0.989	0.701	(0.685,0.706]	0.4	FALSE
IFCFRILLK	FRILL	0	11	1.412	15	0.981	0.837	0.66	(0.643,0.664]	0	FALSE
IFCFRILLKK	RILLK	0	11	0.29	7	0.915	1.109	0.724	(0.706,0.727]	0.091	FALSE
IFFDPLQAK	DPLQA	0	10	0.796	12	1.152	1.023	0.737	(0.727,0.748]	0.2	FALSE
IFFNPVSFR	NPVSF	0	5	4.866	19	1.018	0.86	0.688	(0.685,0.706]	0.2	FALSE
IFGYYADFSK	YADFS	0	3	1.227	14	0.954	0.984	0.692	(0.685,0.706]	0.333	FALSE
IFIPSVITK	PSVIT	0	14	0.724	11	1.031	0.993	0.744	(0.727,0.748]	0	FALSE
IFNQDSFLK	QDSFL	0	11	1.078	13	0.912	1.038	0.711	(0.706,0.727]	0.182	FALSE
IFNSSLISIK	SLISI	0	19	0.526	9	0.875	0.916	0.689	(0.685,0.706]	0.158	FALSE
IFVRVYNVMK	VYNVM	0	1	2.848	18	0.962	0.86	0.667	(0.664,0.685]	0	FALSE
ILAALFMYY	ALFMY	0	6	0	1	0.975	1.145	0.739	(0.727,0.748]	0.167	FALSE
ILARRPTPK	RRPTP	0	12	0.048	3	1.071	0.916	0.72	(0.706,0.727]	0.083	FALSE
ILARRPTPKK	RPTPK	0	7	0.474	9	0.984	0.967	0.718	(0.706,0.727]	0.143	FALSE
ILAYLMSKNK	LMSKN	0	4	1.085	14	0.892	0.857	0.708	(0.706,0.727]	0	FALSE
ILCIFETRK	IFETR	0	2	1.957	17	1.051	1.007	0.723	(0.706,0.727]	0	FALSE
ILCTRTPPK	TRTPP	0	40	0.998	13	0.903	0.981	0.867	(0.854,0.875]	0.05	FALSE
ILDRFLMMNK	FLMMN	0	0	NA	NA	NA	NA	0.681	(0.664,0.685]	NA	FALSE
ILEEYFMYR	EYFMY	0	0	NA	NA	NA	NA	0.766	(0.748,0.769]	NA	FALSE
ILFGKTPYK	GKTPY	0	3	0.423	8	1.138	1.084	0.66	(0.643,0.664]	0	FALSE
ILFMEMFFDY	EMFFD	0	0	NA	NA	NA	NA	0.66	(0.643,0.664]	NA	FALSE
ILFYSKGPK	YSKGP	0	0	NA	NA	NA	NA	0.748	(0.727,0.748]	NA	FALSE
ILGGVLHTK	GVLHT	0	4	2.276	18	1.068	1.052	0.809	(0.79,0.811]	1	FALSE
ILHHHRNVFK	HRNVF	0	3	1.091	14	1.252	1.148	0.644	(0.643,0.664]	0	FALSE
ILMALFGIK	ALFGI	0	8	1.033	13	1.053	0.887	0.651	(0.643,0.664]	0.25	FALSE
ILMNMKTCNK	MKTCN	0	0	NA	NA	NA	NA	0.704	(0.685,0.706]	NA	FALSE
ILMWNKQFIK	NKQFI	0	1	0.001	1	1.138	0.663	0.556	(0.537,0.558]	0	FALSE
ILMYPTTLLK	PTTLL	0	16	1.322	15	0.85	0.899	0.612	(0.601,0.622]	0.25	FALSE
ILNFCKLFK	FCKLF	0	1	3.734	19	1.109	1.166	0.694	(0.685,0.706]	1	FALSE
ILNFLDWIK	FLDWI	0	3	0.083	3	1.011	0.744	0.852	(0.832,0.854]	0	FALSE
ILNKFSFKR	KFSFK	0	4	2.157	17	0.991	0.965	0.736	(0.727,0.748]	0	FALSE
ILSDENYLLK	ENYLL	0	13	0.005	1	1.002	1.125	0.653	(0.643,0.664]	0.154	FALSE
ILSSIGVLR	SIGVL	0	18	0.728	11	0.896	0.78	0.76	(0.748,0.769]	0	FALSE
ILTAAYSAK	AAYSA	0	13	0.413	8	1.052	0.963	0.771	(0.769,0.79]	0.385	FALSE
ILTLLFSSHR	LFSSH	0	18	0.263	6	0.937	1.073	0.674	(0.664,0.685]	0.056	FALSE
ILVNQYSHMK	QYSHM	0	0	NA	NA	NA	NA	0.66	(0.643,0.664]	NA	FALSE
ILYRPNIPLK	PNIPL	0	5	0.891	12	0.946	0.951	0.648	(0.643,0.664]	0.2	FALSE
ILYSMYNKIK	MYNKI	0	2	0.032	2	0.916	0.703	0.635	(0.622,0.643]	0	FALSE
IQDMLNIMNK	LNIMN	0	5	0.825	12	0.863	0.984	0.681	(0.664,0.685]	0.2	FALSE
IQIQEQHLNK	EQHLN	0	5	0.742	11	0.991	1.093	0.594	(0.58,0.601]	0.2	FALSE
IQKITVFNK	ITVFN	0	2	0.017	2	0.913	0.991	0.734	(0.727,0.748]	0	FALSE
IQLKQPLRNK	QPLRN	0	7	1.365	15	1.08	1.063	0.626	(0.622,0.643]	0	FALSE
IQQLYEFRK	LYEFR	0	5	0	1	1.001	0.908	0.703	(0.685,0.706]	0	FALSE
IQSMIAITK	MIAIT	0	1	0.166	5	1.095	0.76	0.709	(0.706,0.727]	0	FALSE
IQTPTKLMNK	TKLMN	0	5	1.802	16	0.959	0.9	0.586	(0.58,0.601]	0.6	FALSE
IQYDRRSFFK	RRSFF	0	7	0.309	7	1.114	1.235	0.654	(0.643,0.664]	0	FALSE
IQYPGSEIK	PGSEI	0	8	2.145	17	0.96	0.857	0.688	(0.685,0.706]	0.125	FALSE
ISFECYSFLK	CYSFL	0	2	0.005	1	0.923	0.885	0.624	(0.622,0.643]	0	FALSE
ISFWIDSIPK	IDSIP	0	4	0.416	8	0.946	1.034	0.701	(0.685,0.706]	0	FALSE
ISGAALIVK	AALIV	0	15	0.345	7	1.132	1.035	0.684	(0.664,0.685]	0.133	FALSE
ISIIVLFQR	IVLFQ	0	7	0.188	5	1.146	0.965	0.769	(0.769,0.79]	0	FALSE
ISIRPRVTK	RPRVT	0	8	0.985	13	1.186	0.936	0.675	(0.664,0.685]	0.25	FALSE
ISLLGLTISK	GLTIS	0	16	0.378	8	0.921	1.056	0.719	(0.706,0.727]	0.125	FALSE
ISNLPYTIK	LPYTI	0	3	0.029	2	1.023	0.868	0.745	(0.727,0.748]	0	FALSE
ISRQFTSMTK	FTSMT	0	2	8.279	20	0.975	0.761	0.729	(0.727,0.748]	0	FALSE
ISTILYFTK	ILYFT	0	5	0	1	1.025	1.009	0.734	(0.727,0.748]	0	FALSE
ISYYDFRYR	YDFRY	0	2	3.77	19	1.193	0.925	0.653	(0.643,0.664]	0.5	FALSE
ITAIMFATYK	MFATY	0	0	NA	NA	NA	NA	0.653	(0.643,0.664]	NA	FALSE
ITASPYNFFK	PYNFF	0	3	0.484	9	0.944	0.846	0.649	(0.643,0.664]	0.333	FALSE
ITCCLLSVYR	LLSVY	0	11	1.545	16	0.947	1.129	0.611	(0.601,0.622]	0.182	FALSE
ITCKAFGLYK	AFGLY	0	4	0.198	5	1.132	1.033	0.569	(0.558,0.58]	0.25	FALSE
ITENYRNPYK	YRNPY	0	1	2.033	17	1.209	0.852	0.728	(0.727,0.748]	0	FALSE
ITFLRPVLK	LRPVL	0	18	0.615	10	1.075	0.979	0.828	(0.811,0.832]	0.111	FALSE
ITGFILFMGK	ILFMG	0	3	0.02	2	0.862	0.937	0.725	(0.706,0.727]	0	FALSE
ITLAVSFNR	AVSFN	0	2	1.001	13	0.962	1.057	0.723	(0.706,0.727]	0	FALSE
ITLFLILCY	FLILC	0	6	0.351	7	0.868	0.779	0.739	(0.727,0.748]	0.333	FALSE
ITLVNNMRFK	NNMRF	0	0	NA	NA	NA	NA	0.674	(0.664,0.685]	NA	FALSE
ITLYDFDYY	YDFDY	0	1	0.35	7	0.979	1.075	0.681	(0.664,0.685]	0	FALSE
ITMDIVNKYK	IVNKY	0	2	3.828	19	1.015	0.973	0.715	(0.706,0.727]	0	FALSE
ITMDPPLDR	DPPLD	0	7	0.437	8	0.882	0.984	0.776	(0.769,0.79]	0.143	FALSE
ITMVNSLTY	VNSLT	0	10	0.724	11	0.97	1.109	0.682	(0.664,0.685]	0	FALSE
ITSGLFINK	GLFIN	0	3	1.367	15	0.888	1.018	0.636	(0.622,0.643]	0	FALSE
ITYCLVTHMY	LVTHM	0	0	NA	NA	NA	NA	0.577	(0.558,0.58]	NA	FALSE
ITYLMNRFK	LMNRF	0	1	0.012	2	0.809	0.798	0.674	(0.664,0.685]	0	FALSE
ITYNYQLFLY	YQLFL	0	6	0.446	9	0.954	0.935	0.607	(0.601,0.622]	0	FALSE
ITYYIYNKR	YIYNK	0	3	1.969	17	1.006	1.311	0.755	(0.748,0.769]	0.667	FALSE
IVAAYSLFR	AYSLF	0	7	0.058	3	0.979	1.084	0.721	(0.706,0.727]	0.143	FALSE
IVDAIITLK	AIITL	0	9	0.019	2	0.893	0.782	0.708	(0.706,0.727]	0.333	FALSE
IVDNYYAIK	NYYAI	0	0	NA	NA	NA	NA	0.66	(0.643,0.664]	NA	FALSE
IVFCIISGK	CIISG	0	12	0.632	10	0.891	0.813	0.615	(0.601,0.622]	0.083	FALSE
IVFVDVIIIK	DVIII	0	4	0.974	13	1.035	0.906	0.637	(0.622,0.643]	0.25	FALSE
IVHEVMIVK	EVMIV	0	1	0	1	0.874	1.04	0.697	(0.685,0.706]	0	FALSE
IVIDEILFK	DEILF	1	2	1.549	16	1.041	1.138	0.706	(0.685,0.706]	0	FALSE
IVINPFVKFK	PFVKF	0	1	1.362	15	1	1.347	0.6	(0.58,0.601]	0	FALSE
IVIYPNFSK	YPNFS	0	1	2.696	18	1.11	0.775	0.739	(0.727,0.748]	1	FALSE
IVIYSYTGK	YSYTG	0	2	0.96	13	0.943	0.812	0.783	(0.769,0.79]	0	FALSE
IVKDNKYPK	DNKYP	0	2	0	1	1.019	0.901	0.68	(0.664,0.685]	0	FALSE
IVLFQRFLR	FQRFL	0	7	1.619	16	1.021	0.921	0.675	(0.664,0.685]	0.143	FALSE
IVMPVFIIK	PVFII	0	2	0.933	13	1.005	0.907	0.691	(0.685,0.706]	0	FALSE
IVMPVFIIKR	VFIIK	0	4	7.685	20	1.008	1.021	0.551	(0.537,0.558]	0.75	FALSE
IVMTPSPFY	TPSPF	0	10	0.391	8	0.903	1.238	0.675	(0.664,0.685]	0.4	FALSE
IVNGAMMFY	GAMMF	0	0	NA	NA	NA	NA	0.737	(0.727,0.748]	NA	FALSE
IVNKFMSFY	KFMSF	0	0	NA	NA	NA	NA	0.674	(0.664,0.685]	NA	FALSE
IVNKFMSFYK	FMSFY	0	0	NA	NA	NA	NA	0.705	(0.685,0.706]	NA	FALSE
IVNKLYIKR	KLYIK	0	2	2.711	18	0.939	1.011	0.727	(0.727,0.748]	0.5	FALSE
IVNNQESNK	NQESN	0	2	2.778	18	1.076	1.036	0.764	(0.748,0.769]	0	FALSE
IVNSTILKK	STILK	0	21	0	1	0.86	1.058	0.79	(0.769,0.79]	0.095	FALSE
IVPLWRNDKK	WRNDK	0	0	NA	NA	NA	NA	0.673	(0.664,0.685]	NA	FALSE
IVQKAPIYK	KAPIY	0	1	0.312	7	1.077	0.993	0.711	(0.706,0.727]	0	FALSE
IVQKAPIYKR	APIYK	0	1	1.047	13	1.023	1.014	0.68	(0.664,0.685]	0	FALSE
IVSLSGNLK	LSGNL	0	29	0.297	7	0.856	0.827	0.765	(0.748,0.769]	0.241	FALSE
IVTIYVFKK	IYVFK	0	2	2.167	17	1.037	1.08	0.697	(0.685,0.706]	0.5	FALSE
IVYCLNALVK	LNALV	0	7	1.709	16	0.949	1.009	0.583	(0.58,0.601]	0.143	FALSE
IVYYYHISK	YYHIS	0	2	1.224	14	0.908	0.978	0.8	(0.79,0.811]	0	FALSE
KFASHINYHK	HINYH	0	0	NA	NA	NA	NA	0.606	(0.601,0.622]	NA	FALSE
KFEFLMSLYK	LMSLY	0	4	0.442	8	0.842	0.749	0.566	(0.558,0.58]	0	FALSE
KFMEFDRLQK	FDRLQ	0	6	3.397	19	0.924	1.103	0.648	(0.643,0.664]	0.167	FALSE
KFNRAVTIFK	AVTIF	0	15	0	1	0.969	0.972	0.626	(0.622,0.643]	0.133	FALSE
KFTDFQDFK	DFQDF	0	3	1.447	15	0.908	1.021	0.681	(0.664,0.685]	0.333	FALSE
KFTDFQDFKK	FQDFK	0	4	0.488	9	1.01	0.65	0.636	(0.622,0.643]	0.25	FALSE
KFVYYLDLIK	YLDLI	0	8	2.306	18	0.972	1.031	0.614	(0.601,0.622]	0.125	FALSE
KFWITVMTK	ITVMT	0	1	0	1	1.04	1.073	0.66	(0.643,0.664]	0	FALSE
KLCKNHAEK	KNHAE	0	1	0.011	2	0.94	0.916	0.735	(0.727,0.748]	0	FALSE
KLFKKTDFK	KKTDF	0	8	3.264	19	0.97	0.915	0.632	(0.622,0.643]	0.25	FALSE
KLFNEDLSSK	EDLSS	0	39	0.906	12	0.908	1.05	0.646	(0.643,0.664]	0.205	FALSE
KLFPVFTDK	PVFTD	0	4	0.221	5	0.992	0.941	0.688	(0.685,0.706]	0.25	FALSE
KLFSVFSTR	SVFST	0	15	0.346	7	1.001	1.166	0.729	(0.727,0.748]	0.133	FALSE
KLFSVFSTRY	VFSTR	0	3	1.605	16	0.969	1.159	0.6	(0.58,0.601]	0	FALSE
KLIQKPIPFK	KPIPF	0	2	2.454	18	0.949	0.941	0.718	(0.706,0.727]	0	FALSE
KLITPNYMK	TPNYM	0	0	NA	NA	NA	NA	0.68	(0.664,0.685]	NA	FALSE
KLKHRDGFTK	RDGFT	0	1	0	1	0.993	1.159	0.624	(0.622,0.643]	0	FALSE
KLKIISNDYK	ISNDY	0	3	1.656	16	0.816	0.737	0.687	(0.685,0.706]	0	FALSE
KLLGYVIIR	GYVII	0	2	0.078	3	0.959	0.975	0.767	(0.748,0.769]	0	FALSE
KLLKDLFPK	KDLFP	0	14	1.842	17	0.86	1.05	0.913	(0.896,0.917]	0.214	FALSE
KLLLIGGFYR	IGGFY	0	1	1.813	16	1.287	0.753	0.647	(0.643,0.664]	1	FALSE
KLLLQHITK	LQHIT	0	5	1.035	13	1.193	0.993	0.742	(0.727,0.748]	0.2	FALSE
KLLSNYYMK	SNYYM	0	1	0.02	2	0.898	1.042	0.723	(0.706,0.727]	0	FALSE
KLMEEYLRR	EEYLR	0	16	0.284	6	1.028	1.166	0.782	(0.769,0.79]	0.125	FALSE
KLNNKTIAR	NKTIA	0	3	0.277	6	1.166	1	0.651	(0.643,0.664]	0	FALSE
KLNSGIKTK	SGIKT	0	5	4.525	19	0.9	0.741	0.782	(0.769,0.79]	0.2	FALSE
KLPKFSIENK	FSIEN	0	7	1.118	14	0.888	1.012	0.712	(0.706,0.727]	0	FALSE
KLQARNIQK	ARNIQ	0	1	1.595	16	1.161	0.856	0.744	(0.727,0.748]	1	FALSE
KLSSLNIPR	SLNIP	0	12	0.754	12	0.862	0.921	0.674	(0.664,0.685]	0.083	FALSE
KLTFLHTLYK	LHTLY	0	5	1.969	17	0.925	0.781	0.925	(0.917,0.938]	0.4	FALSE
KLVGINMSKK	INMSK	1	1	0.063	3	1.017	1.058	0.667	(0.664,0.685]	0	FALSE
KLVHTPSIDK	TPSID	0	1	3.868	19	1.113	1.009	0.673	(0.664,0.685]	1	FALSE
KLVIFPSHLK	FPSHL	0	7	0.508	9	0.938	1.014	0.76	(0.748,0.769]	0.286	FALSE
KLYHPTGNIK	PTGNI	0	3	0.954	13	1.037	0.869	0.661	(0.643,0.664]	0	FALSE
KQFSRENLLK	RENLL	0	26	0.62	10	0.922	0.98	0.687	(0.685,0.706]	0.115	FALSE
KQGFNNLVK	FNNLV	0	0	NA	NA	NA	NA	0.674	(0.664,0.685]	NA	FALSE
KQGFVYSQK	FVYSQ	0	2	6.621	20	1.183	1.004	0.723	(0.706,0.727]	0	FALSE
KQHGNIMYR	GNIMY	0	1	0.992	13	0.993	1.004	0.634	(0.622,0.643]	0	FALSE
KQHNADLLK	NADLL	0	7	0.102	4	0.869	0.812	0.758	(0.748,0.769]	0.143	FALSE
KQKMGPIYAK	GPIYA	0	6	0.194	5	1.133	0.907	0.561	(0.558,0.58]	0.333	FALSE
KQLCYCPASK	YCPAS	0	1	1.131	14	1.168	1.203	0.696	(0.685,0.706]	0	FALSE
KQLKSFLSSK	SFLSS	0	41	0.388	8	0.916	1.131	0.695	(0.685,0.706]	0.122	FALSE
KQMAFVDINK	FVDIN	0	4	1.963	17	0.951	0.835	0.674	(0.664,0.685]	0.25	FALSE
KQMYRKFSR	YRKFS	0	2	9.524	20	1.061	0.943	0.695	(0.685,0.706]	0	FALSE
KQSQSYLTK	QSYLT	0	5	0.672	11	0.996	1.084	0.787	(0.769,0.79]	0	FALSE
KQTMDILKVK	DILKV	0	10	1.107	14	0.924	0.96	0.647	(0.643,0.664]	0.2	FALSE
KQVASKSLK	ASKSL	0	12	0.512	9	0.891	0.984	0.815	(0.811,0.832]	0.333	FALSE
KQYDSTDFK	DSTDF	0	10	0.072	3	0.825	0.936	0.674	(0.664,0.685]	0.1	FALSE
KQYIVATLMK	VATLM	0	4	1.977	17	1.047	1.114	0.716	(0.706,0.727]	0	FALSE
KSCALVFGR	ALVFG	0	20	0.22	5	1.047	0.99	0.681	(0.664,0.685]	0.15	FALSE
KSFDDVIPAK	DVIPA	0	6	0.637	11	1.012	0.928	0.673	(0.664,0.685]	0.167	FALSE
KSFEKFISY	EKFIS	0	5	1.593	16	1.189	0.915	0.667	(0.664,0.685]	0	FALSE
KSGAIKVLK	AIKVL	1	21	0.144	4	0.914	0.846	0.765	(0.748,0.769]	0.19	FALSE
KSHAIYWDK	AIYWD	0	0	NA	NA	NA	NA	0.716	(0.706,0.727]	NA	FALSE
KSIDLYMPK	DLYMP	0	1	0.016	2	1.007	0.858	0.71	(0.706,0.727]	0	FALSE
KSLYITNTLK	ITNTL	0	3	0.631	10	0.857	0.786	0.707	(0.706,0.727]	0.667	FALSE
KSMADVSIK	ADVSI	0	17	3.697	19	0.89	1.226	0.707	(0.706,0.727]	0.118	FALSE
KSMMRNRTK	MRNRT	0	1	1.019	13	1.18	0.79	0.711	(0.706,0.727]	0	FALSE
KSMREEYRK	REEYR	1	7	0.407	8	0.979	1.084	0.826	(0.811,0.832]	0.143	FALSE
KSNFHVSNK	FHVSN	0	3	0.285	6	0.983	0.822	0.724	(0.706,0.727]	0	FALSE
KSNILMWNK	ILMWN	0	1	2.681	18	0.959	1.082	0.626	(0.622,0.643]	0	FALSE
KSPIYYFLR	IYYFL	0	3	6.944	20	1.015	0.763	0.776	(0.769,0.79]	0.667	FALSE
KSQESYYQR	ESYYQ	0	3	1.386	15	1.104	0.784	0.708	(0.706,0.727]	0.333	FALSE
KSQLTINEFK	TINEF	0	3	0.387	8	0.831	1.019	0.714	(0.706,0.727]	0	FALSE
KSQVIEYLK	VIEYL	0	8	3.329	19	0.891	0.782	0.805	(0.79,0.811]	0.125	FALSE
KSTQSVLCVK	SVLCV	0	9	0.279	6	0.934	1.048	0.633	(0.622,0.643]	0.222	FALSE
KSTSPTRTWK	PTRTW	0	2	1.448	15	0.957	1.058	0.698	(0.685,0.706]	0	FALSE
KSVLDIISSK	DIISS	0	9	1.95	17	0.912	0.936	0.719	(0.706,0.727]	0.222	FALSE
KSVTKSSSWK	KSSSW	0	4	6.19	20	0.81	1.074	0.653	(0.643,0.664]	0	FALSE
KSYELMLPK	ELMLP	0	4	0.804	12	1	0.824	0.791	(0.79,0.811]	0.25	FALSE
KSYESGLPK	ESGLP	0	14	0.126	4	0.917	0.982	0.805	(0.79,0.811]	0.143	FALSE
KSYLLKINNK	LKINN	0	8	1.257	14	0.98	0.896	0.82	(0.811,0.832]	0.125	FALSE
KSYSLIRPK	SLIRP	0	3	1.718	16	0.922	1.151	0.705	(0.685,0.706]	0	FALSE
KSYVFNFHK	VFNFH	0	0	NA	NA	NA	NA	0.673	(0.664,0.685]	NA	FALSE
KSYVFNFHKY	FNFHK	0	0	NA	NA	NA	NA	0.584	(0.58,0.601]	NA	FALSE
KTDISMSMPK	SMSMP	0	5	1.731	16	0.852	0.889	0.76	(0.748,0.769]	0.2	FALSE
KTFAIVTSK	AIVTS	0	4	1.728	16	0.912	0.811	0.61	(0.601,0.622]	0	FALSE
KTFLDDSNK	LDDSN	0	9	1.595	16	0.825	0.994	0.774	(0.769,0.79]	0.333	FALSE
KTGMYYLRTK	YYLRT	0	5	0.682	11	1.038	0.69	0.944	(0.938,0.959]	0.2	FALSE
KTGNPHSCK	NPHSC	0	0	NA	NA	NA	NA	0.823	(0.811,0.832]	NA	FALSE
KTIALKNHK	ALKNH	0	8	0.46	9	1.004	0.888	0.703	(0.685,0.706]	0	FALSE
KTIKDFVNK	KDFVN	0	6	2.233	17	0.939	1.169	0.778	(0.769,0.79]	0	FALSE
KTIVDFLSR	VDFLS	0	20	0.666	11	0.902	1.192	0.729	(0.727,0.748]	0.35	FALSE
KTIWEIPQK	WEIPQ	0	0	NA	NA	NA	NA	0.902	(0.896,0.917]	NA	FALSE
KTKRATTPR	RATTP	0	14	0.387	8	0.911	0.731	0.725	(0.706,0.727]	0.143	FALSE
KTKRATTPRK	ATTPR	0	6	0.069	3	0.897	0.941	0.7	(0.685,0.706]	0.167	FALSE
KTLDFKSKK	DFKSK	0	2	0.365	8	0.921	1.074	0.689	(0.685,0.706]	0	FALSE
KTLEKSYLLK	KSYLL	0	16	0.832	12	0.886	1.027	0.938	(0.917,0.938]	0.062	FALSE
KTMAPVHTY	APVHT	0	2	1.426	15	1.067	1.015	0.66	(0.643,0.664]	0	FALSE
KTMARFDNK	ARFDN	0	0	NA	NA	NA	NA	0.607	(0.601,0.622]	NA	FALSE
KTMTTVYILK	TVYIL	0	3	0.335	7	0.94	1.145	0.687	(0.685,0.706]	0	FALSE
KTNDINVRR	DINVR	0	5	2.041	17	1.007	1.024	0.674	(0.664,0.685]	0.4	FALSE
KTNIRNAVYK	RNAVY	0	0	NA	NA	NA	NA	0.667	(0.664,0.685]	NA	FALSE
KTNTKHCPK	TKHCP	0	0	NA	NA	NA	NA	0.745	(0.727,0.748]	NA	FALSE
KTQYTNDFLK	TNDFL	0	1	9.065	20	0.883	1.133	0.66	(0.643,0.664]	1	FALSE
KTRNASFTNK	ASFTN	0	7	0.287	7	0.927	1.012	0.629	(0.622,0.643]	0.143	FALSE
KTSLPIDYR	LPIDY	0	1	1.338	15	1.022	0.904	0.66	(0.643,0.664]	0	FALSE
KTTISNYVK	ISNYV	0	3	0.287	7	1.074	0.902	0.719	(0.706,0.727]	0	FALSE
KTVICVPNK	ICVPN	0	0	NA	NA	NA	NA	0.719	(0.706,0.727]	NA	FALSE
KTVTNMSSLK	NMSSL	0	8	2.488	18	0.819	1.031	0.71	(0.706,0.727]	0.125	FALSE
KTYELGTHDK	LGTHD	0	4	0.541	10	0.959	0.778	0.536	(0.516,0.537]	0.25	FALSE
KTYETIIDR	ETIID	0	5	2.727	18	0.951	0.846	0.747	(0.727,0.748]	0.2	FALSE
KTYIEFVADR	EFVAD	0	11	1.885	17	1.108	0.916	0.882	(0.875,0.896]	0.091	FALSE
KTYKGVKVKK	GVKVK	0	10	0.994	13	1.009	1.105	0.641	(0.622,0.643]	0.1	FALSE
KTYLAQAIR	LAQAI	0	21	0.491	9	1.15	0.744	0.697	(0.685,0.706]	0.095	FALSE
KTYLAQAIRR	AQAIR	0	5	0.504	9	1.056	1.009	0.661	(0.643,0.664]	0.2	FALSE
KTYNVTRIVK	VTRIV	0	4	0.791	12	0.998	1.021	0.713	(0.706,0.727]	0	FALSE
KTYRYAFSK	RYAFS	0	3	1	13	1.075	0.824	0.775	(0.769,0.79]	0	FALSE
KTYRYAFSKY	YAFSK	0	5	0.196	5	1.076	1.053	0.804	(0.79,0.811]	0.2	FALSE
KVALYRRIQR	YRRIQ	0	2	0.419	8	1.111	0.937	0.641	(0.622,0.643]	0	FALSE
KVATDNIVK	TDNIV	0	3	0.152	5	0.915	1.009	0.682	(0.664,0.685]	0	FALSE
KVDANYFTK	ANYFT	0	0	NA	NA	NA	NA	0.702	(0.685,0.706]	NA	FALSE
KVDPVEFVK	PVEFV	0	4	0.675	11	1.055	0.977	0.703	(0.685,0.706]	0.25	FALSE
KVDVELFIK	VELFI	0	7	0.507	9	0.998	0.979	0.637	(0.622,0.643]	0.286	FALSE
KVETVYWSR	TVYWS	0	1	0.121	4	0.965	1.132	0.667	(0.664,0.685]	0	FALSE
KVFDKSLLYK	KSLLY	0	7	1.011	13	0.869	1.085	0.639	(0.622,0.643]	0.286	FALSE
KVFLKAFNER	KAFNE	0	10	0.453	9	1.098	1.068	0.62	(0.601,0.622]	0	FALSE
KVFSFWLLCK	FWLLC	0	2	0.623	10	0.919	1.04	0.555	(0.537,0.558]	0	FALSE
KVFTIQNNTK	IQNNT	0	1	0.085	3	1.027	0.984	0.606	(0.601,0.622]	0	FALSE
KVIALATEDK	LATED	0	13	1.533	16	0.844	0.792	0.632	(0.622,0.643]	0.308	FALSE
KVIRVDYTK	RVDYT	0	1	2.919	18	0.91	0.891	0.637	(0.622,0.643]	0	FALSE
KVIVRNLNK	VRNLN	0	5	1.001	13	0.962	1.078	0.977	(0.959,0.981]	0.2	FALSE
KVKDLFNTK	DLFNT	0	4	1.306	15	1.035	0.825	0.8	(0.79,0.811]	0.25	FALSE
KVKTELVMDK	ELVMD	0	5	0.477	9	0.954	0.772	0.667	(0.664,0.685]	0.4	FALSE
KVLAARLKR	AARLK	0	12	0.411	8	1.071	1.032	0.732	(0.727,0.748]	0.25	FALSE
KVLCISFFER	ISFFE	0	5	0.197	5	0.94	1.085	0.738	(0.727,0.748]	0.2	FALSE
KVLGSVIGLK	SVIGL	0	9	0.583	10	0.932	0.747	0.688	(0.685,0.706]	0.222	FALSE
KVLVTFCKLK	TFCKL	0	4	0.477	9	0.968	0.825	0.635	(0.622,0.643]	0	FALSE
KVNYGEIKK	YGEIK	0	2	0.138	4	1.025	0.737	0.753	(0.748,0.769]	0.5	FALSE
KVQHDYSTIK	DYSTI	0	1	0.458	9	NA	NA	0.628	(0.622,0.643]	0	FALSE
KVREHTFVK	EHTFV	0	3	0.212	5	0.969	1.054	0.731	(0.727,0.748]	0	FALSE
KVSAQNISFK	QNISF	0	2	3.066	19	0.971	0.967	0.633	(0.622,0.643]	0	FALSE
KVSHEFVVHK	EFVVH	0	0	NA	NA	NA	NA	0.667	(0.664,0.685]	NA	FALSE
KVSPPSLGK	PPSLG	0	42	0.197	5	0.99	0.967	0.817	(0.811,0.832]	0.119	FALSE
KVTAASPMLY	ASPML	0	6	1.897	17	0.913	0.831	0.667	(0.664,0.685]	0.167	FALSE
KVTYSLYDQK	SLYDQ	0	1	1.242	14	0.934	1.161	0.654	(0.643,0.664]	1	FALSE
KVVDTFISY	DTFIS	0	2	4.976	19	0.875	1.013	0.756	(0.748,0.769]	0	FALSE
KVVRLTPQVK	LTPQV	0	9	0.549	10	0.949	1.055	0.598	(0.58,0.601]	0.111	FALSE
KVYINHPFMY	NHPFM	0	0	NA	NA	NA	NA	0.53	(0.516,0.537]	NA	FALSE
KVYNLKLPK	NLKLP	0	9	1.37	15	0.911	0.599	0.753	(0.748,0.769]	0.222	FALSE
LFDFVNFVK	FVNFV	0	1	0.068	3	1.149	1.144	0.71	(0.706,0.727]	0	FALSE
LFIDSYLQK	DSYLQ	0	3	0.544	10	0.937	1.22	0.644	(0.643,0.664]	0	FALSE
LFINSIHAK	NSIHA	0	2	1.634	16	0.89	1.003	0.727	(0.727,0.748]	0	FALSE
LFNFTISSK	FTISS	0	11	0.591	10	0.908	0.897	0.773	(0.769,0.79]	0.091	FALSE
LFSDRVQSFK	RVQSF	0	4	4.879	19	1.009	1.121	0.667	(0.664,0.685]	0.25	FALSE
LFSQNYSFHK	NYSFH	0	2	2.918	18	1.041	1.06	0.587	(0.58,0.601]	0.5	FALSE
LLAISAVYFK	SAVYF	0	22	0.244	6	0.996	1.144	0.745	(0.727,0.748]	0.045	FALSE
LLDRFDIQK	RFDIQ	0	4	0.011	2	1.143	1.158	0.733	(0.727,0.748]	0.25	FALSE
LLEIDHINK	IDHIN	0	1	0.319	7	1.058	0.915	0.796	(0.79,0.811]	0	FALSE
LLFAAMIIR	AAMII	0	3	2.393	18	1.108	1.035	0.658	(0.643,0.664]	0	FALSE
LLFASMGFK	ASMGF	0	2	6.47	20	0.832	0.909	0.689	(0.685,0.706]	0	FALSE
LLFGIKCIKK	IKCIK	0	1	2.465	18	1.107	1.036	0.738	(0.727,0.748]	0	FALSE
LLFHETGVGK	ETGVG	0	7	1.056	13	1.149	0.966	0.654	(0.643,0.664]	0.143	FALSE
LLFNFTISSK	FTISS	0	11	0.591	10	0.908	0.897	0.688	(0.685,0.706]	0.091	FALSE
LLHAINHPK	AINHP	0	2	0.543	10	0.88	0.726	0.82	(0.811,0.832]	0	FALSE
LLHCVTESYK	VTESY	0	2	0.203	5	0.85	0.989	0.661	(0.643,0.664]	0	FALSE
LLHRCIYHYK	CIYHY	0	0	NA	NA	NA	NA	0.656	(0.643,0.664]	NA	FALSE
LLHVFQEYR	VFQEY	0	2	0.728	11	1.028	1.163	0.825	(0.811,0.832]	0	FALSE
LLIRYILWR	RYILW	0	0	NA	NA	NA	NA	0.526	(0.516,0.537]	NA	FALSE
LLIWAYLSK	WAYLS	0	3	0.553	10	1.053	1.238	0.701	(0.685,0.706]	0	FALSE
LLIWAYLSKK	AYLSK	0	7	1.133	14	0.986	0.918	0.656	(0.643,0.664]	0.143	FALSE
LLKYAGLTIK	AGLTI	0	10	0.421	8	1.01	0.773	0.708	(0.706,0.727]	0.1	FALSE
LLLIGGFYR	IGGFY	0	1	1.813	16	1.287	0.753	0.728	(0.727,0.748]	1	FALSE
LLLIYLYLK	IYLYL	0	5	0.06	3	0.93	0.704	0.791	(0.79,0.811]	0	FALSE
LLLLIYLYLK	IYLYL	0	5	0.06	3	0.93	0.704	0.745	(0.727,0.748]	0	FALSE
LLLSSVDYK	SSVDY	0	6	0.12	4	0.879	1.042	0.738	(0.727,0.748]	0	FALSE
LLMHLVSLY	HLVSL	0	23	0.066	3	0.885	1.055	0.719	(0.706,0.727]	0.043	FALSE
LLMHLVSLYK	LVSLY	0	12	0.204	5	0.991	1.159	0.583	(0.58,0.601]	0.25	FALSE
LLNAALHKK	AALHK	0	1	34.038	20	1.014	0.842	0.683	(0.664,0.685]	0	FALSE
LLNVTYNIK	VTYNI	0	2	0.19	5	0.831	0.894	0.75	(0.748,0.769]	0	FALSE
LLNYFKNFNK	FKNFN	0	1	0.006	1	1.113	0.786	0.661	(0.643,0.664]	0	FALSE
LLSCIHITIK	IHITI	0	2	3.542	19	0.917	0.741	0.68	(0.664,0.685]	0	FALSE
LLSLFSTLVK	FSTLV	0	15	0.534	10	0.912	0.887	0.719	(0.706,0.727]	0.2	FALSE
LLSVYRFTR	VYRFT	0	3	1.301	15	0.943	0.885	0.667	(0.664,0.685]	0	FALSE
LLTFLTVRK	FLTVR	0	6	0.198	5	1.047	0.907	0.81	(0.79,0.811]	0	FALSE
LLVSIPFLAK	IPFLA	0	7	1.827	16	1.193	1.066	0.731	(0.727,0.748]	0	FALSE
LQMALLYIK	ALLYI	0	3	2.315	18	1.025	0.99	0.714	(0.706,0.727]	0	FALSE
LQMVIAGAK	VIAGA	0	10	0.881	12	0.925	0.808	0.675	(0.664,0.685]	0.2	FALSE
LQQYKWYILK	KWYIL	0	0	NA	NA	NA	NA	0.574	(0.558,0.58]	NA	FALSE
LQTIVKSLNK	VKSLN	0	14	0.33	7	0.932	1.084	0.717	(0.706,0.727]	0.214	FALSE
LSDENYLLK	ENYLL	0	13	0.005	1	1.002	1.125	0.736	(0.727,0.748]	0.154	FALSE
LSFIGYMVK	IGYMV	0	0	NA	NA	NA	NA	0.681	(0.664,0.685]	NA	FALSE
LSILNIFYK	LNIFY	0	2	0.047	3	0.908	0.998	0.742	(0.727,0.748]	0	FALSE
LSIRHQLPK	RHQLP	0	3	1.676	16	0.912	0.775	0.86	(0.854,0.875]	0	FALSE
LSLFSTLVK	FSTLV	0	15	0.534	10	0.912	0.887	0.723	(0.706,0.727]	0.2	FALSE
LSNLLCHTK	LLCHT	0	5	0	1	0.858	1.042	0.755	(0.748,0.769]	0	FALSE
LSPAYYMLK	AYYML	0	0	NA	NA	NA	NA	0.667	(0.664,0.685]	NA	FALSE
LSSKYVTFTK	YVTFT	0	2	0.051	3	1.004	0.963	0.606	(0.601,0.622]	0	FALSE
LTAILFFMSR	LFFMS	0	2	2.234	17	0.866	1.239	0.66	(0.643,0.664]	0	FALSE
LTAVCMKCFK	CMKCF	0	0	NA	NA	NA	NA	0.875	(0.875,0.896]	NA	FALSE
LTCSVSTYR	SVSTY	0	1	2.48	18	0.935	0.905	0.702	(0.685,0.706]	0	FALSE
LTFLHTLYKR	HTLYK	0	0	NA	NA	NA	NA	0.808	(0.79,0.811]	NA	FALSE
LTFWQIDYLK	QIDYL	0	1	0.728	11	0.915	1.054	0.643	(0.643,0.664]	0	FALSE
LTLDIFYLFK	IFYLF	0	3	2.72	18	0.987	1.318	0.687	(0.685,0.706]	0.333	FALSE
LTLLFSSHR	LFSSH	0	18	0.263	6	0.937	1.073	0.719	(0.706,0.727]	0.056	FALSE
LTLRMTQLK	RMTQL	0	2	2.45	18	0.789	0.861	0.699	(0.685,0.706]	0	FALSE
LTNITYWSR	ITYWS	0	0	NA	NA	NA	NA	0.712	(0.706,0.727]	NA	FALSE
LTPDEKYFIK	EKYFI	0	3	1.885	17	1.158	1.069	0.674	(0.664,0.685]	0	FALSE
LTPIFSDLLK	FSDLL	0	16	0.276	6	0.845	0.873	0.688	(0.685,0.706]	0.125	FALSE
LTVMYMLNK	MYMLN	0	0	NA	NA	NA	NA	0.675	(0.664,0.685]	NA	FALSE
LTYKPSICR	KPSIC	0	1	0.343	7	1.205	0.931	0.639	(0.622,0.643]	0	FALSE
LTYLLGMIVK	LGMIV	0	9	0.032	2	0.996	0.888	0.611	(0.601,0.622]	0.111	FALSE
LVCFPSTQR	FPSTQ	0	4	0.063	3	1.015	1.017	0.825	(0.811,0.832]	0	FALSE
LVENNFFTK	NNFFT	0	4	1.257	14	0.978	1.084	0.783	(0.769,0.79]	0.25	FALSE
LVFEIINQVK	IINQV	0	3	1.167	14	0.914	0.965	0.787	(0.769,0.79]	0	FALSE
LVFNSISAR	NSISA	0	3	4.273	19	0.859	0.767	0.723	(0.706,0.727]	0	FALSE
LVIAKDNFLK	KDNFL	0	8	0.05	3	0.876	0.963	0.714	(0.706,0.727]	0.125	FALSE
LVIFPSHLK	FPSHL	0	7	0.508	9	0.938	1.014	0.87	(0.854,0.875]	0.286	FALSE
LVIYLNRTK	YLNRT	0	6	0.268	6	0.976	0.86	0.73	(0.727,0.748]	0.333	FALSE
LVKMINHLK	MINHL	0	2	0.961	13	0.897	0.721	0.711	(0.706,0.727]	0	FALSE
LVLGIALLY	GIALL	0	27	1.094	14	0.842	0.906	0.815	(0.811,0.832]	0.222	FALSE
LVMVMCIQMK	MCIQM	0	0	NA	NA	NA	NA	0.653	(0.643,0.664]	NA	FALSE
LVNADAVSK	ADAVS	0	13	1.819	16	0.925	1.084	0.683	(0.664,0.685]	0.077	FALSE
LVNEFYIRFR	FYIRF	0	0	NA	NA	NA	NA	0.641	(0.622,0.643]	NA	FALSE
LVNQYSHMK	QYSHM	0	0	NA	NA	NA	NA	0.701	(0.685,0.706]	NA	FALSE
LVNQYSHMKK	YSHMK	0	2	1.674	16	1.045	0.788	0.585	(0.58,0.601]	0	FALSE
LVPNINILK	NINIL	0	5	1.592	16	0.933	0.747	0.756	(0.748,0.769]	0.6	FALSE
LVSFLLLAGR	LLLAG	1	97	0.37	8	0.937	0.893	0.727	(0.727,0.748]	0.134	FALSE
LVSIPFLAK	IPFLA	0	7	1.827	16	1.193	1.066	0.706	(0.685,0.706]	0	FALSE
LVSWFFSNGK	FFSNG	0	2	0.284	6	0.987	0.913	0.614	(0.601,0.622]	0	FALSE
LVSYIKTTNK	IKTTN	0	4	0.401	8	1.028	0.787	0.571	(0.558,0.58]	0	FALSE
LVTAPSVLY	APSVL	0	13	0.489	9	1.11	1.003	0.736	(0.727,0.748]	0.154	FALSE
LVTENRLHK	ENRLH	0	6	1.721	16	0.992	1.076	0.703	(0.685,0.706]	0.5	FALSE
LVTRKCPQK	RKCPQ	0	3	0.611	10	1.057	0.84	0.796	(0.79,0.811]	0	FALSE
LVVDFSQFSR	FSQFS	1	8	1.726	16	0.95	0.766	0.707	(0.706,0.727]	0.25	FALSE
LVVESTYRK	ESTYR	0	4	0.639	11	0.929	1.048	0.721	(0.706,0.727]	0	FALSE
LVVEYMIER	EYMIE	0	1	25.431	20	1.18	0.713	0.767	(0.748,0.769]	0	FALSE
LVVLGAYYGK	GAYYG	0	3	0.112	4	0.943	0.873	0.852	(0.832,0.854]	0.333	FALSE
LVVVCNDLYK	CNDLY	0	2	1.041	13	0.956	1.191	0.673	(0.664,0.685]	0	FALSE
LVYCDIQLTK	DIQLT	0	9	0.415	8	0.975	0.884	0.63	(0.622,0.643]	0	FALSE
LVYFSTQQNK	STQQN	0	3	3.414	19	0.915	1.048	0.615	(0.601,0.622]	0.667	FALSE
LVYGHSIEK	GHSIE	0	2	0.392	8	1.039	0.913	0.652	(0.643,0.664]	0	FALSE
LVYIFEPEK	IFEPE	0	0	NA	NA	NA	NA	0.617	(0.601,0.622]	NA	FALSE
LVYTFPDINK	FPDIN	0	0	NA	NA	NA	NA	0.679	(0.664,0.685]	NA	FALSE
LLYLKFKTK	LKFKT	0	5	6.522	20	1.091	0.821	0.725	(0.706,0.727]	0	FALSE
MFAKTLDFK	KTLDF	0	10	0.032	2	0.847	1.098	0.64	(0.622,0.643]	0	FALSE
MFATYKTLK	TYKTL	0	2	0.622	10	0.959	0.731	0.731	(0.727,0.748]	0	FALSE
MFDNIVYNK	NIVYN	0	1	2.937	18	1.008	1.187	0.742	(0.727,0.748]	0	FALSE
MFHFFEHEK	FFEHE	0	5	0.108	4	1.021	1.054	0.698	(0.685,0.706]	0.4	FALSE
MFVIKRNGYK	KRNGY	0	1	1.997	17	0.979	1.042	0.602	(0.601,0.622]	1	FALSE
MLEGETKLYK	ETKLY	0	3	0.751	12	0.925	1.05	0.647	(0.643,0.664]	0	FALSE
MLFTSTNDK	TSTND	0	5	0.126	4	0.846	0.984	0.683	(0.664,0.685]	0.2	FALSE
MLFYMDLSY	YMDLS	0	1	1.241	14	0.916	0.864	0.66	(0.643,0.664]	0	FALSE
MLHEFHVRR	EFHVR	0	2	2.939	18	1.009	0.968	0.632	(0.622,0.643]	0	FALSE
MLLFAAMIIR	AAMII	0	3	2.393	18	1.108	1.035	0.697	(0.685,0.706]	0	FALSE
MLLNWHEQK	NWHEQ	0	0	NA	NA	NA	NA	0.712	(0.706,0.727]	NA	FALSE
MLMETMFFIR	TMFFI	0	0	NA	NA	NA	NA	0.606	(0.601,0.622]	NA	FALSE
MLSIFNIVPR	FNIVP	0	1	9.298	20	0.863	1.103	0.66	(0.643,0.664]	1	FALSE
MLTITSFRR	ITSFR	0	2	2.326	18	0.967	1.099	0.834	(0.832,0.854]	0	FALSE
MLTVMYMLNK	MYMLN	0	0	NA	NA	NA	NA	0.626	(0.622,0.643]	NA	FALSE
MLVYGHSIEK	GHSIE	0	2	0.392	8	1.039	0.913	0.686	(0.685,0.706]	0	FALSE
MMWFWGPSLY	WGPSL	0	5	0.128	4	0.882	0.756	0.593	(0.58,0.601]	0	FALSE
MQKCYFSYK	CYFSY	0	0	NA	NA	NA	NA	0.719	(0.706,0.727]	NA	FALSE
MQSYNSVPIK	NSVPI	0	4	0.013	2	0.925	0.851	0.51	(0.495,0.516]	0	FALSE
MQTVKLFVK	VKLFV	0	4	2.189	17	1.099	1.021	0.767	(0.748,0.769]	0.5	FALSE
MQTVKLFVKK	KLFVK	0	5	0.688	11	1.023	1.275	0.792	(0.79,0.811]	0.2	FALSE
MSCYTAILK	YTAIL	0	9	0.416	8	0.932	0.902	0.661	(0.643,0.664]	0	FALSE
MSFVFYKPK	VFYKP	0	2	2.022	17	0.95	1.012	0.592	(0.58,0.601]	0	FALSE
MSLRSTIIK	RSTII	0	6	2.151	17	1.007	0.978	0.658	(0.643,0.664]	0.5	FALSE
MSTYSDICSK	SDICS	0	4	1.31	15	0.907	1.055	0.585	(0.58,0.601]	0	FALSE
MTDIPLYER	IPLYE	0	5	0.675	11	1	0.937	0.646	(0.643,0.664]	0	FALSE
MTIMDTDQR	MDTDQ	0	4	1.58	16	0.864	0.955	0.697	(0.685,0.706]	0.5	FALSE
MTIREFPRK	REFPR	0	3	1.233	14	0.904	1.042	0.696	(0.685,0.706]	0	FALSE
MTKEGISITK	GISIT	0	7	2.155	17	0.986	0.859	0.775	(0.769,0.79]	0.429	FALSE
MTLSCNGETK	CNGET	0	1	0.505	9	0.993	0.837	0.655	(0.643,0.664]	0	FALSE
MTLVPVLEK	VPVLE	0	14	1.486	15	0.913	1.192	0.762	(0.748,0.769]	0.357	FALSE
MTNFSMVYR	FSMVY	0	2	0.511	9	1.003	0.911	0.71	(0.706,0.727]	0	FALSE
MTRDPLYIYK	PLYIY	0	2	0.393	8	1.084	1.234	0.661	(0.643,0.664]	0.5	FALSE
MTSLQYAPR	LQYAP	0	2	1.32	15	1.018	0.85	0.681	(0.664,0.685]	0.5	FALSE
MTSLREFRK	LREFR	0	8	0.434	8	1.019	1.058	0.705	(0.685,0.706]	0.125	FALSE
MTVELMNLK	ELMNL	0	5	3.603	19	0.869	0.767	0.691	(0.685,0.706]	0.4	FALSE
MTVVSAVHFK	SAVHF	0	2	1.022	13	0.974	1.1	0.653	(0.643,0.664]	0.5	FALSE
MTYVAAELR	VAAEL	0	25	0.125	4	0.921	1.026	0.651	(0.643,0.664]	0.2	FALSE
MVASDVCKK	SDVCK	0	1	2.457	18	0.93	1.203	0.637	(0.622,0.643]	0	FALSE
MVCHRILTY	HRILT	0	5	1.411	15	0.995	1.019	0.745	(0.727,0.748]	0	FALSE
MVDELVTRK	ELVTR	0	11	0.57	10	0.979	1.027	0.744	(0.727,0.748]	0.182	FALSE
MVDKPTELK	KPTEL	0	3	5.819	20	0.883	0.86	0.742	(0.727,0.748]	0	FALSE
MVIAGAKSK	AGAKS	0	6	0.235	6	0.965	1.004	0.714	(0.706,0.727]	0	FALSE
MVIENGILK	ENGIL	0	18	1.031	13	0.993	0.851	0.721	(0.706,0.727]	0.167	FALSE
MVIENGILKK	NGILK	0	6	7.58	20	0.972	0.833	0.633	(0.622,0.643]	0.667	FALSE
MVLKIVKDWK	IVKDW	0	1	12.906	20	0.915	0.831	0.704	(0.685,0.706]	1	FALSE
MVLPGAANK	PGAAN	0	8	0.275	6	0.965	0.77	0.725	(0.706,0.727]	0	FALSE
MVLRWLENK	RWLEN	0	3	0.427	8	0.959	1.014	0.716	(0.706,0.727]	0.667	FALSE
MVMCIQMKY	CIQMK	0	3	1.063	13	1.015	0.856	0.668	(0.664,0.685]	0	FALSE
MVSGPNVVK	GPNVV	0	6	0	1	1.177	1.169	0.711	(0.706,0.727]	0	FALSE
MVSRLLLNR	RLLLN	1	12	2.711	18	0.949	1.151	0.771	(0.769,0.79]	0.25	FALSE
MVTSVIKNK	SVIKN	0	14	0.441	8	0.936	0.884	0.69	(0.685,0.706]	0.143	FALSE
NFIDYIKVQK	YIKVQ	0	7	0.798	12	0.959	0.846	0.647	(0.643,0.664]	0.143	FALSE
NFLRSIAMLK	SIAML	0	0	NA	NA	NA	NA	0.86	(0.854,0.875]	NA	FALSE
NLAMRYVLDK	RYVLD	0	8	0.632	10	0.982	0.862	0.701	(0.685,0.706]	0	FALSE
NLDLFMSHVK	FMSHV	0	2	0.501	9	0.861	0.86	0.647	(0.643,0.664]	0	FALSE
NLDNDYIYWK	DYIYW	0	3	0.084	3	0.89	0.692	0.651	(0.643,0.664]	0	FALSE
NLFIDSYLQK	DSYLQ	0	3	0.544	10	0.937	1.22	0.614	(0.601,0.622]	0	FALSE
NLFSKNILK	SKNIL	0	22	1.321	15	0.956	0.928	0.719	(0.706,0.727]	0.318	FALSE
NLGRVFAPK	RVFAP	0	3	1.286	15	1.074	0.891	0.667	(0.664,0.685]	0	FALSE
NLKELLSLYK	LLSLY	0	28	0.372	8	0.89	1.098	0.728	(0.727,0.748]	0.179	FALSE
NLLMFGTRK	MFGTR	0	0	NA	NA	NA	NA	0.717	(0.706,0.727]	NA	FALSE
NLNAILESK	AILES	0	22	1.088	14	0.912	0.975	0.69	(0.685,0.706]	0.227	FALSE
NLTDTNFKK	DTNFK	0	2	0.579	10	0.899	1	0.702	(0.685,0.706]	0	FALSE
NLYFCTKSFR	CTKSF	0	3	1.736	16	0.903	0.975	0.614	(0.601,0.622]	0.667	FALSE
NQHHTIDLFK	TIDLF	0	1	22.425	20	0.883	1.024	0.625	(0.622,0.643]	1	FALSE
NQISIITYR	SIITY	0	5	0.064	3	0.863	0.697	0.675	(0.664,0.685]	0	FALSE
NQVKFYFNK	KFYFN	0	1	2.896	18	1.032	1.093	0.727	(0.727,0.748]	0	FALSE
NQYNVKYLAK	VKYLA	0	4	0.607	10	1.044	0.829	0.648	(0.643,0.664]	0.5	FALSE
NSFIISTLNK	ISTLN	0	11	2.505	18	0.884	1.033	0.825	(0.811,0.832]	0.182	FALSE
NSFIYNISK	IYNIS	0	7	0.014	2	0.966	0.744	0.667	(0.664,0.685]	0	FALSE
NSFIYNISKK	YNISK	0	1	8.118	20	0.944	1.073	0.613	(0.601,0.622]	1	FALSE
NSSKFACVLK	FACVL	0	2	0.267	6	1.125	0.654	0.558	(0.537,0.558]	0	FALSE
NSTCRFFVCK	RFFVC	1	0	NA	NA	NA	NA	0.744	(0.727,0.748]	NA	FALSE
NSTFSGTFIK	SGTFI	0	8	0.346	7	1.045	0.84	0.654	(0.643,0.664]	0.25	FALSE
NTFPNITLK	PNITL	0	11	0.764	12	0.802	0.767	0.742	(0.727,0.748]	0.091	FALSE
NTFSILYDY	SILYD	0	5	3.485	19	0.874	0.749	0.66	(0.643,0.664]	0.2	FALSE
NTFVNFNSVK	NFNSV	0	3	0.012	2	0.974	0.861	0.661	(0.643,0.664]	0	FALSE
NTILKSLGFK	KSLGF	0	2	0.316	7	0.848	0.876	0.75	(0.748,0.769]	0	FALSE
NTIVFGIYK	VFGIY	0	1	0.391	8	0.995	1.085	0.688	(0.685,0.706]	0	FALSE
NTLVYLLNR	VYLLN	0	11	0.25	6	0.899	1.089	0.787	(0.769,0.79]	0	FALSE
NTNKLFFAK	KLFFA	0	0	NA	NA	NA	NA	0.638	(0.622,0.643]	NA	FALSE
NTNYTPYNR	YTPYN	0	0	NA	NA	NA	NA	0.722	(0.706,0.727]	NA	FALSE
NTPLHIVCSK	HIVCS	0	0	NA	NA	NA	NA	0.893	(0.875,0.896]	NA	FALSE
NTVIVSTFNK	VSTFN	0	4	0.562	10	0.822	1.01	0.667	(0.664,0.685]	0.25	FALSE
NTWKPELPK	KPELP	0	13	0.287	7	0.908	1.026	0.734	(0.727,0.748]	0.077	FALSE
NTYISNLPY	ISNLP	0	21	0.157	5	0.816	0.778	0.751	(0.748,0.769]	0.095	FALSE
NTYLFDNYAY	FDNYA	0	2	180.417	20	1.133	0.855	0.59	(0.58,0.601]	0.5	FALSE
NTYLFNILY	LFNIL	0	8	2.174	17	0.922	1.015	0.708	(0.706,0.727]	0.125	FALSE
NVASITAFK	SITAF	0	6	0.011	2	0.908	0.777	0.738	(0.727,0.748]	0	FALSE
NVFKAMETFK	AMETF	0	5	0.274	6	0.862	0.856	0.548	(0.537,0.558]	0.2	FALSE
NVIEDITFLR	DITFL	0	3	0.07	3	0.915	0.977	0.634	(0.622,0.643]	0	FALSE
NVIGGVFINK	GVFIN	0	5	0.012	2	1.072	1.084	0.692	(0.685,0.706]	0.2	FALSE
NVPNSLIYQK	SLIYQ	0	3	0.264	6	0.937	1	0.769	(0.748,0.769]	0.333	FALSE
NVRYVFLYK	YVFLY	0	2	5.164	20	1.168	1.159	0.611	(0.601,0.622]	0	FALSE
NVTKYLPLDK	YLPLD	0	4	2.087	17	0.971	1.006	0.741	(0.727,0.748]	0	FALSE
NVVEFVPEK	EFVPE	0	4	1.24	14	1.011	0.866	0.667	(0.664,0.685]	0.25	FALSE
NVVKATYLLK	ATYLL	0	17	0.273	6	0.934	0.987	0.714	(0.706,0.727]	0.118	FALSE
NVYDAREYTR	AREYT	0	1	28.939	20	1.069	0.921	0.71	(0.706,0.727]	1	FALSE
NVYSPSTSIR	PSTSI	0	16	0.921	13	0.883	0.944	0.748	(0.727,0.748]	0	FALSE
PLFDFVNEK	DFVNE	0	1	3.503	19	1.014	1.142	0.796	(0.79,0.811]	0	FALSE
PLMIFMSGK	IFMSG	0	1	0	1	0.888	1.042	0.774	(0.769,0.79]	0	FALSE
PLSASVFYR	ASVFY	0	30	0	1	0.822	0.856	0.69	(0.685,0.706]	0.033	FALSE
PLYERRSFLK	RRSFL	0	14	0.655	11	1.062	1.159	0.612	(0.601,0.622]	0	FALSE
PSFPHIHLK	PHIHL	1	1	0.005	1	1.134	1.163	0.738	(0.727,0.748]	0	FALSE
PSTYYPHYK	YYPHY	0	1	40.184	20	1.163	1.043	0.655	(0.643,0.664]	0	FALSE
PTFQLLNMIK	LLNMI	0	6	2.502	18	0.91	0.727	0.694	(0.685,0.706]	0.167	FALSE
PTLDIELLK	DIELL	1	16	0.724	11	0.912	0.777	0.909	(0.896,0.917]	0.062	FALSE
PVYISQFSYK	SQFSY	0	1	29.288	20	1.021	1.322	0.66	(0.643,0.664]	1	FALSE
QLCYCPASKK	CPASK	0	3	0.109	4	0.97	0.967	0.65	(0.643,0.664]	0	FALSE
QLCYHEMFDK	HEMFD	0	0	NA	NA	NA	NA	0.65	(0.643,0.664]	NA	FALSE
QLIYQRIYY	YQRIY	0	2	3.781	19	1.008	0.996	0.66	(0.643,0.664]	0	FALSE
QLMYALEPRK	ALEPR	0	11	1.091	14	0.985	0.918	0.68	(0.664,0.685]	0.182	FALSE
QLSPINIETK	INIET	0	4	2.152	17	0.961	0.97	0.673	(0.664,0.685]	0.25	FALSE
QLTRQLNMEK	QLNME	0	1	1.479	15	0.954	0.77	0.735	(0.727,0.748]	0	FALSE
QLYEFRKVK	EFRKV	0	6	2.424	18	1.051	0.937	0.697	(0.685,0.706]	0.333	FALSE
QLYSTLLSFR	TLLSF	0	18	0.434	8	0.883	1.131	0.714	(0.706,0.727]	0.111	FALSE
QQFANVISK	ANVIS	0	6	0.951	13	0.947	1.079	0.69	(0.685,0.706]	0	FALSE
QQFCQYLIK	CQYLI	0	0	NA	NA	NA	NA	0.76	(0.748,0.769]	NA	FALSE
QQSLINLYNK	INLYN	0	1	0.597	10	1.022	1.078	0.66	(0.643,0.664]	0	FALSE
QQYHRFGLYR	RFGLY	0	2	0.766	12	1.182	1.129	0.547	(0.537,0.558]	0	FALSE
QQYKWYILK	KWYIL	0	0	NA	NA	NA	NA	0.67	(0.664,0.685]	NA	FALSE
QSFLFWFLK	LFWFL	0	4	4.886	19	1.06	1.096	0.73	(0.727,0.748]	0	FALSE
[truncated: 1,381 more rows]

## Sheet: Dataset_2
Peptide	TCEM 9-mers: positions 4 to 8, 10-mers: positions 5 to 9	Results in T cell activation 0: all T cell activation assays are negative. 1: more positive than negative results	TCEM frequency in the human proteome	Median expression of encoding genes in cTECs These genes encode proteins with the given TCEM in their sequence. NA: TCEM is not found in human proteins or expression of encoding gene(s) is not known.	Expression group on Fig. S5.	Probability of thymoproteasomal cleavage NA: TCEM is not found in human proteins.	Probability of immunoproteasomal cleavage NA: TCEM is not found in human proteins.	Highest BLOSUM62 similarity to human proteins	Similarity group on Fig3B	Fraction of housekeeping genes in the ones encoding the given TCEM NA: TCEM is not found in human proteins.	Secondary anchor in the TCEM region of bound peptides (Fig. S9.)?
CTELKLNDY	LKLND	1	6	2.536	18	0.887	0.711	0.606	(0.601,0.622]	0.333	FALSE
ISDYFHNTY	YFHNT	1	1	2.292	18	1.043	0.872	0.789	(0.769,0.79]	0	FALSE
ITDFNIDTY	FNIDT	1	2	0.315	7	0.964	0.88	0.711	(0.706,0.727]	0	FALSE
ITEAELTGY	AELTG	1	29	0.901	12	0.88	0.848	0.761	(0.748,0.769]	0.241	FALSE
LTDLGQNLLY	GQNLL	1	16	0.41	8	0.98	0.779	0.64	(0.622,0.643]	0.188	FALSE
MTDDIGMGV	DIGMG	1	0	NA	NA	NA	NA	0.66	(0.643,0.664]	NA	FALSE
RSCTLPPLRY	LPPLR	1	35	0.578	10	0.991	1.054	0.735	(0.727,0.748]	0.143	FALSE
STELNYNHLY	NYNHL	1	2	77.58	20	0.989	0.709	0.649	(0.643,0.664]	0.5	FALSE
TSDACMMTMY	CMMTM	1	0	NA	NA	NA	NA	0.63	(0.622,0.643]	NA	FALSE
TSEHGGRAY	HGGRA	0	3	0	1	1.065	0.753	0.696	(0.685,0.706]	0.333	FALSE
VIDLDPIPY	LDPIP	1	7	0.021	2	0.927	0.906	0.667	(0.664,0.685]	0	FALSE
VSDGGPNLY	GGPNL	1	2	0.168	5	1.043	0.948	0.714	(0.706,0.727]	0	FALSE
YTDYMPSMK	YMPSM	1	1	1.204	14	1.009	1.042	0.735	(0.727,0.748]	0	FALSE
AAAWYLWEV	WYLWE	1	0	NA	NA	NA	NA	0.673	(0.664,0.685]	NA	FALSE
AIMDKNIML	DKNIM	1	4	0.801	11	1.178	0.821	0.667	(0.664,0.685]	0.25	FALSE
ALATFTVNI	TFTVN	0	9	0.689	11	0.969	1.169	0.777	(0.769,0.79]	0.111	FALSE
ALFYKDGKL	YKDGK	0	21	0.011	2	0.934	0.697	0.787	(0.769,0.79]	0.048	FALSE
ALHTALATV	TALAT	1	17	0.275	6	0.979	1.026	0.717	(0.706,0.727]	0.176	FALSE
ALLSRFFNM	SRFFN	0	5	1.377	15	0.999	1	0.675	(0.664,0.685]	0.2	FALSE
ALMAITKNV	AITKN	0	2	2.142	17	1.001	0.841	0.756	(0.748,0.769]	0	FALSE
ALMGAVTSL	GAVTS	1	15	0.99	13	0.914	1.068	0.716	(0.706,0.727]	0.133	FALSE
ALMRRIAVV	RRIAV	0	8	0.649	10	1.033	1.023	0.76	(0.748,0.769]	0.125	FALSE
ALNTLVKQL	TLVKQ	1	2	1.189	14	1.079	1.122	0.854	(0.854,0.875]	0	FALSE
ALNTPKDHI	TPKDH	1	2	3.018	19	0.988	1.052	0.66	(0.643,0.664]	0.5	FALSE
ALPHIIDEV	HIIDE	1	1	0.07	3	0.863	0.846	0.747	(0.727,0.748]	0	FALSE
ALSGVFCGV	GVFCG	1	2	0.041	3	0.963	0.918	0.734	(0.727,0.748]	0	FALSE
ALSTGLIHL	TGLIH	1	3	0.023	2	1.063	1.051	0.814	(0.811,0.832]	0	FALSE
ALWDSNFFT	DSNFF	0	1	7.151	20	0.81	0.735	0.667	(0.664,0.685]	0	FALSE
AMASTEGNV	STEGN	1	5	1.14	13	0.848	1	0.729	(0.727,0.748]	0	FALSE
AMDSNTLEL	SNTLE	1	11	1.405	15	0.825	1.085	0.767	(0.748,0.769]	0.273	FALSE
AMFTTMYNI	TTMYN	0	1	0.22	6	0.905	1.093	0.688	(0.685,0.706]	0	FALSE
AMFWSVPTV	WSVPT	1	0	NA	NA	NA	NA	0.646	(0.643,0.664]	NA	FALSE
AMIELCGAFL	LCGAF	0	3	0.533	9	0.969	1.074	0.686	(0.685,0.706]	0	FALSE
AMLGHAGDM	GHAGD	1	3	1.157	14	0.952	1.044	0.75	(0.748,0.769]	0	FALSE
AMPGVLSYV	GVLSY	1	9	0.158	5	0.969	1.074	0.835	(0.832,0.854]	0	FALSE
AMTAFFGEL	AFFGE	0	4	0.01	2	0.959	0.946	0.682	(0.664,0.685]	0	FALSE
AQWGPDPAAA	PDPAA	1	26	0.443	8	1.008	0.947	0.887	(0.875,0.896]	0.154	FALSE
ATFRDMLLNV	DMLLN	0	3	0.039	3	0.887	1.06	0.667	(0.664,0.685]	0	FALSE
ATWAENIQV	AENIQ	1	5	1.15	14	0.986	0.972	0.735	(0.727,0.748]	0.6	FALSE
AVIDAYTEI	DAYTE	0	1	8.393	20	0.904	0.905	0.884	(0.875,0.896]	1	FALSE
AVYNFATCGI	FATCG	1	6	0.175	5	1.019	0.735	0.673	(0.664,0.685]	0.333	FALSE
CLDAGINYV	AGINY	1	3	0.023	2	1.015	0.772	0.788	(0.769,0.79]	0	FALSE
CLFKDWEEL	KDWEE	1	2	2.077	17	0.889	1.056	0.702	(0.685,0.706]	0.5	FALSE
CLFPQTLAA	PQTLA	0	23	1.202	14	1.006	0.857	0.722	(0.706,0.727]	0.13	FALSE
CLGGLLTMV	GLLTM	1	9	0.097	4	0.857	1.071	0.745	(0.727,0.748]	0	FALSE
CLNEYHLFL	EYHLF	1	3	1.255	14	1.163	0.866	0.908	(0.896,0.917]	0	FALSE
CVNGVCWTV	GVCWT	1	0	NA	NA	NA	NA	0.692	(0.685,0.706]	NA	FALSE
DLKPDNILL	PDNIL	1	18	0.338	7	0.906	0.984	0.957	(0.938,0.959]	0.056	FALSE
DMWEHAFYL	EHAFY	1	3	1.437	15	1.162	1.169	0.875	(0.875,0.896]	0	FALSE
ELQTTIHDI	TTIHD	1	2	8.433	20	0.873	0.882	0.753	(0.748,0.769]	0	FALSE
ELTEVFEFA	EVFEF	1	4	2.64	18	0.976	1.243	0.721	(0.706,0.727]	0.25	FALSE
ETDDYMFFV	DYMFF	0	3	0.008	2	0.91	0.7	0.66	(0.643,0.664]	0	FALSE
FATGIGIITV	IGIIT	1	7	1.199	14	1.018	0.792	0.681	(0.664,0.685]	0.143	FALSE
FIDSNEYEV	SNEYE	0	1	15.045	20	0.865	0.912	0.739	(0.727,0.748]	0	FALSE
FIHGGILYA	GGILY	0	5	0	1	0.969	1.084	0.703	(0.685,0.706]	0	FALSE
FIIEVSNCV	EVSNC	0	0	NA	NA	NA	NA	0.697	(0.685,0.706]	NA	FALSE
FIKGFLYHT	GFLYH	0	2	4.165	19	0.937	1.083	0.745	(0.727,0.748]	0	FALSE
FILFFAYVM	FFAYV	0	1	0.015	2	1.009	0.679	0.787	(0.769,0.79]	0	FALSE
FILHRLHEI	HRLHE	0	1	0.163	5	1.289	1.142	0.675	(0.664,0.685]	0	FALSE
FINFFNLLA	FFNLL	0	10	1.417	15	0.991	1.012	0.711	(0.706,0.727]	0.1	FALSE
FIYSIMETI	SIMET	0	4	1.134	13	0.816	1.05	0.705	(0.685,0.706]	0	FALSE
FLAVLSPTI	VLSPT	0	26	1.036	13	0.903	0.967	0.791	(0.79,0.811]	0.192	FALSE
FLCLLMKLSI	LMKLS	0	16	1.719	16	0.863	1	0.633	(0.622,0.643]	0.125	FALSE
FLFWFLKSGA	FLKSG	0	17	1.616	16	0.863	0.744	0.721	(0.706,0.727]	0.059	FALSE
FLFYPSMFTL	PSMFT	0	0	NA	NA	NA	NA	0.624	(0.622,0.643]	NA	FALSE
FLGGTPVCL	GTPVC	1	5	0.151	5	1.06	1.106	0.706	(0.685,0.706]	0	FALSE
FLHESDPMVI	SDPMV	0	3	6.351	20	0.885	1.001	0.598	(0.58,0.601]	0.333	FALSE
FLHYCNSYA	YCNSY	0	0	NA	NA	NA	NA	0.673	(0.664,0.685]	NA	FALSE
FLICHNLRA	CHNLR	0	2	1.693	16	0.886	0.907	0.675	(0.664,0.685]	0.5	FALSE
FLIPKGFYA	PKGFY	0	3	0.082	4	1.189	0.967	0.654	(0.643,0.664]	0	FALSE
FLIVSLCPT	VSLCP	1	8	0.454	9	0.857	0.864	0.729	(0.727,0.748]	0	FALSE
FLKDVMVEI	DVMVE	0	3	2.159	17	0.991	0.823	0.786	(0.769,0.79]	0.333	FALSE
FLLGVGSAI	GVGSA	1	9	0.368	8	1.022	1.073	0.781	(0.769,0.79]	0.222	FALSE
FLLPDAQSI	PDAQS	0	3	0.84	12	1.147	1.026	0.759	(0.748,0.769]	0.333	FALSE
FLNISWFYI	ISWFY	1	1	4.068	19	1.047	0.664	0.675	(0.664,0.685]	0	FALSE
FLPSDFFPS	SDFFP	1	2	1.829	17	0.87	1.323	0.696	(0.685,0.706]	0	FALSE
FLSFASLFL	FASLF	1	21	0.595	10	1.038	0.979	0.786	(0.769,0.79]	0.143	FALSE
FLSRLVLYA	RLVLY	0	11	0.906	12	0.958	1.194	0.753	(0.748,0.769]	0.182	FALSE
FLTCTDRSV	CTDRS	1	2	1.477	15	0.886	0.865	0.722	(0.706,0.727]	0	FALSE
FLTLLGIGCV	LGIGC	0	4	0.005	2	0.951	0.75	0.703	(0.685,0.706]	0	FALSE
FLVFVKPTT	FVKPT	0	2	6.986	20	1.088	0.883	0.617	(0.601,0.622]	0.5	FALSE
FLWEDQTLL	EDQTL	1	8	1.33	14	0.95	0.81	0.713	(0.706,0.727]	0.125	FALSE
FLWSVFMLI	SVFML	1	6	7.266	20	0.943	1.012	0.825	(0.811,0.832]	0.333	FALSE
FLYNRPLSV	NRPLS	0	9	2.871	18	1.055	1.073	0.688	(0.685,0.706]	0.333	FALSE
FLYNVYPGA	NVYPG	0	4	1.16	14	0.982	0.92	0.748	(0.727,0.748]	0	FALSE
FMFIGSPMYL	GSPMY	0	12	0	1	0.821	1.077	0.604	(0.601,0.622]	0.083	FALSE
FMIEGLMTSL	GLMTS	0	7	2.081	17	0.854	1.006	0.583	(0.58,0.601]	0.143	FALSE
FMMVLPGAA	VLPGA	0	25	0.135	4	1.011	1.051	0.659	(0.643,0.664]	0.08	FALSE
FMQEIPTFL	EIPTF	1	4	0.141	4	0.951	0.902	0.645	(0.643,0.664]	0.25	FALSE
FMQRIISLSV	IISLS	0	17	0.353	8	0.912	0.935	0.652	(0.643,0.664]	0.059	FALSE
FMVFLQTHI	FLQTH	1	2	0.575	10	1.013	0.863	0.638	(0.622,0.643]	0	FALSE
FMYSDFHFI	SDFHF	1	3	0.202	6	0.959	1.388	0.648	(0.643,0.664]	0	FALSE
FQQPQFQYL	PQFQY	0	1	0.132	4	1.208	1.322	0.64	(0.622,0.643]	0	FALSE
FTDTCGASI	TCGAS	0	11	0.216	6	1.064	1.163	0.681	(0.664,0.685]	0	FALSE
FTLIDIWFL	IDIWF	0	1	4.553	19	0.868	0.767	0.628	(0.622,0.643]	1	FALSE
FTLNHVLAL	NHVLA	0	8	1.276	14	1.026	0.98	0.759	(0.748,0.769]	0.125	FALSE
FTMRLLSPV	RLLSP	0	28	0.398	8	0.909	0.98	0.689	(0.685,0.706]	0.107	FALSE
FTNSQIFNI	SQIFN	0	2	0.576	10	0.965	0.979	0.688	(0.685,0.706]	0	FALSE
FTSSFYNYV	SFYNY	0	1	0.814	11	0.995	1.054	0.716	(0.706,0.727]	0	FALSE
FTYTGGYDV	TGGYD	0	1	2.443	18	0.991	0.75	0.667	(0.664,0.685]	1	FALSE
FVDFVIHGL	FVIHG	0	1	0.206	6	0.929	1.124	0.681	(0.664,0.685]	1	FALSE
FVDTMSIYI	TMSIY	0	0	NA	NA	NA	NA	0.667	(0.664,0.685]	NA	FALSE
FVDVIIIKV	VIIIK	0	2	2.07	17	1.062	0.747	0.675	(0.664,0.685]	0	FALSE
FVFRSPFIV	RSPFI	0	1	0.735	11	1.41	1.125	0.689	(0.685,0.706]	0	FALSE
FVSALCMFL	ALCMF	0	2	193.149	20	0.947	0.676	0.774	(0.769,0.79]	0.5	FALSE
FVSCCGELTV	CGELT	1	5	0.11	4	0.988	0.75	0.573	(0.558,0.58]	0	FALSE
FVSCDFTIV	CDFTI	1	2	4.571	19	0.938	0.932	0.581	(0.58,0.601]	0.5	FALSE
FVVPILLKA	PILLK	1	7	1.043	13	0.908	1.127	0.699	(0.685,0.706]	0.286	FALSE
GIDPNIRTGV	NIRTG	1	6	1.189	14	0.919	0.781	0.679	(0.664,0.685]	0.167	FALSE
GIFCFRILL	CFRIL	0	1	0	1	1.045	0.837	0.611	(0.601,0.622]	0	FALSE
GIWGFVFTL	GFVFT	1	9	0.8	11	1.037	1.259	0.615	(0.601,0.622]	0	FALSE
GLFGAIAGFI	AIAGF	1	3	0.025	2	0.933	0.916	0.727	(0.727,0.748]	0	FALSE
GLFGGLNWI	GGLNW	1	4	1.73	16	0.831	1.136	0.673	(0.664,0.685]	0.25	FALSE
GLIDIAPHQI	IAPHQ	1	0	NA	NA	NA	NA	0.686	(0.685,0.706]	NA	FALSE
GLISLILQI	SLILQ	1	15	0.078	3	0.925	1.103	0.785	(0.769,0.79]	0	FALSE
GLLHHAPSL	HHAPS	1	2	0.503	9	1.013	0.901	0.66	(0.643,0.664]	0.5	FALSE
GLLQFIVFL	QFIVF	1	0	NA	NA	NA	NA	0.753	(0.748,0.769]	NA	FALSE
GLLTVCYVL	TVCYV	1	2	0.791	11	1.032	0.827	0.688	(0.685,0.706]	0	FALSE
GLMWLSYFV	WLSYF	1	3	0.004	2	0.883	1.178	0.756	(0.748,0.769]	0	FALSE
GLQDCTMLV	DCTML	1	2	0.389	8	0.869	0.81	0.766	(0.748,0.769]	0	FALSE
GLSPTVWLSV	TVWLS	1	4	1.378	15	1.022	1.209	0.748	(0.727,0.748]	0	FALSE
GLSQFTHTV	QFTHT	1	2	1.793	16	0.992	1.185	0.761	(0.748,0.769]	0	FALSE
GLSRYVARL	RYVAR	1	6	0.349	8	1.104	0.997	0.762	(0.748,0.769]	0.167	FALSE
GLYGNGILV	GNGIL	1	7	0	1	0.996	1.06	0.753	(0.748,0.769]	0	FALSE
GMANTTFHV	NTTFH	0	0	NA	NA	NA	NA	0.632	(0.622,0.643]	NA	FALSE
GMFNMLSTV	NMLST	1	2	2.938	19	0.885	1.004	0.674	(0.664,0.685]	0	FALSE
GMSRIGMEV	RIGME	1	1	1.038	13	0.905	0.644	0.795	(0.79,0.811]	0	FALSE
GVSGVINAL	GVINA	1	8	1.078	13	0.889	0.868	0.729	(0.727,0.748]	0.125	FALSE
GVWIRTPPA	IRTPP	1	7	1.089	13	1.008	0.89	0.687	(0.685,0.706]	0.143	FALSE
HLCGPHLVEA	PHLVE	1	8	0.165	5	0.909	0.933	0.887	(0.875,0.896]	0.25	FALSE
HLGNVKYLV	NVKYL	1	5	0.141	5	0.993	0.823	0.8	(0.79,0.811]	0	FALSE
HLIFSYAFL	FSYAF	0	4	1.454	15	0.955	1.078	0.708	(0.706,0.727]	0	FALSE
HLIKIPLLI	KIPLL	0	10	1.357	14	0.887	0.991	0.734	(0.727,0.748]	0.2	FALSE
HLLVGSSGL	VGSSG	0	38	0.23	6	0.841	0.996	0.756	(0.748,0.769]	0.184	FALSE
HLSLRGLPV	LRGLP	1	42	0.501	9	0.947	0.77	0.804	(0.79,0.811]	0.262	FALSE
HLYSHPIIL	SHPII	1	6	1.95	17	1.087	1.034	0.681	(0.664,0.685]	0.333	FALSE
HMWNFISGI	NFISG	1	7	0.156	5	0.911	1.038	0.691	(0.685,0.706]	0.143	FALSE
HTDKFNKKM	KFNKK	0	4	10.167	20	0.911	0.967	0.606	(0.601,0.622]	0.25	FALSE
HTICDDYFV	CDDYF	0	1	0.942	12	1.002	1.212	0.655	(0.643,0.664]	1	FALSE
HVDGKILFV	GKILF	1	13	1.414	15	0.953	0.974	0.716	(0.706,0.727]	0.154	FALSE
IAGNSAYEYV	SAYEY	1	3	3.471	19	1.043	1.125	0.757	(0.748,0.769]	0	FALSE
IIAIVFVFI	IVFVF	0	5	1.025	13	1.015	1.093	0.821	(0.811,0.832]	0	FALSE
IIGAGPAEV	AGPAE	0	25	0.246	6	1.058	0.838	0.764	(0.748,0.769]	0.24	FALSE
IIIPFIAYFV	FIAYF	1	2	0.445	9	0.988	0.851	0.765	(0.748,0.769]	0	FALSE
IIITCCLLSV	CCLLS	0	2	0.599	10	0.896	1.161	0.725	(0.706,0.727]	0	FALSE
IILVAVPHV	VAVPH	1	8	0.137	4	1.009	0.992	0.834	(0.832,0.854]	0	FALSE
IIMAINVFT	AINVF	0	5	1.874	17	1.002	0.975	0.651	(0.643,0.664]	0	FALSE
IIMDEAHFL	DEAHF	1	1	0.123	4	1.008	1.073	0.835	(0.832,0.854]	0	FALSE
ILAGYGAGV	GYGAG	1	11	0.321	7	0.986	0.741	0.753	(0.748,0.769]	0.182	FALSE
ILDDNLYKV	DNLYK	1	6	0.134	4	0.978	1.052	0.756	(0.748,0.769]	0.167	FALSE
ILGGWVAAQL	WVAAQ	0	0	NA	NA	NA	NA	0.717	(0.706,0.727]	NA	FALSE
ILKEPVHGV	EPVHG	1	5	0.434	8	1.037	0.993	0.701	(0.685,0.706]	0	FALSE
ILLSCIHTT	SCIHT	0	0	NA	NA	NA	NA	0.702	(0.685,0.706]	NA	FALSE
ILPDPLKPT	DPLKP	1	8	0.087	4	0.982	0.952	0.76	(0.748,0.769]	0.25	FALSE
ILQDMRNTI	DMRNT	1	0	NA	NA	NA	NA	0.675	(0.664,0.685]	NA	FALSE
ILQYDLWNV	YDLWN	0	1	14.707	20	0.969	0.984	0.952	(0.938,0.959]	1	FALSE
ILSAVAIFCI	VAIFC	0	2	0.27	6	1.097	0.973	0.771	(0.769,0.79]	0	FALSE
ILSPLTKGI	PLTKG	0	9	0.842	12	0.954	0.706	0.791	(0.79,0.811]	0	FALSE
ILTLDIFYL	LDIFY	0	4	0	1	0.917	0.963	0.683	(0.664,0.685]	0	FALSE
ILVGYMSNL	GYMSN	0	0	NA	NA	NA	NA	0.773	(0.769,0.79]	NA	FALSE
ILYAAFLWL	AAFLW	0	0	NA	NA	NA	NA	0.804	(0.79,0.811]	NA	FALSE
IMAHCILDL	HCILD	0	6	1.252	14	1.086	1.08	0.884	(0.875,0.896]	0.167	FALSE
IMAVGMVSI	VGMVS	1	4	0.769	11	0.922	0.921	0.81	(0.79,0.811]	0	FALSE
IMDQVPFSV	QVPFS	1	7	1.713	16	1.074	1.124	0.867	(0.854,0.875]	0.143	FALSE
IMEYHLLFA	YHLLF	0	4	0.418	8	0.859	0.933	0.839	(0.832,0.854]	0.25	FALSE
IMFMLIFNV	MLIFN	0	1	0	1	1.084	0.965	0.698	(0.685,0.706]	0	FALSE
IMFTCMDPL	TCMDP	0	1	5.266	20	0.815	0.9	0.748	(0.727,0.748]	1	FALSE
IMYTYFSNT	TYFSN	0	2	1.275	14	1.044	0.979	0.674	(0.664,0.685]	0	FALSE
ITNGYLISI	GYLIS	0	6	0.854	12	0.912	1.001	0.828	(0.811,0.832]	0	FALSE
IVIEAIHTV	EAIHT	1	4	0.353	8	1.176	1.001	0.698	(0.685,0.706]	0.25	FALSE
IVIGVIILA	GVIIL	0	11	1.14	14	1.012	0.966	0.816	(0.811,0.832]	0.182	FALSE
KCIDFYSRI	DFYSR	1	3	0.799	11	0.984	1.084	0.673	(0.664,0.685]	0	FALSE
KIDDMIEEV	DMIEE	1	3	2.27	18	0.89	0.91	0.773	(0.769,0.79]	0.333	FALSE
KINIFMAFL	IFMAF	0	1	0.012	2	0.932	1.054	0.705	(0.685,0.706]	0	FALSE
KLAGGVAVI	GGVAV	1	29	0.264	6	1.017	0.993	0.747	(0.727,0.748]	0.103	FALSE
KLDRLDAEFA	LDAEF	0	6	0.649	10	0.869	0.871	0.688	(0.685,0.706]	0.167	FALSE
KLEDENPWL	DENPW	1	0	NA	NA	NA	NA	0.648	(0.643,0.664]	NA	FALSE
KLEKIEDEL	KIEDE	1	19	0.316	7	0.885	0.848	0.791	(0.79,0.811]	0.053	FALSE
KLFFAKCLVV	AKCLV	0	3	1.94	17	0.986	1.005	0.577	(0.558,0.58]	0	FALSE
KLFSDISAI	SDISA	1	14	0.892	12	0.906	1.073	0.81	(0.79,0.811]	0.214	FALSE
KLFTDNNFL	TDNNF	0	1	1.396	15	0.859	0.966	0.732	(0.727,0.748]	0	FALSE
KLFYVYYNL	YVYYN	0	0	NA	NA	NA	NA	0.583	(0.58,0.601]	NA	FALSE
KLGEFYNQMM	FYNQM	0	0	NA	NA	NA	NA	0.61	(0.601,0.622]	NA	FALSE
KLHLISLLSL	ISLLS	0	27	1.578	16	0.878	1.043	0.667	(0.664,0.685]	0.259	FALSE
KLIGITAIM	GITAI	0	25	0.996	13	0.908	0.758	0.619	(0.601,0.622]	0.08	FALSE
KLITFLFVI	TFLFV	0	6	0.025	2	0.995	1.209	0.753	(0.748,0.769]	0	FALSE
KLIVTPAAL	VTPAA	1	20	0.09	4	0.999	0.875	0.747	(0.727,0.748]	0.25	FALSE
KLLLWFNYL	LWFNY	0	0	NA	NA	NA	NA	0.676	(0.664,0.685]	NA	FALSE
KLLTKPWDV	TKPWD	0	1	0.004	2	1.063	0.652	0.7	(0.685,0.706]	0	FALSE
KLMIYGLPWM	YGLPW	0	1	4.75	19	0.983	0.75	0.607	(0.601,0.622]	1	FALSE
KLMNIQQKL	NIQQK	1	6	2.324	18	0.947	0.918	0.907	(0.896,0.917]	0.667	FALSE
KLMSNNVQI	SNNVQ	1	5	0.034	3	0.919	1.093	0.682	(0.664,0.685]	0	FALSE
KLNDWDFVV	DWDFV	1	0	NA	NA	NA	NA	0.583	(0.58,0.601]	NA	FALSE
KLPDDFMGCV	DFMGC	1	2	0.291	7	0.999	0.901	0.633	(0.622,0.643]	0	FALSE
KLPQLCTEL	QLCTE	1	7	0.306	7	0.856	1.061	0.716	(0.706,0.727]	0.143	FALSE
KLQAAPYIV	AAPYI	0	3	6.351	20	1.132	0.91	0.638	(0.622,0.643]	0.333	FALSE
KLQERLAKL	ERLAK	1	30	0.602	10	1.169	0.994	0.868	(0.854,0.875]	0.2	FALSE
KLRPNSFWFV	NSFWF	0	3	0.003	2	0.842	0.828	0.593	(0.58,0.601]	0	FALSE
KLTEAITAA	EAITA	1	17	0.513	9	1.077	0.792	0.8	(0.79,0.811]	0.176	FALSE
KLVAMGINAV	MGINA	1	2	0.346	8	0.955	0.758	0.578	(0.558,0.58]	0	FALSE
KLWESPQEI	ESPQE	1	19	0.229	6	1.073	1.038	0.731	(0.727,0.748]	0.053	FALSE
KMAGGIGLSI	GIGLS	0	18	0.66	11	0.912	0.996	0.758	(0.748,0.769]	0.111	FALSE
KMHDVIAPA	DVIAP	0	3	2.246	18	1.014	0.936	0.675	(0.664,0.685]	0.667	FALSE
KMIGNHLWV	GNHLW	1	0	NA	NA	NA	NA	0.63	(0.622,0.643]	NA	FALSE
KMMLFYMDL	LFYMD	0	3	2.816	18	0.962	0.901	0.731	(0.727,0.748]	0.667	FALSE
KMNTQFEAV	TQFEA	0	3	2.735	18	1.018	1.084	0.667	(0.664,0.685]	0	FALSE
KQLAAVARV	AAVAR	1	24	0.383	8	1.074	0.972	0.795	(0.79,0.811]	0.208	FALSE
KTMAVTYEL	AVTYE	0	3	0.061	3	0.944	0.891	0.698	(0.685,0.706]	0	FALSE
KVDDTFYYV	DTFYY	1	1	2.479	18	1.053	0.798	0.667	(0.664,0.685]	0	FALSE
KVLSIMAFI	SIMAF	0	2	1.053	13	0.904	1.063	0.667	(0.664,0.685]	0	FALSE
KVYDKLFPV	DKLFP	0	6	2.047	17	1.092	0.926	0.776	(0.769,0.79]	0.167	FALSE
LIDQYLYYL	QYLYY	1	4	0.854	12	1.014	0.926	0.688	(0.685,0.706]	0	FALSE
LILSLTCSV	SLTCS	0	7	0.043	3	0.883	0.903	0.768	(0.748,0.769]	0	FALSE
LIMFEQYFI	FEQYF	0	2	NA	NA	0.852	0.927	0.674	(0.664,0.685]	0	FALSE
LIMIYFFII	IYFFI	0	3	0.003	1	1.148	0.777	0.787	(0.769,0.79]	0	FALSE
LIMYSVIGV	YSVIG	0	7	0.323	7	1.062	0.993	0.728	(0.727,0.748]	0.143	FALSE
LISFFGLFDI	FGLFD	0	7	0.075	3	1.006	0.818	0.646	(0.643,0.664]	0	FALSE
LITWLIDYV	WLIDY	0	0	NA	NA	NA	NA	0.703	(0.685,0.706]	NA	FALSE
LIVLFEVFV	LFEVF	0	3	3.076	19	0.908	0.897	0.756	(0.748,0.769]	0	FALSE
LIVRYLIQV	RYLIQ	0	2	1.844	17	1.01	0.696	0.706	(0.706,0.727]	0	FALSE
LLCPAGHAV	PAGHA	1	7	0.16	5	1.164	0.984	0.66	(0.643,0.664]	0.143	FALSE
LLDAHIPQL	AHIPQ	1	1	0.751	11	0.941	1.107	0.728	(0.727,0.748]	0	FALSE
LLDEGKQSL	EGKQS	1	6	0.427	8	0.982	0.852	0.824	(0.811,0.832]	0	FALSE
LLFILFYFA	ILFYF	0	4	0.259	6	0.964	0.805	0.813	(0.811,0.832]	0.25	FALSE
LLGLWGTAAL	WGTAA	1	2	2.089	17	1.072	0.843	0.712	(0.706,0.727]	0.5	FALSE
LLLDYMTST	DYMTS	0	3	0.096	4	0.884	0.952	0.74	(0.727,0.748]	0.333	FALSE
LLLFHETGV	FHETG	0	2	0.673	11	0.977	0.758	0.652	(0.643,0.664]	0	FALSE
LLMMTLPSI	MTLPS	0	10	0.02	2	0.908	0.891	0.781	(0.769,0.79]	0.2	FALSE
LLNLLLWPL	LLLWP	0	11	0.553	10	0.842	0.804	0.873	(0.854,0.875]	0.273	FALSE
LLNPCLINV	PCLIN	0	3	4.889	19	1.04	0.993	0.702	(0.685,0.706]	0.333	FALSE
LLPIFFCLWV	FFCLW	0	3	0.228	6	1.088	0.896	0.678	(0.664,0.685]	0	FALSE
LLSEFCRVL	EFCRV	0	2	3.418	19	1.002	1.057	0.703	(0.685,0.706]	0.5	FALSE
LLSEIRFYI	EIRFY	0	7	0.313	7	1.027	0.891	0.691	(0.685,0.706]	0	FALSE
LLSSNLSWL	SNLSW	0	5	0	1	0.815	1.085	0.813	(0.811,0.832]	0	FALSE
LLVAPMPTA	APMPT	0	5	0.054	3	1.041	0.916	0.977	(0.959,0.981]	0.2	FALSE
LLVPFVQWFV	FVQWF	0	3	0.486	9	0.936	0.77	0.599	(0.58,0.601]	0.333	FALSE
LLVQRVTSV	QRVTS	0	5	0.357	8	0.931	1.012	0.81	(0.79,0.811]	0	FALSE
LLWNGPMAV	NGPMA	1	3	0.674	11	1.057	0.693	0.808	(0.79,0.811]	0	FALSE
LMDSIFVST	SIFVS	0	1	19.163	20	0.908	1.235	0.578	(0.558,0.58]	0	FALSE
LMIEYNLLT	EYNLL	0	2	0.011	2	0.841	0.749	0.719	(0.706,0.727]	0	FALSE
LMMRTTWAL	RTTWA	1	2	2.481	18	0.841	0.851	0.75	(0.748,0.769]	0.5	FALSE
LMWYELSKI	YELSK	1	3	2.406	18	0.912	0.916	0.68	(0.664,0.685]	0.667	FALSE
LMYDIINSV	DIINS	1	7	0.53	9	0.979	0.952	0.697	(0.685,0.706]	0.143	FALSE
LQDIEITCV	IEITC	1	0	NA	NA	NA	NA	0.725	(0.706,0.727]	NA	FALSE
LQLPQGTTL	PQGTT	1	6	0.902	12	1.086	0.867	0.747	(0.727,0.748]	0	FALSE
MIAAYTAAL	AYTAA	0	6	0.064	3	1.068	0.733	0.716	(0.706,0.727]	0	FALSE
MLDLQPETT	LQPET	1	18	0.369	8	0.994	0.777	0.724	(0.706,0.727]	0.056	FALSE
MLGEQLFPL	EQLFP	1	6	1.184	14	0.983	1.09	0.913	(0.896,0.917]	0	FALSE
MLLHVGIPL	HVGIP	0	0	NA	NA	NA	NA	0.772	(0.769,0.79]	NA	FALSE
MLLRSAIGQV	SAIGQ	1	5	0.181	5	0.993	0.891	0.622	(0.622,0.643]	0.2	FALSE
MLMEVFPQL	EVFPQ	0	5	0.021	2	1.074	1.085	0.719	(0.706,0.727]	0.2	FALSE
MLMFIFTGI	FIFTG	0	1	0	1	0.826	0.935	0.736	(0.727,0.748]	0	FALSE
MLVSQALNSV	QALNS	0	13	0.468	9	0.974	0.978	0.715	(0.706,0.727]	0.385	FALSE
MLWGYLQYV	GYLQY	1	1	0	1	1.174	1.084	0.679	(0.664,0.685]	0	FALSE
MLYFAGGLSV	AGGLS	0	19	0.316	7	0.986	0.91	0.647	(0.643,0.664]	0.053	FALSE
MMIDDFGTA	DDFGT	0	6	0.69	11	1.011	0.918	0.817	(0.811,0.832]	0.167	FALSE
MMMMKWIISI	KWIIS	0	2	0.042	3	0.955	0.931	0.505	(0.495,0.516]	0	FALSE
MMWDRGLGMM	RGLGM	1	6	0.83	12	0.94	0.997	0.691	(0.685,0.706]	0.5	FALSE
MQWLTQYYI	LTQYY	0	2	0	1	1.154	0.903	0.705	(0.685,0.706]	0	FALSE
MTFGDIPLV	GDIPL	0	4	4.806	19	0.84	0.925	0.72	(0.706,0.727]	0	FALSE
MTNNPPIPV	NPPIP	1	2	0.091	4	1.012	0.946	0.723	(0.706,0.727]	0	FALSE
MTSAIGILPV	IGILP	1	3	4.048	19	0.974	0.893	0.646	(0.643,0.664]	0.333	FALSE
MVWGPDPLYV	PDPLY	1	2	2.205	18	0.901	1.083	0.577	(0.558,0.58]	0	FALSE
NIIDWQFAI	DWQFA	0	0	NA	NA	NA	NA	0.62	(0.601,0.622]	NA	FALSE
NIQTAINQV	TAINQ	1	2	4.663	19	1.029	0.897	0.727	(0.727,0.748]	0.5	FALSE
NISGYNFSL	GYNFS	1	7	0.027	3	0.908	0.772	0.796	(0.79,0.811]	0	FALSE
NISTILYFT	TILYF	0	3	1.163	14	0.884	0.993	0.742	(0.727,0.748]	0.333	FALSE
NLATSIYTI	TSIYT	0	3	0.195	5	0.888	0.841	0.708	(0.706,0.727]	0	FALSE
NLDDVYSYI	DVYSY	0	6	2.916	18	1.038	1.026	0.702	(0.685,0.706]	0.667	FALSE
NLDLFMSHV	LFMSH	0	1	1.515	16	0.815	1.042	0.739	(0.727,0.748]	0	FALSE
NLNESLIDL	ESLID	1	9	2.179	17	0.93	0.862	0.814	(0.811,0.832]	0.333	FALSE
NLQSLTNLL	SLTNL	0	26	0.745	11	0.8	0.768	0.744	(0.727,0.748]	0.192	FALSE
NLVPMVATV	PMVAT	1	2	0.835	12	1.077	1.013	0.736	(0.727,0.748]	0.5	FALSE
NLWNGIVPT	NGIVP	1	4	3.049	19	0.931	0.772	0.762	(0.748,0.769]	0.25	FALSE
NMISDTIFV	SDTIF	0	3	0.126	4	0.883	1.051	0.795	(0.79,0.811]	0	FALSE
NMQTVKLFV	TVKLF	0	8	0.221	6	0.896	1.069	0.773	(0.769,0.79]	0	FALSE
NVFKYLTSV	KYLTS	0	8	1.422	15	0.853	0.812	0.727	(0.727,0.748]	0.25	FALSE
PMGKLTFFV	KLTFF	0	1	0.035	3	0.885	1.05	0.612	(0.601,0.622]	0	FALSE
QIFEVYWYL	EVYWY	0	0	NA	NA	NA	NA	0.781	(0.769,0.79]	NA	FALSE
QILSIYSTV	SIYST	0	5	0.559	10	0.954	0.778	0.7	(0.685,0.706]	0.4	FALSE
QLDKCSAFV	KCSAF	0	2	2.116	17	0.884	1.007	0.915	(0.896,0.917]	0	FALSE
QLVWENFLA	WENFL	0	0	NA	NA	NA	NA	0.694	(0.685,0.706]	NA	FALSE
QLWTALVSL	TALVS	1	17	0.504	9	1.016	1.068	0.747	(0.727,0.748]	0.235	FALSE
QMWKCLIRL	KCLIR	1	5	0.846	12	1.066	1.142	0.738	(0.727,0.748]	0	FALSE
RIFAELEGV	AELEG	1	36	0.225	6	0.887	0.963	0.729	(0.727,0.748]	0.194	FALSE
RILPYTFKI	PYTFK	0	3	0.541	9	0.948	0.941	0.638	(0.622,0.643]	0	FALSE
RLITVNPIV	TVNPI	1	7	0.04	3	0.94	1.073	0.721	(0.706,0.727]	0.143	FALSE
RLIVFPDLGV	FPDLG	1	4	0.156	5	0.96	0.9	0.646	(0.643,0.664]	0	FALSE
RLMRTNFLI	RTNFL	1	5	0.042	3	0.893	1.035	0.683	(0.664,0.685]	0	FALSE
RLNKRSYLI	KRSYL	0	2	0	1	0.98	0.919	0.734	(0.727,0.748]	0	FALSE
RLNQLESKV	QLESK	1	16	0.884	12	0.905	1.05	0.805	(0.79,0.811]	0.188	FALSE
RLVDFFPDI	DFFPD	0	3	1.136	13	1.014	1.012	0.75	(0.748,0.769]	0.333	FALSE
RLWHYPCTI	HYPCT	1	2	2.169	17	1.117	0.936	0.644	(0.643,0.664]	0	FALSE
RLYDLTRYA	DLTRY	0	7	0.018	2	1.062	0.999	0.737	(0.727,0.748]	0.143	FALSE
RLYDYFTRV	DYFTR	1	2	0.281	7	1.027	0.744	0.722	(0.706,0.727]	0.5	FALSE
RLYKTLGQL	KTLGQ	1	4	0.713	11	0.866	0.923	0.719	(0.706,0.727]	0.25	FALSE
RMIAISAKV	AISAK	0	11	1.601	16	0.868	0.88	0.734	(0.727,0.748]	0.364	FALSE
RMILYLESV	LYLES	0	9	0.749	11	0.847	0.941	0.651	(0.643,0.664]	0.333	FALSE
RMLGDVMAV	GDVMA	1	1	0.198	5	0.974	1.038	0.714	(0.706,0.727]	0	FALSE
RQFGPDFPTI	PDFPT	1	3	1.436	15	1.072	0.925	0.594	(0.58,0.601]	0	FALSE
RQIFIHYSV	FIHYS	0	2	28.42	20	0.931	0.671	0.639	(0.622,0.643]	0.5	FALSE
RTLEDLLMGT	DLLMG	1	5	0.298	7	0.916	0.847	0.66	(0.643,0.664]	0.4	FALSE
RVSRPTTVV	RPTTV	0	5	1.73	16	1.007	0.873	0.721	(0.706,0.727]	0	FALSE
RVYEALYYV	EALYY	1	4	0.63	10	1.189	0.881	0.739	(0.727,0.748]	0.25	FALSE
SIFGFQAEV	GFQAE	0	4	0.006	2	1.012	1.07	0.667	(0.664,0.685]	0.25	FALSE
SIINHKFCNL	HKFCN	1	2	1.198	14	1.086	0.978	0.696	(0.685,0.706]	0.5	FALSE
SIVCIVAAV	CIVAA	0	1	0.014	2	1.037	1.01	0.73	(0.727,0.748]	0	FALSE
SIYECITFL	ECITF	0	1	0.634	10	0.937	1.185	0.724	(0.706,0.727]	1	FALSE
SLAADLEKL	ADLEK	1	27	1.221	14	0.909	1.074	0.836	(0.832,0.854]	0.074	FALSE
SLCPIRGWAI	IRGWA	1	3	0.057	3	1.018	0.786	0.576	(0.558,0.58]	0	FALSE
SLDVINYLI	VINYL	0	4	1.071	13	0.831	0.767	0.796	(0.79,0.811]	0.25	FALSE
SLENFRAYV	NFRAY	1	0	NA	NA	NA	NA	0.689	(0.685,0.706]	NA	FALSE
SLFSLLPGV	SLLPG	1	46	0.595	10	0.903	1.017	0.772	(0.769,0.79]	0.087	FALSE
SLIYYQNEV	YYQNE	0	1	0.082	4	0.937	0.77	0.813	(0.811,0.832]	0	FALSE
SLLMWITQA	MWITQ	1	1	NA	NA	1.095	1.223	0.867	(0.854,0.875]	0	FALSE
SLNQTVHSL	QTVHS	1	7	0.427	8	0.966	1.103	0.742	(0.727,0.748]	0.143	FALSE
SLPITVYYA	ITVYY	1	1	10.029	20	1.189	1.196	0.769	(0.769,0.79]	1	FALSE
SLPKHSVTI	KHSVT	1	5	0.499	9	1.027	1.235	0.913	(0.896,0.917]	0	FALSE
SLSNLDFRL	NLDFR	1	3	1.541	16	0.972	1.28	0.744	(0.727,0.748]	0.333	FALSE
SLYADSPSV	ADSPS	1	23	0.849	12	0.911	0.943	0.705	(0.685,0.706]	0.217	FALSE
SLYKGVYEL	KGVYE	1	5	0.48	9	1.005	0.853	0.695	(0.685,0.706]	0.2	FALSE
SMITMSAFL	TMSAF	0	2	0	1	0.911	0.941	0.709	(0.706,0.727]	0	FALSE
SMLGIWFFT	GIWFF	0	2	20.213	20	0.946	0.896	0.723	(0.706,0.727]	0.5	FALSE
SMSSYDFST	SYDFS	0	5	0.094	4	0.954	0.818	0.767	(0.748,0.769]	0	FALSE
SMVGNWAKV	GNWAK	1	1	0.025	3	0.831	0.814	0.701	(0.685,0.706]	0	FALSE
SMVNGVVKL	NGVVK	1	11	1.386	15	1.017	1.007	0.857	(0.854,0.875]	0.182	FALSE
SMWALVISV	ALVIS	1	13	3.553	19	1.02	1.009	0.742	(0.727,0.748]	0.154	FALSE
SQYYFSMLV	YFSML	0	1	15.045	20	1.234	1.063	0.632	(0.622,0.643]	0	FALSE
STLPETTVV	PETTV	1	11	0.276	7	0.966	0.947	0.86	(0.854,0.875]	0.091	FALSE
SVGGVFTSV	GVFTS	1	6	0.023	2	0.936	0.924	0.851	(0.832,0.854]	0	FALSE
SVIFYFISI	FYFIS	0	4	0.23	6	1.014	0.958	0.729	(0.727,0.748]	0	FALSE
TIIALLFAL	ALLFA	0	20	0.421	8	1.008	1.03	0.79	(0.769,0.79]	0.05	FALSE
TIMGVIFLI	GVIFL	0	11	0	1	0.863	1.024	0.781	(0.769,0.79]	0.091	FALSE
TLACFVLAAV	FVLAA	1	12	1.489	15	1.034	0.934	0.71	(0.706,0.727]	0.25	FALSE
TLAPFNFLV	PFNFL	0	3	1.467	15	0.959	0.857	0.711	(0.706,0.727]	0.333	FALSE
TLFDDELYSI	DELYS	0	0	NA	NA	NA	NA	0.647	(0.643,0.664]	NA	FALSE
TLFLLFLEI	LLFLE	0	14	0.204	6	0.951	0.919	0.723	(0.706,0.727]	0.214	FALSE
TLIGNFAAHL	NFAAH	1	0	NA	NA	NA	NA	0.74	(0.727,0.748]	NA	FALSE
TLYDFDYYI	DFDYY	0	0	NA	NA	NA	NA	0.615	(0.601,0.622]	NA	FALSE
TMLEDHEFV	EDHEF	1	2	0.633	10	0.884	0.97	0.695	(0.685,0.706]	0	FALSE
TMLSIILVI	SIILV	0	7	0.306	7	0.843	0.856	0.675	(0.664,0.685]	0.143	FALSE
TVIKTLLEV	KTLLE	1	39	0.664	11	0.872	1.066	0.785	(0.769,0.79]	0.333	FALSE
TVQEFIFSA	EFIFS	0	4	0.181	5	0.964	0.866	0.977	(0.959,0.981]	0	FALSE
VCWGELMNL	GELMN	1	1	2.961	19	0.791	1.093	0.667	(0.664,0.685]	1	FALSE
VIDEILFKV	EILFK	0	2	2.732	18	0.945	0.789	0.828	(0.811,0.832]	0.5	FALSE
VIHDYICWL	DYICW	0	0	NA	NA	NA	NA	0.667	(0.664,0.685]	NA	FALSE
VIIAALVLV	AALVL	1	50	0.11	4	1.075	0.989	0.806	(0.79,0.811]	0.14	FALSE
VLAEAMSQV	EAMSQ	1	6	1.078	13	1.063	0.849	0.76	(0.748,0.769]	0	FALSE
VLAGWLFHV	GWLFH	1	0	NA	NA	NA	NA	0.647	(0.643,0.664]	NA	FALSE
VLCLRPVGA	LRPVG	1	10	0.73	11	1.015	0.846	0.779	(0.769,0.79]	0.1	FALSE
VLEDVQAAGI	VQAAG	1	9	0.777	11	0.986	0.857	0.783	(0.769,0.79]	0.111	FALSE
VLEETSVML	ETSVM	1	1	9.451	20	0.706	1.141	0.744	(0.727,0.748]	0	FALSE
VLFSGPSPL	SGPSP	1	46	0.321	7	0.925	0.922	0.681	(0.664,0.685]	0.217	FALSE
VLGPISGHV	PISGH	1	18	0.941	12	1.089	1.101	0.761	(0.748,0.769]	0.056	FALSE
VLHDDLLEA	DDLLE	1	25	0.428	8	0.921	0.952	0.851	(0.832,0.854]	0.16	FALSE
VLHKRTLGL	KRTLG	1	6	0.132	4	0.885	0.799	0.689	(0.685,0.706]	0.167	FALSE
VLLCVCLLI	CVCLL	1	9	0.321	7	0.998	0.812	0.826	(0.811,0.832]	0.111	FALSE
VLMENERTL	ENERT	0	3	0.107	4	0.915	0.906	0.729	(0.727,0.748]	0.333	FALSE
VLMGGVPGVE	GVPGV	1	26	0.317	7	1.022	0.984	0.707	(0.706,0.727]	0.038	FALSE
VLNPYMPTV	PYMPT	1	1	3.799	19	1.077	0.995	0.816	(0.811,0.832]	1	FALSE
VLPAVVYST	AVVYS	0	9	0.655	10	1.094	0.93	0.721	(0.706,0.727]	0.111	FALSE
VLPFDIKKL	FDIKK	1	3	0.729	11	0.999	0.744	0.689	(0.685,0.706]	0	FALSE
VLQAGFFLL	AGFFL	1	9	1.678	16	1.055	0.921	0.759	(0.748,0.769]	0.333	FALSE
VLYDEFKCFI	EFKCF	0	2	1.257	14	1.149	0.95	0.667	(0.664,0.685]	0.5	FALSE
VLYPVIFIT	PVIFI	0	4	0.565	10	0.991	0.909	0.681	(0.664,0.685]	0.25	FALSE
VMKLFTISV	LFTIS	0	5	0.028	3	0.957	1.021	0.756	(0.748,0.769]	0	FALSE
VMYAFTTPLI	FTTPL	0	6	1.647	16	0.865	0.769	0.713	(0.706,0.727]	0	FALSE
VQTIVFIWFI	VFIWF	0	1	0	1	0.875	1.042	0.641	(0.622,0.643]	0	FALSE
VVFLHVTYV	LHVTY	1	5	1.849	17	0.979	1.078	0.611	(0.601,0.622]	0.4	FALSE
WLGAAITLV	AAITL	0	14	0.326	7	0.92	0.829	0.857	(0.854,0.875]	0.286	FALSE
WLGNIIMYA	NIIMY	1	0	NA	NA	NA	NA	0.693	(0.685,0.706]	NA	FALSE
WLIGFDFDV	GFDFD	0	5	1.655	16	0.991	1.035	0.654	(0.643,0.664]	0.4	FALSE
WMNRLIAFA	RLIAF	1	4	2.975	19	1.028	1.058	0.701	(0.685,0.706]	0.25	FALSE
YAYGWIPET	GWIPE	0	3	5.229	20	0.875	1.084	0.649	(0.643,0.664]	0.333	FALSE
YIDISDVKV	ISDVK	1	9	0.547	9	1.002	0.852	0.759	(0.748,0.769]	0.222	FALSE
YIIKNTFNV	KNTFN	0	2	1.027	13	0.877	0.869	0.681	(0.664,0.685]	0	FALSE
YIIRVTTEL	RVTTE	0	8	2.186	17	0.942	0.879	0.738	(0.727,0.748]	0.375	FALSE
YILYIVFCI	YIVFC	0	1	0	1	0.915	1.044	0.732	(0.727,0.748]	0	FALSE
YINTALLNA	TALLN	1	22	2.242	18	0.95	1.032	0.75	(0.748,0.769]	0.045	FALSE
YISKCWDYA	KCWDY	0	3	1.718	16	0.889	1.042	0.661	(0.643,0.664]	0	FALSE
YIWIKNLET	IKNLE	0	16	0.821	12	0.962	0.84	0.64	(0.622,0.643]	0.062	FALSE
YIYYFFIRL	YFFIR	0	1	0.003	1	1.062	1.199	0.727	(0.727,0.748]	0	FALSE
YLAIPDLYGI	PDLYG	0	7	0.615	10	0.918	0.911	0.628	(0.622,0.643]	0.429	FALSE
YLANGGFLI	NGGFL	1	2	0.418	8	0.971	0.826	0.722	(0.706,0.727]	0	FALSE
YLAPQWEPV	PQWEP	1	0	NA	NA	NA	NA	0.704	(0.685,0.706]	NA	FALSE
YLCRHCLNLL	HCLNL	1	1	0	1	0.966	1.221	0.65	(0.643,0.664]	0	FALSE
YLCTFMIIT	TFMII	0	1	0.34	8	1.054	1.038	0.754	(0.748,0.769]	0	FALSE
YLDPAQQNL	PAQQN	1	9	0.87	12	1.097	1.078	0.83	(0.811,0.832]	0.111	FALSE
YLEPGPVTV	PGPVT	1	22	1.12	13	1.148	0.876	0.918	(0.917,0.938]	0.318	FALSE
YLFDYPHFEA	YPHFE	0	0	NA	NA	NA	NA	0.65	(0.643,0.664]	NA	FALSE
YLFNAIETM	NAIET	0	9	1.684	16	0.993	0.836	0.923	(0.917,0.938]	0	FALSE
YLGPRVCWL	PRVCW	0	1	0	1	0.968	1.027	0.761	(0.748,0.769]	0	FALSE
YLGTGPEASL	GPEAS	0	27	0.08	4	1.052	1.012	0.706	(0.706,0.727]	0.111	FALSE
YLIDTTSREL	TTSRE	0	4	0.471	9	0.905	0.891	0.667	(0.664,0.685]	0	FALSE
YLIHDNIMYT	DNIMY	0	0	NA	NA	NA	NA	0.571	(0.558,0.58]	NA	FALSE
YLKEYIPKA	EYIPK	0	3	4.14	19	0.944	0.784	0.653	(0.643,0.664]	0	FALSE
YLKIGTLLV	IGTLL	0	21	0.544	9	0.969	0.772	0.713	(0.706,0.727]	0.095	FALSE
YLLCCNYKL	CCNYK	0	0	NA	NA	NA	NA	0.667	(0.664,0.685]	NA	FALSE
YLLDGLRAQ	DGLRA	1	15	1.428	15	1.129	0.832	0.879	(0.875,0.896]	0.267	FALSE
YLLEMLWRL	EMLWR	1	2	0.574	10	0.945	1.077	0.773	(0.769,0.79]	0	FALSE
YLMDEEVPA	DEEVP	0	10	0.31	7	1.02	0.867	0.702	(0.685,0.706]	0.3	FALSE
YLMDKLNLT	DKLNL	0	11	0.709	11	0.9	0.904	0.8	(0.79,0.811]	0.091	FALSE
YLMKDKLNI	KDKLN	0	9	0.952	12	0.858	1.042	0.867	(0.854,0.875]	0	FALSE
YLMPYSVYI	PYSVY	0	4	0.043	3	1.016	1.039	0.625	(0.622,0.643]	0	FALSE
YLNKIQNSL	KIQNS	1	4	5.084	19	0.883	0.755	0.773	(0.769,0.79]	0	FALSE
YLNTNKLFFA	NKLFF	0	4	1.167	14	1.086	0.935	0.636	(0.622,0.643]	0	FALSE
YLPEVISTI	EVIST	1	10	0.559	10	1.025	0.95	0.764	(0.748,0.769]	0.2	FALSE
YLSAKITTL	AKITT	0	3	1.077	13	0.957	0.792	0.771	(0.769,0.79]	0	FALSE
YLSSWTPVV	SWTPV	0	3	0	1	0.817	1.104	0.727	(0.727,0.748]	0	FALSE
YLTAIQDFI	AIQDF	0	9	1.786	16	0.962	0.846	0.659	(0.643,0.664]	0.111	FALSE
YLVSSLSEI	SSLSE	0	69	0.744	11	0.847	1.062	0.78	(0.769,0.79]	0.159	FALSE
YLYASFCTV	ASFCT	0	2	0.26	6	1.093	0.835	0.751	(0.748,0.769]	0	FALSE
YLYQPCDLL	QPCDL	0	2	2.87	18	1.118	0.926	0.598	(0.58,0.601]	0	FALSE
YMATTILEMV	TILEM	0	6	1.381	15	0.908	0.974	0.674	(0.664,0.685]	0.333	FALSE
YMDGTMSQV	GTMSQ	1	2	0.462	9	0.889	1.105	0.894	(0.875,0.896]	0	FALSE
YMDLSYHGV	LSYHG	0	3	1.473	15	0.995	1.085	0.756	(0.748,0.769]	0.333	FALSE
YMLTNSELL	TNSEL	1	18	0.546	9	0.884	1.094	0.719	(0.706,0.727]	0.111	FALSE
YMNYYTTYI	YYTTY	0	0	NA	NA	NA	NA	0.721	(0.706,0.727]	NA	FALSE
YQLAGYILT	AGYIL	0	6	9.606	20	1.146	1.007	0.742	(0.727,0.748]	0.333	FALSE
YQNPTTYISV	TTYIS	1	6	1.872	17	0.901	1.033	0.667	(0.664,0.685]	0.167	FALSE
YQYVRLHEM	VRLHE	0	8	0.312	7	1.039	1.052	0.646	(0.643,0.664]	0.125	FALSE
YTALHYYYL	LHYYY	0	3	2.709	18	1.038	1.132	0.679	(0.664,0.685]	0	FALSE
YTFLYNFWT	LYNFW	0	0	NA	NA	NA	NA	0.619	(0.601,0.622]	NA	FALSE
YTINCLLYI	NCLLY	0	3	1.773	16	0.955	1.283	0.639	(0.622,0.643]	0	FALSE
YTMDGEYRL	DGEYR	1	6	0.54	9	0.978	0.761	0.667	(0.664,0.685]	0.333	FALSE
YTQDELINV	DELIN	0	5	3.099	19	0.966	1.009	0.675	(0.664,0.685]	0.4	FALSE
YTYAFTKKV	AFTKK	0	6	0.019	2	1.017	0.824	0.604	(0.601,0.622]	0	FALSE
YVHGDTYSL	GDTYS	0	3	0.54	9	0.885	0.803	0.612	(0.601,0.622]	0.667	FALSE
YVMTMILFL	TMILF	0	5	0.487	9	0.888	1.026	0.753	(0.748,0.769]	0.2	FALSE
YVPGYSITT	GYSIT	0	5	1.709	16	0.8	0.935	0.603	(0.601,0.622]	0.6	FALSE
YVSSIFLHL	SIFLH	1	4	0.12	4	0.899	1.109	0.742	(0.727,0.748]	0	FALSE
AVFDRKSDAK	RKSDA	1	11	0.836	12	0.959	0.904	0.667	(0.664,0.685]	0	FALSE
KLGGALQAK	GALQA	1	27	0.059	3	1.016	1.01	0.757	(0.748,0.769]	0.185	TRUE
KLVCSEPLVK	SEPLV	1	13	0.215	6	0.998	1.143	0.699	(0.685,0.706]	0	TRUE
QVATEGLAK	TEGLA	1	9	0.376	8	0.952	0.873	0.762	(0.748,0.769]	0.111	TRUE
RIKEHMLKK	EHMLK	1	5	0.397	8	1.023	1.026	0.756	(0.748,0.769]	0.4	TRUE
RLGVRATRK	VRATR	1	5	0.177	5	0.943	0.916	0.738	(0.727,0.748]	0	FALSE
RLRAEAQVK	AEAQV	1	13	0.152	5	1.008	0.921	0.723	(0.706,0.727]	0.154	TRUE
RMYVGGVEHR	GGVEH	1	4	1.639	16	0.983	1.088	0.686	(0.685,0.706]	0.25	FALSE
RVWDLPGVLK	LPGVL	1	32	0.973	13	1.08	0.947	0.674	(0.664,0.685]	0.156	TRUE
TLGFGAYMSK	GAYMS	0	1	0.889	12	0.969	1.068	0.726	(0.706,0.727]	1	TRUE
TVARHLLGAK	HLLGA	1	12	0.107	4	0.983	0.979	0.714	(0.706,0.727]	0.167	TRUE
TVRSHCVSKI	HCVSK	1	1	1.342	14	0.897	1.16	0.538	(0.537,0.558]	0	TRUE
VLWDIPTPK	DIPTP	1	6	2.041	17	0.909	0.812	0.71	(0.706,0.727]	0.667	FALSE
VTLAHAGYY	AHAGY	1	0	NA	NA	NA	NA	0.813	(0.811,0.832]	NA	TRUE
AFEFINSLLK	INSLL	1	23	0.559	10	0.862	1.082	0.689	(0.685,0.706]	0.13	FALSE
ALYSYASAK	SYASA	0	4	0.226	6	0.824	0.989	0.705	(0.685,0.706]	0.25	FALSE
AMGDAGGYK	DAGGY	1	2	0.003	2	1.026	0.858	0.667	(0.664,0.685]	0	FALSE
AMLTAFFLR	TAFFL	1	7	0.831	12	1.15	0.9	0.8	(0.79,0.811]	0	FALSE
ATDVPSATK	VPSAT	1	15	0.278	7	1.089	1.026	0.773	(0.769,0.79]	0.2	FALSE
ATIGTAMYK	GTAMY	1	0	NA	NA	NA	NA	0.756	(0.748,0.769]	NA	FALSE
ATNDGLIKK	DGLIK	0	9	0.477	9	0.993	0.977	0.747	(0.727,0.748]	0.333	FALSE
ATVKNVVLR	KNVVL	1	14	1.323	14	0.937	1.093	0.691	(0.685,0.706]	0.143	FALSE
ATVLMGLGK	LMGLG	1	6	0.625	10	0.848	0.822	0.738	(0.727,0.748]	0.167	FALSE
AVARKHHTK	RKHHT	0	2	1.954	17	1.208	0.87	0.647	(0.643,0.664]	0.5	FALSE
AVIRANNNR	RANNN	0	2	0.623	10	1.033	0.966	0.77	(0.769,0.79]	0.5	FALSE
AVVSLLRLLK	LLRLL	1	119	0.197	5	0.905	0.843	0.706	(0.685,0.706]	0.185	FALSE
AVVVNPSVK	VNPSV	1	6	1.615	16	0.878	1.082	0.762	(0.748,0.769]	0.333	FALSE
AVYGNIKHK	GNIKH	1	3	1.311	14	0.9	1.178	0.674	(0.664,0.685]	0	FALSE
FTNDSIISH	DSIIS	1	9	3.509	19	0.919	0.936	0.702	(0.685,0.706]	0.111	FALSE
GIVCPICSQK	PICSQ	1	3	0.264	6	0.903	0.937	0.678	(0.664,0.685]	0	FALSE
GLYRLNFRR	RLNFR	0	2	0.272	6	1.005	0.874	0.75	(0.748,0.769]	0	FALSE
GTHPTTTYK	PTTTY	1	4	0.271	6	0.913	0.764	0.66	(0.643,0.664]	0.25	FALSE
GTLTSAINR	TSAIN	1	4	0.181	5	0.933	1.084	0.721	(0.706,0.727]	0.25	FALSE
GTSGSPIINR	SPIIN	1	9	2.314	18	1.005	1.052	0.706	(0.685,0.706]	0.444	FALSE
GVAGALVAFK	ALVAF	1	16	0.038	3	1.007	0.984	0.66	(0.643,0.664]	0.125	FALSE
IVFNLPVSK	NLPVS	0	14	0.311	7	0.944	1.061	0.711	(0.706,0.727]	0	FALSE
IVTDFSVIK	DFSVI	1	12	0.096	4	0.993	1.066	0.644	(0.643,0.664]	0	FALSE
KCLNIMLGK	NIMLG	1	2	1.399	15	0.828	0.732	0.718	(0.706,0.727]	0.5	FALSE
KNMEKPGLK	EKPGL	1	7	2.792	18	1.102	0.846	0.632	(0.622,0.643]	0.143	FALSE
KSFKDILPK	KDILP	1	9	2.339	18	0.893	1	0.667	(0.664,0.685]	0	FALSE
KSYETEYPK	ETEYP	1	2	4.958	19	0.877	0.812	0.64	(0.622,0.643]	0	FALSE
KTFDSEYVK	DSEYV	1	4	0.929	12	0.999	0.813	0.71	(0.706,0.727]	0	FALSE
KTFVDLMRR	VDLMR	1	1	0.146	5	0.783	1.2	0.736	(0.727,0.748]	0	FALSE
KTKNFTIDFK	FTIDF	0	1	0.029	3	0.86	0.69	0.667	(0.664,0.685]	0	FALSE
KVFDKSLLY	DKSLL	0	23	1.375	15	0.972	0.936	0.75	(0.748,0.769]	0.217	FALSE
KVFFGPIYY	FGPIY	0	3	0	1	1.056	1.035	0.748	(0.727,0.748]	0	FALSE
KVGNFTGLY	NFTGL	0	8	2.616	18	0.983	0.826	0.742	(0.727,0.748]	0.375	FALSE
KVMFVIRFK	FVIRF	0	0	NA	NA	NA	NA	0.69	(0.685,0.706]	NA	FALSE
LLIRCINCQK	CINCQ	1	1	2.677	18	1.012	0.744	0.607	(0.601,0.622]	0	FALSE
LSTNLPYGK	NLPYG	1	7	1.495	15	1.001	0.785	0.737	(0.727,0.748]	0.143	FALSE
LTFLHTLYK	LHTLY	0	5	1.969	17	0.925	0.781	0.917	(0.896,0.917]	0.4	FALSE
MLIYSMWGK	YSMWG	0	1	5.412	20	0.774	0.617	0.588	(0.58,0.601]	0	FALSE
MVLASTTAK	ASTTA	1	25	0.189	5	0.893	0.837	0.675	(0.664,0.685]	0.04	FALSE
NTYLFNILYK	FNILY	1	2	0.436	8	0.863	1.125	0.736	(0.727,0.748]	0	FALSE
NVSIPWTHK	IPWTH	1	0	NA	NA	NA	NA	0.648	(0.643,0.664]	NA	FALSE
QAFTFSPTYK	FSPTY	0	1	1.38	15	0.841	0.611	0.716	(0.706,0.727]	0	FALSE
RIYSDPLALK	DPLAL	1	16	0.201	6	1.05	0.952	0.687	(0.685,0.706]	0.062	FALSE
RLASYGLYY	SYGLY	0	2	0.163	5	0.92	0.876	0.732	(0.727,0.748]	0	FALSE
RSYMSFWCK	MSFWC	0	1	1.426	15	0.943	1.085	0.714	(0.706,0.727]	0	FALSE
RVFDKADGK	DKADG	0	4	0.138	4	1.009	0.902	0.682	(0.664,0.685]	0	FALSE
SFSFGGFTFK	GGFTF	1	4	0.948	12	0.927	0.833	0.673	(0.664,0.685]	0.5	FALSE
SIIPSGPLK	PSGPL	1	27	0.092	4	0.919	0.841	0.791	(0.79,0.811]	0.111	FALSE
SIQKNTIFK	KNTIF	1	1	0.19	5	1.096	1.021	0.787	(0.769,0.79]	0	FALSE
SLFTEQAFY	TEQAF	0	0	NA	NA	NA	NA	0.71	(0.706,0.727]	NA	FALSE
SLMEMDYER	EMDYE	0	4	2.535	18	0.98	0.693	0.702	(0.685,0.706]	0.25	FALSE
SLYKYLLLR	KYLLL	0	21	1.089	13	0.853	0.9	0.705	(0.685,0.706]	0.238	FALSE
SQIGAGVYK	GAGVY	1	6	0.629	10	1.075	1.076	0.681	(0.664,0.685]	0.167	FALSE
SSAYVFSVK	YVFSV	1	4	0.03	3	1.08	0.979	0.744	(0.727,0.748]	0	FALSE
SSCSSCPLSK	SCPLS	1	10	0.49	9	0.882	1.129	0.709	(0.706,0.727]	0.2	FALSE
STCYVFGLY	YVFGL	0	2	0.315	7	1.026	0.937	0.681	(0.664,0.685]	0.5	FALSE
STFWPCLLR	WPCLL	1	3	0.011	2	1.16	1.042	0.721	(0.706,0.727]	0	FALSE
STHKLSLTK	KLSLT	0	19	0.529	9	0.858	1.159	0.724	(0.706,0.727]	0.105	FALSE
STYGWNLVR	GWNLV	1	4	2.197	17	0.832	1.118	0.674	(0.664,0.685]	0.25	FALSE
TTAEFTVPK	EFTVP	0	3	0.287	7	0.927	0.769	0.804	(0.79,0.811]	0	FALSE
TTQSIHENK	SIHEN	0	3	1.55	16	0.816	0.782	0.625	(0.622,0.643]	0	FALSE
TVMDIISRR	DIISR	1	14	1.035	13	0.942	0.968	0.781	(0.769,0.79]	0.071	FALSE
TVYYGVPVWK	GVPVW	1	0	NA	NA	NA	NA	0.574	(0.558,0.58]	NA	FALSE
VVDFSQFSR	FSQFS	0	8	1.726	16	0.95	0.766	0.8	(0.79,0.811]	0.25	FALSE
VVYDAKFEK	DAKFE	1	5	2.919	19	1.038	0.778	0.747	(0.727,0.748]	0	FALSE
YLLFASMGFK	ASMGF	0	2	6.47	20	0.832	0.909	0.588	(0.58,0.601]	0	FALSE
YLLVKWYRK	VKWYR	0	2	0.287	7	1.044	0.987	0.693	(0.685,0.706]	0	FALSE
YLYNKYSFK	NKYSF	0	4	0.403	8	0.94	0.959	0.715	(0.706,0.727]	0	FALSE
VWINNSWKF	NNSWK	1	0	NA	NA	NA	NA	0.514	(0.495,0.516]	NA	FALSE
AYAQKIFKIL	KIFKI	1	7	0.395	8	0.917	0.786	0.58	(0.58,0.601]	0.143	FALSE
AYQGVQQKW	GVQQK	1	6	0.964	12	1.014	1.046	0.726	(0.706,0.727]	0	FALSE
EYLVSFGVW	VSFGV	1	5	0.571	10	0.89	1.055	0.724	(0.706,0.727]	0.2	FALSE
FLTSELPQW	SELPQ	1	20	0.579	10	0.902	0.994	0.647	(0.643,0.664]	0.35	FALSE
FYRYGFVANF	GFVAN	1	2	1.793	16	0.943	0.889	0.649	(0.643,0.664]	0	FALSE
KYTSFPWLL	SFPWL	1	0	NA	NA	NA	NA	0.667	(0.664,0.685]	NA	FALSE
LLPRRGPRL	RRGPR	1	26	0.495	9	1.057	1.002	0.817	(0.811,0.832]	0.154	FALSE
QFKDNVILL	DNVIL	1	8	0.117	4	0.979	1.06	0.753	(0.748,0.769]	0.25	FALSE
QYDPVAALF	PVAAL	1	17	0.177	5	1.006	0.905	0.715	(0.706,0.727]	0.118	FALSE
QYIYMGQPL	YMGQP	1	0	NA	NA	NA	NA	0.639	(0.622,0.643]	NA	FALSE
QYSDRRWCF	DRRWC	1	1	0	1	0.991	0.999	0.627	(0.622,0.643]	0	FALSE
RFPLTFGWCF	TFGWC	1	0	NA	NA	NA	NA	0.527	(0.516,0.537]	NA	FALSE
SYKVASEGF	VASEG	1	15	0.04	3	0.817	0.979	0.652	(0.643,0.664]	0.133	FALSE
TYGPVFMCL	PVFMC	1	0	NA	NA	NA	NA	0.68	(0.664,0.685]	NA	FALSE
VYALPLKML	LPLKM	1	8	1.083	13	0.932	0.922	0.795	(0.79,0.811]	0.125	FALSE
VYDFAFRDL	FAFRD	1	2	0.009	2	1.062	0.872	0.68	(0.664,0.685]	0	FALSE
WYYQSGLSI	QSGLS	1	18	1.203	14	0.889	0.99	0.726	(0.706,0.727]	0.222	FALSE
YYLEKANKI	EKANK	1	11	0.724	11	0.954	0.846	0.667	(0.664,0.685]	0.091	FALSE
GWGNGCGLF	NGCGL	0	1	4.574	19	0.974	0.744	0.731	(0.727,0.748]	0	FALSE
LVRAYHAMS	AYHAM	1	1	1.496	15	1.175	0.738	0.659	(0.643,0.664]	0	FALSE
QIMYNYPAM	YNYPA	1	3	0	1	0.999	0.763	0.68	(0.664,0.685]	0	FALSE
ANTMAMMAR	MAMMA	1	0	NA	NA	NA	NA	0.605	(0.601,0.622]	NA	FALSE
HAMSSTHEA	SSTHE	1	5	0.002	1	0.831	0.932	0.696	(0.685,0.706]	0	FALSE
LPQWLSANR	WLSAN	1	4	0.702	11	0.997	1.094	0.681	(0.664,0.685]	0	FALSE
WGAQLNAMK	QLNAM	1	5	2.521	18	1.022	1.205	0.626	(0.622,0.643]	0.4	FALSE
APIMDEEREI	DEERE	1	18	0.998	13	0.948	0.845	0.687	(0.685,0.706]	0.333	FALSE
APNPNRFVI	PNRFV	1	2	0.198	5	1.062	1.05	0.729	(0.727,0.748]	0.5	FALSE
FPALRFVEV	LRFVE	1	5	1.148	14	1.213	0.889	0.857	(0.854,0.875]	0	FALSE
FPKNDFVSF	NDFVS	1	5	0.782	11	0.919	1.235	0.639	(0.622,0.643]	0.2	FALSE
FPRSMLSIF	SMLSI	1	4	12.365	20	0.845	1.008	0.6	(0.58,0.601]	0.75	FALSE
FPTNTLTSI	NTLTS	1	8	0.436	8	0.914	0.767	0.761	(0.748,0.769]	0	FALSE
FPVRPQVPL	RPQVP	1	11	0.238	6	1.099	0.984	0.748	(0.727,0.748]	0.091	FALSE
FPYEGGKVF	EGGKV	1	16	1.027	13	1.006	0.752	0.692	(0.685,0.706]	0	FALSE
GPGHKARVL	HKARV	1	3	0.032	3	0.873	0.821	0.737	(0.727,0.748]	0	FALSE
HPRHYATVM	HYATV	1	1	1.071	13	1.33	0.728	0.857	(0.854,0.875]	0	FALSE
IPIPSSWAF	PSSWA	1	5	0.109	4	0.964	0.884	0.68	(0.664,0.685]	0.2	FALSE
IPKKIVSLL	KIVSL	0	13	1.926	17	0.887	0.908	0.741	(0.727,0.748]	0.154	FALSE
IPKLVANNT	LVANN	1	8	0.223	6	0.921	0.793	0.727	(0.727,0.748]	0.375	FALSE
IPLCRTSCL	CRTSC	0	6	1.871	17	1.209	0.929	0.667	(0.664,0.685]	0	FALSE
IPQYGYLTL	YGYLT	1	4	0.986	13	1.079	0.947	0.654	(0.643,0.664]	0	FALSE
IPSTFDLAI	TFDLA	0	4	1.802	17	0.97	1.093	0.636	(0.622,0.643]	0.25	FALSE
KPFMYFEEI	MYFEE	0	1	14.779	20	0.838	0.838	0.745	(0.727,0.748]	0	FALSE
LPKEYSSEL	EYSSE	1	12	1.453	15	0.849	0.781	0.736	(0.727,0.748]	0.25	FALSE
LPNSNINII	SNINI	0	5	1.784	16	0.922	1.009	0.727	(0.727,0.748]	0.2	FALSE
LPQFATAAT	FATAA	1	7	0.835	12	1.149	0.719	0.674	(0.664,0.685]	0	FALSE
LPRIALVRL	IALVR	0	10	0.114	4	1.067	1.061	0.843	(0.832,0.854]	0	FALSE
LPRPDTRHL	PDTRH	1	5	0.541	9	0.952	0.984	0.667	(0.664,0.685]	0.4	FALSE
MPAYIRNTL	YIRNT	1	5	0.07	3	0.94	0.736	0.748	(0.727,0.748]	0	FALSE
MPRSIGGPV	SIGGP	0	6	1.32	14	0.85	0.764	0.755	(0.748,0.769]	0.167	FALSE
MPVTAASAAQ	AASAA	1	111	0.796	11	1.131	0.926	0.689	(0.685,0.706]	0.198	FALSE
MVRRGVRSL	RGVRS	0	2	0.922	12	1.072	1.05	0.843	(0.832,0.854]	0	FALSE
NPATPASKL	TPASK	1	18	0.373	8	0.923	1.045	0.903	(0.896,0.917]	0.056	FALSE
NPIVPSFDM	VPSFD	0	5	0.861	12	0.917	1.087	0.796	(0.79,0.811]	0.4	FALSE
QPEWFRNVL	WFRNV	1	0	NA	NA	NA	NA	0.604	(0.601,0.622]	NA	FALSE
QPKPGTRMV	PGTRM	0	4	0.569	10	1.107	0.908	0.667	(0.664,0.685]	0	FALSE
QPRAPIRPI	APIRP	1	5	0.339	7	1.079	0.921	0.68	(0.664,0.685]	0.4	FALSE
QPRPRGDNF	PRGDN	1	4	0.01	2	1.031	1.002	0.694	(0.685,0.706]	0	FALSE
RAYRNALSM	RNALS	0	8	0.109	4	0.842	1.112	0.675	(0.664,0.685]	0.125	FALSE
RPAPGGKAY	PGGKA	0	22	0.558	10	1.083	0.753	0.728	(0.727,0.748]	0.227	FALSE
RPASAWTLYA	AWTLY	1	1	1.364	15	0.842	1.142	0.661	(0.643,0.664]	1	FALSE
RPMSLRSTII	LRSTI	1	10	0.484	9	0.971	0.847	0.581	(0.58,0.601]	0.3	FALSE
RPMTYKGAL	TYKGA	1	3	11.733	20	0.912	0.627	0.809	(0.79,0.811]	0.333	FALSE
RPNQHHTIDL	HHTID	1	1	0.526	9	0.854	0.738	0.761	(0.748,0.769]	0	FALSE
RPPIFIRRL	IFIRR	1	3	0.006	2	1.052	0.965	0.653	(0.643,0.664]	0	FALSE
RPRWLDART	WLDAR	1	1	0.003	2	1.022	1.276	0.625	(0.622,0.643]	0	FALSE
RPSTRNFFEL	RNFFE	1	1	2.988	19	1.086	1.063	0.604	(0.601,0.622]	0	FALSE
RPTFAAGLLL	AAGLL	1	59	0.217	6	1.048	0.853	0.788	(0.769,0.79]	0.186	FALSE
RPTPRGTVM	PRGTV	1	5	0.183	5	1.072	0.906	0.742	(0.727,0.748]	0	FALSE
RVIDPRRCL	DPRRC	1	5	1.695	16	1.084	0.926	0.748	(0.727,0.748]	0.4	FALSE
RVKLSALTL	LSALT	1	36	0.763	11	0.843	0.784	0.836	(0.832,0.854]	0.194	FALSE
SPSKLASAI	KLASA	0	34	0.064	3	0.872	0.905	0.723	(0.706,0.727]	0.206	FALSE
SPSNHHILL	NHHIL	1	1	0	1	0.972	0.788	0.668	(0.664,0.685]	0	FALSE
SPVIVNGAM	IVNGA	0	6	0.436	8	1.038	0.974	0.777	(0.769,0.79]	0	FALSE
TPARVTGGVF	VTGGV	1	12	0.729	11	0.898	1.005	0.686	(0.685,0.706]	0.167	FALSE
TPEGIIPSM	GIIPS	1	7	1.226	14	0.903	0.925	0.674	(0.664,0.685]	0.571	FALSE
TPPKSFKSL	KSFKS	0	8	1.691	16	0.889	1.069	0.701	(0.685,0.706]	0	FALSE
TPRMCTREEF	CTREE	1	2	1.586	16	0.841	0.908	0.655	(0.643,0.664]	0	FALSE
TPRVTGGGAM	TGGGA	1	19	0.179	5	1.011	0.761	0.667	(0.664,0.685]	0.211	FALSE
TPTWNRKEL	WNRKE	1	0	NA	NA	NA	NA	0.789	(0.769,0.79]	NA	FALSE
TPYAGEPAPF	GEPAP	1	22	0.31	7	0.963	0.913	0.708	(0.706,0.727]	0.227	FALSE
VPATGRTLVL	GRTLV	1	12	0.659	10	0.971	0.972	0.681	(0.664,0.685]	0.333	FALSE
VPNYNLIIM	YNLII	1	2	0	1	0.989	1.033	0.695	(0.685,0.706]	0	FALSE
YPMSIPATL	SIPAT	0	11	1.046	13	0.929	0.85	0.748	(0.727,0.748]	0.091	FALSE
YPPPRYITV	PRYIT	0	3	2.717	18	1.144	0.993	0.731	(0.727,0.748]	0	FALSE
AAHARFVAA	ARFVA	1	5	1.372	15	1.106	0.916	0.697	(0.685,0.706]	0.2	TRUE
ELRRKMMYM	RKMMY	1	0	NA	NA	NA	NA	0.66	(0.643,0.664]	NA	FALSE
EMKTDAATL	TDAAT	1	6	2.444	18	0.96	0.841	0.736	(0.727,0.748]	0.167	FALSE
FLRGRAYGL	GRAYG	1	7	1.2	14	0.908	1.044	0.674	(0.664,0.685]	0.286	FALSE
HSKKKCDEL	KKCDE	1	5	1.522	16	0.94	0.832	0.68	(0.664,0.685]	0	TRUE
ILKGKFQTA	GKFQT	1	3	2.043	17	1.257	1.042	0.795	(0.79,0.811]	0.667	FALSE
QIKVRVDMV	VRVDM	1	1	3.953	19	1.181	1.308	0.659	(0.643,0.664]	0	TRUE
TTSTRTWAL	TRTWA	1	1	14.705	20	1.045	1.198	0.783	(0.769,0.79]	1	TRUE
SVKEDLVAY	EDLVA	1	26	0.98	13	1.041	0.907	0.759	(0.748,0.769]	0.192	FALSE
RRIYDLIEL	YDLIE	1	3	0.857	12	0.921	1.021	0.742	(0.727,0.748]	0.333	FALSE
RRRWRRLTV	WRRLT	1	0	NA	NA	NA	NA	0.776	(0.769,0.79]	NA	FALSE
ARMILMTHF	ILMTH	1	1	0.01	2	0.825	1.021	0.734	(0.727,0.748]	0	FALSE
FRKAQIQGL	AQIQG	1	4	0.26	6	1.003	0.963	0.828	(0.811,0.832]	0	FALSE
KRWIIMGLNK	IMGLN	1	2	1.835	17	0.886	0.98	0.542	(0.537,0.558]	0.5	FALSE
MRDHTITLL	HTITL	1	6	1.08	13	0.852	0.834	0.717	(0.706,0.727]	0.5	FALSE
RRYPDAVYL	PDAVY	1	3	6.67	20	1.081	1.026	0.837	(0.832,0.854]	0	FALSE
SRYWAIRTR	WAIRT	1	1	0.877	12	0.858	1.012	0.7	(0.685,0.706]	0	FALSE
APQPAPENAY	APENA	1	5	0.177	5	1.106	0.916	0.698	(0.685,0.706]	0.2	FALSE
DPILRSLAY	LRSLA	0	51	0.143	5	0.973	1.026	0.892	(0.875,0.896]	0.157	FALSE
HPNIEEVAL	IEEVA	1	8	0.242	6	1.015	0.782	0.745	(0.727,0.748]	0.125	FALSE
IPLTEEAEL	TEEAE	1	24	0.318	7	0.912	0.775	0.682	(0.664,0.685]	0.208	FALSE
IPSINVHHY	INVHH	1	2	0	1	0.941	1.051	0.712	(0.706,0.727]	0	FALSE
LPFDRTTIM	DRTTI	1	4	2.123	17	1.004	0.931	0.766	(0.748,0.769]	0.5	FALSE
MANIFRGSY	IFRGS	1	2	4.023	19	0.964	0.816	0.716	(0.706,0.727]	1	FALSE
TPFGQQRVF	GQQRV	1	3	1.979	17	1.09	0.911	0.66	(0.643,0.664]	0	FALSE
WPTLIGLAM	LIGLA	1	28	1.367	15	0.962	0.786	0.743	(0.727,0.748]	0.357	FALSE
YPLHEQHGM	HEQHG	1	0	NA	NA	NA	NA	0.692	(0.685,0.706]	NA	FALSE
FEDLRVSSF	LRVSS	1	17	0.228	6	0.99	1.031	0.809	(0.79,0.811]	0.118	TRUE
KEVNSQLSL	NSQLS	1	10	0.711	11	0.89	0.866	0.843	(0.832,0.854]	0.2	FALSE
REDQWCGSL	QWCGS	1	3	0.304	7	0.975	0.884	0.679	(0.664,0.685]	0	FALSE
EENLLDFVRF	LDFVR	1	2	0.544	9	1.024	1.163	0.692	(0.685,0.706]	0	FALSE
HLAAQGMAY	AQGMA	1	10	0	1	0.998	0.738	0.729	(0.727,0.748]	0.1	TRUE
TSTLQEQIGW	QEQIG	1	2	0.029	3	1.095	1.342	0.636	(0.622,0.643]	0	FALSE
WSIHAHHQW	HAHHQ	1	0	NA	NA	NA	NA	0.617	(0.601,0.622]	NA	FALSE
VSFIEFVGW	IEFVG	1	2	9.662	20	0.97	0.902	0.653	(0.643,0.664]	0.5	FALSE
ANNTRLWVY	TRLWV	1	2	1.366	15	0.999	1.272	0.686	(0.685,0.706]	1	FALSE
RAIEAQQHL	EAQQH	1	2	0.335	7	1.232	1.055	0.638	(0.622,0.643]	0	FALSE

## Sheet: Dataset_1_assays
Allele	Peptide	Assay link	Assay Group (as on IEDB)	Method	Qualitative Measure
A0101	ACEDDKLMIY	http://www.iedb.org/assay/1292233	IFNg release	ELISPOT	Negative
A0101	ACEDDKLMIY	http://www.iedb.org/assay/1292874	IFNg release	ELISPOT	Negative
A0101	ASDSLNNEY	http://www.iedb.org/assay/1382954	qualitative binding	multimer/tetramer	Positive
A0101	ASDSLNNEY	http://www.iedb.org/assay/1404220	cytotoxicity	51 chromium	Positive
A0101	ASDSLNNEY	http://www.iedb.org/assay/1404221	cytotoxicity	51 chromium	Positive
A0101	ASDSLNNEY	http://www.iedb.org/assay/1404222	IFNg release	ELISPOT	Negative
A0101	ASVKKDLISY	http://www.iedb.org/assay/1854247	IFNg release	ELISPOT	Negative
A0101	ASVKKDLISY	http://www.iedb.org/assay/2831574	IFNg release	ELISPOT	Negative
A0101	ATDALMSGF	http://www.iedb.org/assay/1804209	IFNg release	ICS	Positive
A0101	ATDALMSGF	http://www.iedb.org/assay/1804216	TNFa release	ICS	Positive
A0101	ATDALMTGF	http://www.iedb.org/assay/1278543	IFNg release	ELISPOT	Positive
A0101	ATDALMTGF	http://www.iedb.org/assay/1278544	IFNg release	ELISPOT	Positive
A0101	ATDALMTGF	http://www.iedb.org/assay/1477643	IFNg release	ICS	Positive
A0101	ATDALMTGF	http://www.iedb.org/assay/1477647	IFNg release	ICS	Positive
A0101	ATDALMTGF	http://www.iedb.org/assay/1804210	IFNg release	ICS	Positive
A0101	ATDALMTGF	http://www.iedb.org/assay/1804217	TNFa release	ICS	Positive
A0101	ATDALMTGF	http://www.iedb.org/assay/2369044	IFNg release	ELISPOT	Positive
A0101	ATDALMTGF	http://www.iedb.org/assay/2468320	IFNg release	ELISPOT	Positive
A0101	ATDALMTGF	http://www.iedb.org/assay/2750967	IFNg release	ELISPOT	Positive
A0101	ATDALMTGF	http://www.iedb.org/assay/2750968	IFNg release	ELISPOT	Negative
A0101	ATDALMTGF	http://www.iedb.org/assay/2750969	IFNg release	ELISPOT	Positive
A0101	ATDALMTGY	http://www.iedb.org/assay/1278539	IFNg release	ELISPOT	Positive
A0101	ATDALMTGY	http://www.iedb.org/assay/1278540	IFNg release	ELISPOT	Positive
A0101	ATDALMTGY	http://www.iedb.org/assay/1278541	IFNg release	ELISPOT	Positive
A0101	ATDALMTGY	http://www.iedb.org/assay/1278542	IFNg release	ELISPOT	Positive
A0101	ATDALMTGY	http://www.iedb.org/assay/1477632	IFNg release	ICS	Positive
A0101	ATDALMTGY	http://www.iedb.org/assay/1477639	IFNg release	ICS	Positive
A0101	ATDALMTGY	http://www.iedb.org/assay/1804206	qualitative binding	multimer/tetramer	Positive
A0101	ATDALMTGY	http://www.iedb.org/assay/1804208	IFNg release	ICS	Positive
A0101	ATDALMTGY	http://www.iedb.org/assay/1804211	IFNg release	ICS	Positive
A0101	ATDALMTGY	http://www.iedb.org/assay/1804212	IFNg release	ICS	Positive
A0101	ATDALMTGY	http://www.iedb.org/assay/1804213	TNFa release	ICS	Positive
A0101	ATDALMTGY	http://www.iedb.org/assay/1804214	TNFa release	ICS	Positive
A0101	ATDALMTGY	http://www.iedb.org/assay/1804215	TNFa release	ICS	Positive
A0101	ATDALMTGY	http://www.iedb.org/assay/1917119	qualitative binding	multimer/tetramer	Positive
A0101	ATDALMTGY	http://www.iedb.org/assay/1917131	IFNg release	ELISPOT	Positive
A0101	ATDALMTGY	http://www.iedb.org/assay/1917132	proliferation	biological activity	Positive
A0101	ATDALMTGY	http://www.iedb.org/assay/1955461	IFNg release	ELISPOT	Positive
A0101	ATDALMTGY	http://www.iedb.org/assay/1967551	IFNg release	ELISPOT	Positive
A0101	ATDALMTGY	http://www.iedb.org/assay/2371157	IFNg release	ICS	Positive
A0101	ATDALMTGY	http://www.iedb.org/assay/2371173	qualitative binding	multimer/tetramer	Positive
A0101	ATDALMTGY	http://www.iedb.org/assay/2371174	perforin release	intracellular staining	Positive-Low
A0101	ATDALMTGY	http://www.iedb.org/assay/2371175	granzyme A release	intracellular staining	Positive
A0101	ATDALMTGY	http://www.iedb.org/assay/2371176	granzyme B release	intracellular staining	Positive
A0101	ATDALMTGY	http://www.iedb.org/assay/2468240	IFNg release	ELISPOT	Positive
A0101	ATDALMTGY	http://www.iedb.org/assay/2468251	IFNg release	ELISPOT	Positive
A0101	ATDALMTGY	http://www.iedb.org/assay/2707351	IFNg release	ELISPOT	Positive
A0101	ATDALMTGY	http://www.iedb.org/assay/2707352	IFNg release	ELISPOT	Negative
A0101	ATDALMTGY	http://www.iedb.org/assay/2707353	IFNg release	ELISPOT	Positive
A0101	ATDSLNNEY	http://www.iedb.org/assay/1810248	IFNg release	ICS	Positive
A0101	ATDSLNNEY	http://www.iedb.org/assay/3000338	IFNg release	ICS	Positive-Low
A0101	ATSLDVINY	http://www.iedb.org/assay/1291226	IFNg release	ELISPOT	Negative
A0101	ATSLDVINY	http://www.iedb.org/assay/1293071	IFNg release	ELISPOT	Negative
A0101	CEDDKLMIY	http://www.iedb.org/assay/1292237	IFNg release	ELISPOT	Negative
A0101	CEDDKLMIY	http://www.iedb.org/assay/1292878	IFNg release	ELISPOT	Negative
A0101	CTELKLSDY	http://www.iedb.org/assay/1008671	qualitative binding	multimer/tetramer	Positive
A0101	CTELKLSDY	http://www.iedb.org/assay/1370606	qualitative binding	multimer/tetramer	Positive
A0101	CTELKLSDY	http://www.iedb.org/assay/1370607	cytotoxicity	51 chromium	Positive
A0101	CTELKLSDY	http://www.iedb.org/assay/1370608	IFNg release	ICS	Positive
A0101	CTELKLSDY	http://www.iedb.org/assay/1370609	cytotoxicity	51 chromium	Positive
A0101	CTELKLSDY	http://www.iedb.org/assay/1831853	IFNg release	ICS	Positive
A0101	CTELKLSDY	http://www.iedb.org/assay/1969095	IFNg release	ELISPOT	Positive
A0101	CTELKLSDY	http://www.iedb.org/assay/1977706	IFNg release	ELISPOT	Positive
A0101	CTELKLSDY	http://www.iedb.org/assay/1977708	IFNg release	ELISPOT	Positive
A0101	CTELKLSDY	http://www.iedb.org/assay/1977720	IFNg release	ELISPOT	Positive-Low
A0101	CTELKLSDY	http://www.iedb.org/assay/1977735	IFNg release	ELISPOT	Negative
A0101	CTELKLSDY	http://www.iedb.org/assay/1979336	IFNg release	ELISPOT	Negative
A0101	CTELKLSDY	http://www.iedb.org/assay/1979351	IFNg release	ELISPOT	Negative
A0101	CTELKLSDY	http://www.iedb.org/assay/1979357	IFNg release	ELISPOT	Positive
A0101	CTELKLSDY	http://www.iedb.org/assay/1979358	IFNg release	ELISPOT	Positive
A0101	CTELKLSDY	http://www.iedb.org/assay/2023121	IFNg release	ELISPOT	Positive
A0101	CTELKLSDY	http://www.iedb.org/assay/2073380	IFNg release	ICS	Positive
A0101	CTELKLSDY	http://www.iedb.org/assay/2073381	TNFa release	ICS	Positive
A0101	CTELKLSDY	http://www.iedb.org/assay/2830532	qualitative binding	multimer/tetramer	Positive
A0101	CTELKLSDY	http://www.iedb.org/assay/2830534	proliferation	CFSE	Positive
A0101	CTELKLSDY	http://www.iedb.org/assay/3480640	qualitative binding	multimer/tetramer	Positive
A0101	CTELKLSDY	http://www.iedb.org/assay/3838381	IFNg release	ICS	Positive
A0101	CTELKLSDY	http://www.iedb.org/assay/3867012	TNFa release	ICS	Positive
A0101	CTELKLSDY	http://www.iedb.org/assay/5040774	qualitative binding	multimer/tetramer	Positive
A0101	CTELKLSDY	http://www.iedb.org/assay/5637564	IFNg release	ELISPOT	Positive-Low
A0101	CTELKLSDYH	http://www.iedb.org/assay/3838382	IFNg release	ICS	Negative
A0101	CTELKLSDYH	http://www.iedb.org/assay/3867013	TNFa release	ICS	Negative
A0101	DSIQDLLLEY	http://www.iedb.org/assay/1291230	IFNg release	ELISPOT	Negative
A0101	DSIQDLLLEY	http://www.iedb.org/assay/1293075	IFNg release	ELISPOT	Negative
A0101	DVEDLLSYY	http://www.iedb.org/assay/1291031	IFNg release	ELISPOT	Negative
A0101	DVEDLLSYY	http://www.iedb.org/assay/1292959	IFNg release	ELISPOT	Negative
A0101	EKSAAIDGEY	http://www.iedb.org/assay/1854253	IFNg release	ELISPOT	Negative
A0101	EKSAAIDGEY	http://www.iedb.org/assay/2831582	IFNg release	ELISPOT	Negative
A0101	ELDDYDYDY	http://www.iedb.org/assay/1291218	IFNg release	ELISPOT	Negative
A0101	ELDDYDYDY	http://www.iedb.org/assay/1293063	IFNg release	ELISPOT	Negative
A0101	ELEQRSTAY	http://www.iedb.org/assay/1291013	IFNg release	ELISPOT	Negative
A0101	ELEQRSTAY	http://www.iedb.org/assay/1292950	IFNg release	ELISPOT	Negative
A0101	ETMETLLLL	http://www.iedb.org/assay/2094570	IFNg release	ELISPOT	Negative
A0101	ETMETLLLL	http://www.iedb.org/assay/2831588	IFNg release	ELISPOT	Negative
A0101	FEDAAIVDY	http://www.iedb.org/assay/1292341	IFNg release	ELISPOT	Negative
A0101	FEDAAIVDY	http://www.iedb.org/assay/1292890	IFNg release	ELISPOT	Negative
A0101	FLDHREIHY	http://www.iedb.org/assay/1292061	IFNg release	ELISPOT	Negative
A0101	FLDHREIHY	http://www.iedb.org/assay/1292973	IFNg release	ELISPOT	Negative
A0101	FLEFEALGFL	http://www.iedb.org/assay/1854268	IFNg release	ELISPOT	Negative
A0101	FLEFEALGFL	http://www.iedb.org/assay/2831595	IFNg release	ELISPOT	Negative
A0101	FSDLYYLTMN	http://www.iedb.org/assay/3839147	IFNg release	ELISPOT	Negative
A0101	FSDLYYLTMN	http://www.iedb.org/assay/3839243	IFNg release	ELISPOT	Negative
A0101	FTDALGIDEY	http://www.iedb.org/assay/1810253	IFNg release	ICS	Positive
A0101	FTDALGIDEY	http://www.iedb.org/assay/3000340	IFNg release	ICS	Positive
A0101	FTDPASIAA	http://www.iedb.org/assay/1854249	IFNg release	ELISPOT	Negative
A0101	FTDPASIAA	http://www.iedb.org/assay/2094519	IFNg release	ELISPOT	Negative
A0101	FTDPASIAA	http://www.iedb.org/assay/2831576	IFNg release	ELISPOT	Negative
A0101	FTIDFKLKY	http://www.iedb.org/assay/1291015	IFNg release	ELISPOT	Negative
A0101	FTIDFKLKY	http://www.iedb.org/assay/1292951	IFNg release	ELISPOT	Negative
A0101	FTNMEVQLI	http://www.iedb.org/assay/1854273	IFNg release	ELISPOT	Negative
A0101	FTNMEVQLI	http://www.iedb.org/assay/2094512	IFNg release	ELISPOT	Negative
A0101	FTNMEVQLI	http://www.iedb.org/assay/2831596	IFNg release	ELISPOT	Negative
A0101	FTTNIWLKL	http://www.iedb.org/assay/1854245	IFNg release	ELISPOT	Negative
A0101	FTTNIWLKL	http://www.iedb.org/assay/2831562	IFNg release	ELISPOT	Negative
A0101	FVSSVREVFY	http://www.iedb.org/assay/1291027	IFNg release	ELISPOT	Negative
A0101	FVSSVREVFY	http://www.iedb.org/assay/1292957	IFNg release	ELISPOT	Negative
A0101	GADLEKYFY	http://www.iedb.org/assay/1291025	IFNg release	ELISPOT	Negative
A0101	GADLEKYFY	http://www.iedb.org/assay/1292956	IFNg release	ELISPOT	Negative
A0101	GLDFSDLYYL	http://www.iedb.org/assay/3839157	IFNg release	ELISPOT	Negative
A0101	GLDFSDLYYL	http://www.iedb.org/assay/3839245	IFNg release	ELISPOT	Negative
A0101	GTDMLTVMY	http://www.iedb.org/assay/1291242	IFNg release	ELISPOT	Negative
A0101	GTDMLTVMY	http://www.iedb.org/assay/1293087	IFNg release	ELISPOT	Negative
A0101	HTEFLGNIY	http://www.iedb.org/assay/1292381	IFNg release	ELISPOT	Negative
A0101	HTEFLGNIY	http://www.iedb.org/assay/1292894	IFNg release	ELISPOT	Negative
A0101	IADDRIVVY	http://www.iedb.org/assay/1291029	IFNg release	ELISPOT	Negative
A0101	IADDRIVVY	http://www.iedb.org/assay/1292958	IFNg release	ELISPOT	Negative
A0101	IEAFFPELY	http://www.iedb.org/assay/1292081	IFNg release	ELISPOT	Negative
A0101	IEAFFPELY	http://www.iedb.org/assay/1292988	IFNg release	ELISPOT	Negative
A0101	IEDDVNLAY	http://www.iedb.org/assay/1292385	IFNg release	ELISPOT	Negative
A0101	IEDDVNLAY	http://www.iedb.org/assay/1292898	IFNg release	ELISPOT	Negative
A0101	ISIVNNEFY	http://www.iedb.org/assay/1292566	IFNg release	ELISPOT	Negative
A0101	ISIVNNEFY	http://www.iedb.org/assay/1292586	IFNg release	ELISPOT	Negative
A0101	ISQHNYRPGY	http://www.iedb.org/assay/1854246	IFNg release	ELISPOT	Negative
A0101	ISQHNYRPGY	http://www.iedb.org/assay/2831563	IFNg release	ELISPOT	Negative
A0101	KEEGQHLLY	http://www.iedb.org/assay/1292437	IFNg release	ELISPOT	Negative
A0101	KEEGQHLLY	http://www.iedb.org/assay/1293051	IFNg release	ELISPOT	Negative
A0101	KLSDVGHQY	http://www.iedb.org/assay/1291023	IFNg release	ELISPOT	Negative
A0101	KLSDVGHQY	http://www.iedb.org/assay/1292955	IFNg release	ELISPOT	Negative
A0101	KSEYMTSWFY	http://www.iedb.org/assay/2397413	qualitative binding	multimer/tetramer	Positive
A0101	KSEYMTSWFY	http://www.iedb.org/assay/3925927	qualitative binding	multimer/tetramer	Positive
A0101	KTDNNNSNF	http://www.iedb.org/assay/2518328	cytotoxicity	in vitro assay	Positive-Intermediate
A0101	KTDNNNSNF	http://www.iedb.org/assay/2518329	cytotoxicity	in vitro assay	Positive-Low
A0101	KTDNNNSNF	http://www.iedb.org/assay/2518330	cytotoxicity	in vitro assay	Positive-Low
A0101	KTDWLPMTV	http://www.iedb.org/assay/2094518	IFNg release	ELISPOT	Negative
A0101	KTDWLPMTV	http://www.iedb.org/assay/2831568	IFNg release	ELISPOT	Negative
A0101	KVASSTTQY	http://www.iedb.org/assay/1291252	IFNg release	ELISPOT	Negative
A0101	KVASSTTQY	http://www.iedb.org/assay/1292993	IFNg release	ELISPOT	Negative
A0101	LLDTASALY	http://www.iedb.org/assay/2467450	IFNg release	ICS	Positive
A0101	LLDTASALY	http://www.iedb.org/assay/2467451	qualitative binding	multimer/tetramer	Positive
A0101	LLDTASALY	http://www.iedb.org/assay/5561810	qualitative binding	multimer/tetramer	Positive
A0101	LLSPVRVPNY	http://www.iedb.org/assay/1854248	IFNg release	ELISPOT	Negative
A0101	LLSPVRVPNY	http://www.iedb.org/assay/2831575	IFNg release	ELISPOT	Negative
A0101	LSEITYRFY	http://www.iedb.org/assay/1292077	IFNg release	ELISPOT	Negative
A0101	LSEITYRFY	http://www.iedb.org/assay/1292985	IFNg release	ELISPOT	Negative
A0101	LSRKTFDTEY	http://www.iedb.org/assay/1854250	IFNg release	ELISPOT	Negative
A0101	LSRKTFDTEY	http://www.iedb.org/assay/2831578	IFNg release	ELISPOT	Negative
A0101	LSRNSTHEMY	http://www.iedb.org/assay/1854259	IFNg release	ELISPOT	Negative
A0101	LSRNSTHEMY	http://www.iedb.org/assay/3064220	IFNg release	ELISPOT	Negative
A0101	LTAAVLLLI	http://www.iedb.org/assay/2094482	IFNg release	ELISPOT	Negative
A0101	LTAAVLLLI	http://www.iedb.org/assay/2831592	IFNg release	ELISPOT	Negative
A0101	LTDALALGM	http://www.iedb.org/assay/1854129	IFNg release	ELISPOT	Positive
A0101	LTDALALGM	http://www.iedb.org/assay/2094491	IFNg release	ELISPOT	Negative
A0101	LTDALALGM	http://www.iedb.org/assay/2374879	IFNg release	ELISPOT	Positive
A0101	LVSSLSEITY	http://www.iedb.org/assay/1292069	IFNg release	ELISPOT	Negative
A0101	LVSSLSEITY	http://www.iedb.org/assay/1292979	IFNg release	ELISPOT	Negative
A0101	MADTDDIIDY	http://www.iedb.org/assay/1280724	IFNg release	ELISPOT	Negative
A0101	MADTDDIIDY	http://www.iedb.org/assay/1292961	IFNg release	ELISPOT	Negative
A0101	MIDEGATLY	http://www.iedb.org/assay/1291234	IFNg release	ELISPOT	Negative
A0101	MIDEGATLY	http://www.iedb.org/assay/1293079	IFNg release	ELISPOT	Negative
A0101	MIEAFFPELY	http://www.iedb.org/assay/1292065	IFNg release	ELISPOT	Negative
A0101	MIEAFFPELY	http://www.iedb.org/assay/1292976	IFNg release	ELISPOT	Negative
A0101	MTTEDMLTV	http://www.iedb.org/assay/1854270	IFNg release	ELISPOT	Negative
A0101	MTTEDMLTV	http://www.iedb.org/assay/2094500	IFNg release	ELISPOT	Negative
A0101	MTTEDMLTV	http://www.iedb.org/assay/2831599	IFNg release	ELISPOT	Negative
A0101	NSTSTWVTY	http://www.iedb.org/assay/1854181	IFNg release	ELISPOT	Negative
A0101	NSTSTWVTY	http://www.iedb.org/assay/2094562	IFNg release	ELISPOT	Negative
A0101	NVHTWTEQY	http://www.iedb.org/assay/1854264	IFNg release	ELISPOT	Negative
A0101	NVHTWTEQY	http://www.iedb.org/assay/2094514	IFNg release	ELISPOT	Negative
A0101	NVHTWTEQY	http://www.iedb.org/assay/2831560	IFNg release	ELISPOT	Negative
A0101	PTTSRRDVY	http://www.iedb.org/assay/1292337	IFNg release	ELISPOT	Negative
A0101	PTTSRRDVY	http://www.iedb.org/assay/1292886	IFNg release	ELISPOT	Negative
A0101	QTANVVFRY	http://www.iedb.org/assay/1291019	IFNg release	ELISPOT	Negative
A0101	QTANVVFRY	http://www.iedb.org/assay/1292953	IFNg release	ELISPOT	Negative
A0101	QTSVFSATVY	http://www.iedb.org/assay/1291250	IFNg release	ELISPOT	Negative
A0101	QTSVFSATVY	http://www.iedb.org/assay/1292991	IFNg release	ELISPOT	Negative
A0101	RMGKTVLYY	http://www.iedb.org/assay/1291222	IFNg release	ELISPOT	Negative
A0101	RMGKTVLYY	http://www.iedb.org/assay/1293067	IFNg release	ELISPOT	Negative
A0101	RSLIGNEEY	http://www.iedb.org/assay/1854233	IFNg release	ELISPOT	Negative
A0101	RSLIGNEEY	http://www.iedb.org/assay/2094564	IFNg release	ELISPOT	Negative
A0101	RTGLDFSDLY	http://www.iedb.org/assay/3839208	IFNg release	ELISPOT	Negative
A0101	RTGLDFSDLY	http://www.iedb.org/assay/3839247	IFNg release	ELISPOT	Negative
A0101	SADNNNSEY	http://www.iedb.org/assay/2000898	cytotoxicity	in vitro assay	Positive
A0101	SADNNNSEY	http://www.iedb.org/assay/2518277	cytotoxicity	in vitro assay	Positive
A0101	SADNNNSEY	http://www.iedb.org/assay/2518279	cytotoxicity	in vitro assay	Positive
A0101	SADNNNSEY	http://www.iedb.org/assay/2518352	cytotoxicity	in vitro assay	Positive-Low
A0101	SADNNNSEY	http://www.iedb.org/assay/2518353	cytotoxicity	in vitro assay	Positive-Intermediate
A0101	SADNNNSEY	http://www.iedb.org/assay/2518354	cytotoxicity	in vitro assay	Positive-Low
A0101	SADNNNSEY	http://www.iedb.org/assay/2518810	IFNg release	ELISPOT	Positive-Low
A0101	SALPTNADLY	http://www.iedb.org/assay/1810252	IFNg release	ICS	Positive
A0101	SALPTNADLY	http://www.iedb.org/assay/3000339	IFNg release	ICS	Positive-High
A0101	STAEQLSKY	http://www.iedb.org/assay/1290688	IFNg release	ELISPOT	Negative
A0101	STAEQLSKY	http://www.iedb.org/assay/1291789	IFNg release	ELISPOT	Negative
A0101	STANVSLAA	http://www.iedb.org/assay/2094571	IFNg release	ELISPOT	Negative
A0101	STANVSLAA	http://www.iedb.org/assay/2831589	IFNg release	ELISPOT	Negative
A0101	STDVASLNY	http://www.iedb.org/assay/2883702	IFNg release	ELISPOT	Positive
A0101	STDVASLNY	http://www.iedb.org/assay/2883752	IFNg release	ELISPOT	Positive-Low
A0101	STDVASLNY	http://www.iedb.org/assay/2883754	proliferation	CFSE	Positive
A0101	STDVASLNY	http://www.iedb.org/assay/2883756	cytotoxicity	in vitro assay	Positive
A0101	STDVASLNY	http://www.iedb.org/assay/2883760	qualitative binding	multimer/tetramer	Positive
A0101	STDVASLNY	http://www.iedb.org/assay/2883764	qualitative binding	multimer/tetramer	Positive
A0101	STDVASLNY	http://www.iedb.org/assay/2883791	degranulation	biological activity	Positive
A0101	STESHNQTF	http://www.iedb.org/assay/1854194	IFNg release	ELISPOT	Negative
A0101	STESHNQTF	http://www.iedb.org/assay/2094563	IFNg release	ELISPOT	Negative
A0101	TDLGQNLLY	http://www.iedb.org/assay/1930435	qualitative binding	multimer/tetramer	Positive
A0101	TDLGQNLLY	http://www.iedb.org/assay/2858972	IFNg release	ICS	Positive
A0101	TDLGQNLLY	http://www.iedb.org/assay/2883693	IFNg release	ELISPOT	Positive-High
A0101	TDLGQNLLY	http://www.iedb.org/assay/2883750	IFNg release	ELISPOT	Positive
A0101	TDLGQNLLY	http://www.iedb.org/assay/2883761	qualitative binding	multimer/tetramer	Positive
A0101	TDLGQNLLY	http://www.iedb.org/assay/2883763	qualitative binding	multimer/tetramer	Positive
A0101	TDLGQNLLY	http://www.iedb.org/assay/6252106	qualitative binding	multimer/tetramer	Positive-Low
A0101	TDLGQNLLY	http://www.iedb.org/assay/6252107	proliferation	in vitro assay	Positive
A0101	TDLGQNLLY	http://www.iedb.org/assay/6252119	IFNg release	ICS	Positive
A0101	TGLDFSDLYY	http://www.iedb.org/assay/3839219	IFNg release	ELISPOT	Negative
A0101	TGLDFSDLYY	http://www.iedb.org/assay/3839248	IFNg release	ELISPOT	Negative
A0101	TLMAAILAY	http://www.iedb.org/assay/1854236	IFNg release	ELISPOT	Negative
A0101	TLMAAILAY	http://www.iedb.org/assay/2094577	IFNg release	ELISPOT	Negative
A0101	TSDIDPKSSY	http://www.iedb.org/assay/1280727	IFNg release	ELISPOT	Negative
A0101	TSDIDPKSSY	http://www.iedb.org/assay/1292964	IFNg release	ELISPOT	Negative
A0101	TTDISEMGA	http://www.iedb.org/assay/1854251	IFNg release	ELISPOT	Negative
A0101	TTDISEMGA	http://www.iedb.org/assay/2831579	IFNg release	ELISPOT	Negative
A0101	TTDISEMGA	http://www.iedb.org/assay/3064292	IFNg release	ELISPOT	Negative
A0101	VSNMAEVRSY	http://www.iedb.org/assay/3839230	IFNg release	ELISPOT	Negative
A0101	VSNMAEVRSY	http://www.iedb.org/assay/3839249	IFNg release	ELISPOT	Negative
A0101	VSSLSEITY	http://www.iedb.org/assay/1292073	IFNg release	ELISPOT	Negative
A0101	VSSLSEITY	http://www.iedb.org/assay/1292982	IFNg release	ELISPOT	Negative
A0101	VTEHDTLLY	http://www.iedb.org/assay/1408724	qualitative binding	multimer/tetramer	Positive
A0101	VTEHDTLLY	http://www.iedb.org/assay/1408784	IFNg release	ICS	Positive
A0101	VTEHDTLLY	http://www.iedb.org/assay/1493691	qualitative binding	multimer/tetramer	Positive
A0101	VTEHDTLLY	http://www.iedb.org/assay/1493694	IFNg release	ICS	Positive
A0101	VTEHDTLLY	http://www.iedb.org/assay/1603439	qualitative binding	multimer/tetramer	Positive
A0101	VTEHDTLLY	http://www.iedb.org/assay/1808263	qualitative binding	multimer/tetramer	Positive
A0101	VTEHDTLLY	http://www.iedb.org/assay/1831487	qualitative binding	multimer/tetramer	Positive
A0101	VTEHDTLLY	http://www.iedb.org/assay/1859181	qualitative binding	multimer/tetramer	Positive-Low
A0101	VTEHDTLLY	http://www.iedb.org/assay/1960323	qualitative binding	multimer/tetramer	Positive
A0101	VTEHDTLLY	http://www.iedb.org/assay/1966670	qualitative binding	multimer/tetramer	Positive
A0101	VTEHDTLLY	http://www.iedb.org/assay/1967401	qualitative binding	multimer/tetramer	Positive
A0101	VTEHDTLLY	http://www.iedb.org/assay/1968333	qualitative binding	multimer/tetramer	Positive
A0101	VTEHDTLLY	http://www.iedb.org/assay/1968335	IFNg release	ICS	Positive
A0101	VTEHDTLLY	http://www.iedb.org/assay/1968372	qualitative binding	multimer/tetramer	Positive-Low
A0101	VTEHDTLLY	http://www.iedb.org/assay/1968384	IFNg release	cytometric bead array	Positive-Low
A0101	VTEHDTLLY	http://www.iedb.org/assay/2020614	qualitative binding	multimer/tetramer	Positive
A0101	VTEHDTLLY	http://www.iedb.org/assay/2020615	IFNg release	ICS	Positive
A0101	VTEHDTLLY	http://www.iedb.org/assay/2117599	qualitative binding	multimer/tetramer	Positive
A0101	VTEHDTLLY	http://www.iedb.org/assay/2857569	qualitative binding	multimer/tetramer	Positive
A0101	VTEHDTLLY	http://www.iedb.org/assay/2858969	IFNg release	ICS	Positive
A0101	VTEHDTLLY	http://www.iedb.org/assay/3241690	proliferation	BrdU	Positive
A0101	VTEHDTLLY	http://www.iedb.org/assay/3241691	IFNg release	ELISA	Positive
A0101	VTEHDTLLY	http://www.iedb.org/assay/3241695	cytotoxicity	in vitro assay	Positive
A0101	VTEHDTLLY	http://www.iedb.org/assay/3314241	qualitative binding	multimer/tetramer	Positive
A0101	VTEHDTLLY	http://www.iedb.org/assay/3364126	qualitative binding	multimer/tetramer	Positive
A0101	VTEHDTLLY	http://www.iedb.org/assay/3465617	IFNg release	ELISPOT	Positive
A0101	VTEHDTLLY	http://www.iedb.org/assay/3480639	qualitative binding	multimer/tetramer	Positive
A0101	VTEHDTLLY	http://www.iedb.org/assay/4990948	qualitative binding	multimer/tetramer	Positive
A0101	VTEHDTLLY	http://www.iedb.org/assay/5020031	qualitative binding	multimer/tetramer	Positive
A0101	VTSNGLYCY	http://www.iedb.org/assay/1291017	IFNg release	ELISPOT	Negative
A0101	VTSNGLYCY	http://www.iedb.org/assay/1292952	IFNg release	ELISPOT	Negative
A0101	WTEQYKFQA	http://www.iedb.org/assay/1854244	IFNg release	ELISPOT	Negative
A0101	WTEQYKFQA	http://www.iedb.org/assay/2094578	IFNg release	ELISPOT	Negative
A0101	WTEQYKFQA	http://www.iedb.org/assay/2831561	IFNg release	ELISPOT	Negative
A0101	YGSGKIVLY	http://www.iedb.org/assay/1291021	IFNg release	ELISPOT	Negative
A0101	YGSGKIVLY	http://www.iedb.org/assay/1292954	IFNg release	ELISPOT	Negative
A0101	YLEEPIRGY	http://www.iedb.org/assay/1292433	IFNg release	ELISPOT	Negative
A0101	YLEEPIRGY	http://www.iedb.org/assay/1293047	IFNg release	ELISPOT	Negative
A0101	YSDPLALKE	http://www.iedb.org/assay/1854266	IFNg release	ELISPOT	Negative
A0101	YSDPLALKE	http://www.iedb.org/assay/2831584	IFNg release	ELISPOT	Negative
A0101	YSDPLALKEF	http://www.iedb.org/assay/1854267	IFNg release	ELISPOT	Negative
A0101	YSDPLALKEF	http://www.iedb.org/assay/2831585	IFNg release	ELISPOT	Negative
A0101	YSIPATLLV	http://www.iedb.org/assay/2094568	IFNg release	ELISPOT	Negative
A0101	YSIPATLLV	http://www.iedb.org/assay/2831572	IFNg release	ELISPOT	Negative
A0101	YSQIGAGVY	http://www.iedb.org/assay/1854206	IFNg release	ELISPOT	Negative
A0101	YSQIGAGVY	http://www.iedb.org/assay/2094499	IFNg release	ELISPOT	Negative
A0101	YTCSMYPSY	http://www.iedb.org/assay/1291238	IFNg release	ELISPOT	Negative
A0101	YTCSMYPSY	http://www.iedb.org/assay/1293083	IFNg release	ELISPOT	Negative
A0101	YTDRKWCFD	http://www.iedb.org/assay/2094516	IFNg release	ELISPOT	Negative
A0101	YTDRKWCFD	http://www.iedb.org/assay/2831583	IFNg release	ELISPOT	Negative
A0201	AALGLWLSV	http://www.iedb.org/assay/1865074	proliferation	CFSE	Negative
A0201	AALGLWLSV	http://www.iedb.org/assay/1865112	IFNg release	ELISA	Negative
A0201	AAWGFFPYL	http://www.iedb.org/assay/1778376	cytotoxicity	51 chromium	Positive
A0201	AAWGFFPYL	http://www.iedb.org/assay/1778383	qualitative binding	multimer/tetramer	Positive
A0201	ADLMGYIPLV	http://www.iedb.org/assay/1273873	IFNg release	ELISPOT	Positive
A0201	ADLMGYIPLV	http://www.iedb.org/assay/1276176	cytotoxicity	51 chromium	Positive
A0201	ADLMGYIPLV	http://www.iedb.org/assay/1278310	cytotoxicity	51 chromium	Positive
A0201	ADLMGYIPLV	http://www.iedb.org/assay/1278321	cytotoxicity	51 chromium	Positive
A0201	ADLMGYIPLV	http://www.iedb.org/assay/1278616	IFNg release	ELISPOT	Positive
A0201	ADLMGYIPLV	http://www.iedb.org/assay/1280211	qualitative binding	multimer/tetramer	Positive
A0201	ADLMGYIPLV	http://www.iedb.org/assay/1314193	cytotoxicity	51 chromium	Positive
A0201	ADLMGYIPLV	http://www.iedb.org/assay/1314194	cytotoxicity	51 chromium	Positive
A0201	ADLMGYIPLV	http://www.iedb.org/assay/1314195	cytotoxicity	51 chromium	Positive
A0201	ADLMGYIPLV	http://www.iedb.org/assay/1326510	cytotoxicity	51 chromium	Positive
A0201	ADLMGYIPLV	http://www.iedb.org/assay/1866195	IFNg release	ICS	Negative
A0201	AIATFAAPV	http://www.iedb.org/assay/2621189	IFNg release	ELISPOT	Positive-High
A0201	AIATFAAPV	http://www.iedb.org/assay/2621200	cytotoxicity	in vitro assay	Positive-High
A0201	AIATFAAPV	http://www.iedb.org/assay/2621211	IFNg release	ELISPOT	Positive
A0201	AIAYGLDKV	http://www.iedb.org/assay/1865989	cytotoxicity	51 chromium	Negative
A0201	AIAYGLDKV	http://www.iedb.org/assay/1865990	cytotoxicity	51 chromium	Negative
A0201	AIFCITYYI	http://www.iedb.org/assay/1293752	IFNg release	ELISPOT	Negative
A0201	AIFCITYYI	http://www.iedb.org/assay/1358841	IFNg release	ELISPOT	Negative
A0201	AIGEVLVSV	http://www.iedb.org/assay/3867291	IFNg release	ELISA	Positive-High
A0201	AIGEVLVSV	http://www.iedb.org/assay/3867365	IFNg release	ELISA	Positive-Low
A0201	AIHLYFLFV	http://www.iedb.org/assay/1293970	IFNg release	ELISPOT	Negative
A0201	AIHLYFLFV	http://www.iedb.org/assay/1357706	IFNg release	ELISPOT	Negative
A0201	AIIAIVFVFI	http://www.iedb.org/assay/1294054	IFNg release	ELISPOT	Negative
A0201	AIIAIVFVFI	http://www.iedb.org/assay/1359268	IFNg release	ELISPOT	Negative
A0201	AIIGLCAYA	http://www.iedb.org/assay/1294097	IFNg release	ELISPOT	Negative
A0201	AIIGLCAYA	http://www.iedb.org/assay/1359870	IFNg release	ELISPOT	Negative
A0201	AIILVIFTV	http://www.iedb.org/assay/1293790	IFNg release	ELISPOT	Negative
A0201	AIILVIFTV	http://www.iedb.org/assay/1360050	IFNg release	ELISPOT	Negative
A0201	AIIPLSASV	http://www.iedb.org/assay/1293658	IFNg release	ELISPOT	Negative
A0201	AIIPLSASV	http://www.iedb.org/assay/1358540	IFNg release	ELISPOT	Negative
A0201	AIISGDSPV	http://www.iedb.org/assay/5455	cytotoxicity	51 chromium	Positive
A0201	AIISGDSPV	http://www.iedb.org/assay/5457	cytotoxicity	51 chromium	Positive
A0201	AIMDKNIIL	http://www.iedb.org/assay/9101	cytotoxicity	51 chromium	Positive
A0201	AIMDKNIIL	http://www.iedb.org/assay/14909	cytotoxicity	51 chromium	Positive
A0201	AIMDKNIIL	http://www.iedb.org/assay/14910	cytotoxicity	51 chromium	Positive
A0201	AIMDKNIIL	http://www.iedb.org/assay/24511	cytotoxicity	51 chromium	Positive
A0201	AIMDKNIIL	http://www.iedb.org/assay/315256	cytotoxicity	51 chromium	Positive
A0201	AIMDKNIIL	http://www.iedb.org/assay/1006913	cytotoxicity	51 chromium	Positive
A0201	AIMDKNIIL	http://www.iedb.org/assay/1320324	IFNg release	ELISPOT	Positive
A0201	AIMDKNIIL	http://www.iedb.org/assay/1494142	IFNg release	ELISPOT	Positive
A0201	AIMDKNIIL	http://www.iedb.org/assay/1554042	cytotoxicity	51 chromium	Positive
A0201	AIMDKNIIL	http://www.iedb.org/assay/1554043	cytotoxicity	51 chromium	Positive
A0201	AIMDKNIIL	http://www.iedb.org/assay/1963400	IFNg release	ELISPOT	Positive
A0201	AIMDKNIIL	http://www.iedb.org/assay/1963401	IFNg release	ELISPOT	Positive
A0201	AIMDKNIIL	http://www.iedb.org/assay/1963402	IFNg release	ELISPOT	Positive
A0201	AIMDKNIIL	http://www.iedb.org/assay/1963403	IFNg release	ELISPOT	Positive
A0201	AIMDKNIIL	http://www.iedb.org/assay/1963404	IFNg release	ELISPOT	Positive
A0201	AIMDKNIIL	http://www.iedb.org/assay/1963405	IFNg release	ELISPOT	Positive
A0201	AIMDKNIIL	http://www.iedb.org/assay/1963406	IFNg release	ELISPOT	Positive
A0201	AIMDKNIIL	http://www.iedb.org/assay/1963408	IFNg release	ELISPOT	Positive
A0201	AIMDKNIIL	http://www.iedb.org/assay/1963409	IFNg release	ELISPOT	Positive
A0201	AIMDKNIIL	http://www.iedb.org/assay/1963410	IFNg release	ELISPOT	Positive
A0201	AIMDKNIIL	http://www.iedb.org/assay/1963411	IFNg release	ELISPOT	Positive
A0201	AIMDKNIIL	http://www.iedb.org/assay/1963412	IFNg release	ELISPOT	Positive
A0201	AIMDKNIIL	http://www.iedb.org/assay/1963413	IFNg release	ELISPOT	Positive
A0201	AIMDKNIIL	http://www.iedb.org/assay/1963414	IFNg release	ELISPOT	Positive
A0201	AIMDKNIIL	http://www.iedb.org/assay/1963416	IFNg release	ELISPOT	Positive
A0201	AIMDKNIIL	http://www.iedb.org/assay/1963417	IFNg release	ELISPOT	Positive
A0201	AIMDKNIIL	http://www.iedb.org/assay/1963418	IFNg release	ELISPOT	Positive
A0201	AIMDKNIIL	http://www.iedb.org/assay/1963419	IFNg release	ELISPOT	Positive
A0201	AIMDKNIIL	http://www.iedb.org/assay/1963420	IFNg release	ELISPOT	Positive
A0201	AIMDKNIIL	http://www.iedb.org/assay/1963421	IFNg release	ELISPOT	Positive
A0201	AIMDKNIIL	http://www.iedb.org/assay/1963422	IFNg release	ELISPOT	Positive
A0201	AIMDKNIIL	http://www.iedb.org/assay/1963424	IFNg release	ELISPOT	Positive
A0201	AIMDKNIIL	http://www.iedb.org/assay/1963425	IFNg release	ELISPOT	Positive
A0201	AIMDKNIIL	http://www.iedb.org/assay/1963426	IFNg release	ELISPOT	Positive
A0201	AIMDKNIIL	http://www.iedb.org/assay/1963427	IFNg release	ELISPOT	Positive
A0201	AIMDKNIIL	http://www.iedb.org/assay/1963428	IFNg release	ELISPOT	Positive
A0201	AIMDKNIIL	http://www.iedb.org/assay/1963429	IFNg release	ELISPOT	Positive
A0201	AIMDKNIIL	http://www.iedb.org/assay/1963430	IFNg release	ELISPOT	Positive
A0201	AIMDKNIIL	http://www.iedb.org/assay/1963432	IFNg release	ELISPOT	Positive
A0201	AIMDKNIIL	http://www.iedb.org/assay/1963433	IFNg release	ELISPOT	Positive
A0201	AIMDKNIIL	http://www.iedb.org/assay/1963434	IFNg release	ELISPOT	Positive
A0201	AIMDKNIIL	http://www.iedb.org/assay/1963435	IFNg release	ELISPOT	Positive
A0201	AIMDKNIIL	http://www.iedb.org/assay/1963436	IFNg release	ELISPOT	Positive
A0201	AIMDKNIIL	http://www.iedb.org/assay/1963437	IFNg release	ELISPOT	Positive
A0201	AIMDKNIIL	http://www.iedb.org/assay/1963438	IFNg release	ELISPOT	Positive
A0201	AIMDKNIIL	http://www.iedb.org/assay/1969098	IFNg release	ELISPOT	Positive
A0201	AIMDKNIIL	http://www.iedb.org/assay/1969109	IFNg release	ICS	Positive
A0201	AIMDKNIIL	http://www.iedb.org/assay/1969112	IFNg release	ICS	Positive
A0201	AIMDKNIIL	http://www.iedb.org/assay/1969115	cytotoxicity	in vivo assay	Negative
A0201	AIMDKNIIL	http://www.iedb.org/assay/1969715	IFNg release	ICS	Positive
A0201	AIMDKNIIL	http://www.iedb.org/assay/1977709	IFNg release	ELISPOT	Positive
A0201	AIMDKNIIL	http://www.iedb.org/assay/1977722	IFNg release	ELISPOT	Positive
A0201	AIMDKNIIL	http://www.iedb.org/assay/1979338	IFNg release	ELISPOT	Negative
A0201	AIMDKNIIL	http://www.iedb.org/assay/2009057	IFNg release	ELISPOT	Positive-High
A0201	AIMDKNIIL	http://www.iedb.org/assay/2009058	IFNg release	ELISPOT	Positive
A0201	AIMDKNIIL	http://www.iedb.org/assay/2023117	IFNg release	ELISPOT	Positive
A0201	AIMDKNIIL	http://www.iedb.org/assay/2851369	activation	biological activity	Positive
A0201	AIMDKNIIL	http://www.iedb.org/assay/5564354	qualitative binding	multimer/tetramer	Positive
A0201	AIMEKNIIL	http://www.iedb.org/assay/9088	cytotoxicity	51 chromium	Positive
A0201	AIMEKNIIL	http://www.iedb.org/assay/1977736	IFNg release	ELISPOT	Positive
A0201	AIMEKNIIL	http://www.iedb.org/assay/1979352	IFNg release	ELISPOT	Negative
A0201	AIMEKNIVL	http://www.iedb.org/assay/1977724	IFNg release	ELISPOT	Positive
A0201	AIMEKNIVL	http://www.iedb.org/assay/1979340	IFNg release	ELISPOT	Negative
A0201	AIMEKNIVL	http://www.iedb.org/assay/2009053	IFNg release	ELISPOT	Positive
A0201	AIMEKNIVL	http://www.iedb.org/assay/2009054	IFNg release	ELISPOT	Positive
A0201	AIMEKNIVL	http://www.iedb.org/assay/3000624	IFNg release	ELISPOT	Positive
A0201	AINIALIAV	http://www.iedb.org/assay/1696962	IFNg release	ELISPOT	Positive-Low
A0201	AINIALIAV	http://www.iedb.org/assay/1696963	IFNg release	ELISPOT	Positive-Low
A0201	AIQDFIIEV	http://www.iedb.org/assay/1293823	IFNg release	ELISPOT	Negative
A0201	AIQDFIIEV	http://www.iedb.org/assay/1358634	IFNg release	ELISPOT	Negative
A0201	AITEVECFL	http://www.iedb.org/assay/1492475	cytotoxicity	51 chromium	Positive
A0201	AITEVECFL	http://www.iedb.org/assay/1492481	cytotoxicity	51 chromium	Positive
A0201	AITEVECFL	http://www.iedb.org/assay/1492490	qualitative binding	multimer/tetramer	Positive
A0201	AITEVECFL	http://www.iedb.org/assay/1492499	qualitative binding	multimer/tetramer	Positive
A0201	AITEVECFL	http://www.iedb.org/assay/1492538	qualitative binding	multimer/tetramer	Positive
A0201	AITEVECFL	http://www.iedb.org/assay/1492541	cytotoxicity	51 chromium	Positive
A0201	AITEVECFL	http://www.iedb.org/assay/1496081	cytotoxicity	51 chromium	Positive
A0201	AITEVECFL	http://www.iedb.org/assay/1590067	IFNg release	ICS	Positive
A0201	AITEVECFL	http://www.iedb.org/assay/1590077	IFNg release	ICS	Positive
A0201	AITEVECFL	http://www.iedb.org/assay/1590078	IFNg release	ICS	Positive
A0201	AITEVECFL	http://www.iedb.org/assay/1590089	IFNg release	ICS	Positive
A0201	AITEVECFL	http://www.iedb.org/assay/1590096	cytotoxicity	in vitro assay	Positive
A0201	AITEVECFL	http://www.iedb.org/assay/1590097	cytotoxicity	in vitro assay	Positive
A0201	AITEVECFL	http://www.iedb.org/assay/2851311	qualitative binding	multimer/tetramer	Positive
A0201	AITEVECFL	http://www.iedb.org/assay/2925504	qualitative binding	multimer/tetramer	Positive
A0201	AITTILAAV	http://www.iedb.org/assay/1885064	IFNg release	ELISPOT	Positive-High
A0201	AITTILAAV	http://www.iedb.org/assay/1885089	IL-2 release	ELISPOT	Positive-Intermediate
A0201	AITTILAAV	http://www.iedb.org/assay/1885112	proliferation	biological activity	Negative
A0201	AITTILAAV	http://www.iedb.org/assay/1885117	proliferation	biological activity	Positive
A0201	AITTILAAV	http://www.iedb.org/assay/1885122	pathogen burden after challenge	in vivo assay	Negative
A0201	AITTILAAV	http://www.iedb.org/assay/1885126	cytotoxicity	in vitro assay	Negative
A0201	AITTILAAV	http://www.iedb.org/assay/1898714	IFNg release	ICS	Positive
A0201	AITTILAAV	http://www.iedb.org/assay/1898735	IFNg release	ELISPOT	Positive
A0201	AITTILAAV	http://www.iedb.org/assay/1898761	IL-2 release	ELISPOT	Positive-Low
A0201	AIVDKNITL	http://www.iedb.org/assay/2023118	IFNg release	ELISPOT	Positive
A0201	AIVDKNITL	http://www.iedb.org/assay/3000626	IFNg release	ELISPOT	Positive-Low
A0201	AIYDHVNEGV	http://www.iedb.org/assay/2024690	qualitative binding	multimer/tetramer	Positive
A0201	AIYDHVNEGV	http://www.iedb.org/assay/2030872	IFNg release	ELISA	Positive
A0201	AIYDHVNEGV	http://www.iedb.org/assay/2030873	IFNg release	ELISA	Positive
A0201	ALAAATPMVV	http://www.iedb.org/assay/2444848	IFNg release	ELISPOT	Positive
A0201	ALAAATPMVV	http://www.iedb.org/assay/2444864	IFNg release	ELISPOT	Positive
A0201	ALAAATPMVV	http://www.iedb.org/assay/2444879	IFNg release	ELISPOT	Negative
A0201	ALADLPVTV	http://www.iedb.org/assay/2004595	qualitative binding	multimer/tetramer	Positive
A0201	ALADLPVTV	http://www.iedb.org/assay/2399482	qualitative binding	multimer/tetramer	Negative
A0201	ALADLPVTV	http://www.iedb.org/assay/2683510	qualitative binding	multimer/tetramer	Positive
A0201	ALAEGDLLA	http://www.iedb.org/assay/1710284	cytotoxicity	in vitro assay	Positive-Low
A0201	ALAEGDLLA	http://www.iedb.org/assay/1710285	IFNg release	ICS	Positive-Low
A0201	ALAIIIAVL	http://www.iedb.org/assay/2423559	proliferation	in vitro assay	Positive
A0201	ALAIIIAVL	http://www.iedb.org/assay/2423566	cytotoxicity	in vitro assay	Positive
A0201	ALAMEVYQA	http://www.iedb.org/assay/2444843	IFNg release	ELISPOT	Positive
A0201	ALAMEVYQA	http://www.iedb.org/assay/2444859	IFNg release	ELISPOT	Positive
A0201	ALAMEVYQA	http://www.iedb.org/assay/2444874	IFNg release	ELISPOT	Negative
A0201	ALASCMGLI	http://www.iedb.org/assay/1243181	qualitative binding	multimer/tetramer	Negative
A0201	ALASCMGLI	http://www.iedb.org/assay/1854016	IFNg release	ELISPOT	Negative
A0201	ALAYGIDKV	http://www.iedb.org/assay/1460898	IFNg release	ICS	Negative
A0201	ALAYGIDKV	http://www.iedb.org/assay/1460900	IFNg release	ICS	Positive
A0201	ALAYGIDKV	http://www.iedb.org/assay/1460902	qualitative binding	multimer/tetramer	Positive
A0201	ALDEKLFLI	http://www.iedb.org/assay/1281072	IFNg release	ELISPOT	Negative
A0201	ALDEKLFLI	http://www.iedb.org/assay/1358711	IFNg release	ELISPOT	Negative
A0201	ALDEKLFLI	http://www.iedb.org/assay/1659644	qualitative binding	multimer/tetramer	Negative
A0201	ALDEKLFLI	http://www.iedb.org/assay/1659655	IFNg release	ELISPOT	Positive
A0201	ALDEKLFLI	http://www.iedb.org/assay/1659842	qualitative binding	multimer/tetramer	Negative
A0201	ALDEKLFLI	http://www.iedb.org/assay/1984741	IFNg release	ELISPOT	Positive
A0201	ALDEKLFLI	http://www.iedb.org/assay/1984794	qualitative binding	multimer/tetramer	Positive
A0201	ALDEKLFLI	http://www.iedb.org/assay/1985312	IFNg release	ELISPOT	Positive
A0201	ALDEKLFLI	http://www.iedb.org/assay/1985356	qualitative binding	multimer/tetramer	Positive
A0201	ALDGVNLII	http://www.iedb.org/assay/1294087	IFNg release	ELISPOT	Negative
A0201	ALDGVNLII	http://www.iedb.org/assay/1358499	IFNg release	ELISPOT	Negative
A0201	ALEAFAIAVA	http://www.iedb.org/assay/8348	IFNg release	ELISA	Positive
A0201	ALEAFAIAVA	http://www.iedb.org/assay/8350	cytotoxicity	51 chromium	Positive
A0201	ALFFFDIDL	http://www.iedb.org/assay/1797762	IFNg release	RNA/DNA detection	Positive
A0201	ALFFFDIDL	http://www.iedb.org/assay/1797776	cytotoxicity	51 chromium	Positive
A0201	ALFFFDIDLL	http://www.iedb.org/assay/1416466	cytotoxicity	51 chromium	Positive
A0201	ALFFFDIDLL	http://www.iedb.org/assay/1416491	qualitative binding	multimer/tetramer	Positive
A0201	ALFGIKLPA	http://www.iedb.org/assay/1293651	IFNg release	ELISPOT	Negative
A0201	ALFGIKLPA	http://www.iedb.org/assay/1358427	IFNg release	ELISPOT	Negative
A0201	ALFGIKLPAL	http://www.iedb.org/assay/1293652	IFNg release	ELISPOT	Negative
A0201	ALFGIKLPAL	http://www.iedb.org/assay/1358428	IFNg release	ELISPOT	Negative
A0201	ALFGIKLPAL	http://www.iedb.org/assay/1557274	IFNg release	ELISPOT	Negative
A0201	ALFKYDINI	http://www.iedb.org/assay/1294023	IFNg release	ELISPOT	Negative
A0201	ALFKYDINI	http://www.iedb.org/assay/1358334	IFNg release	ELISPOT	Negative
A0201	ALGDILSSI	http://www.iedb.org/assay/1294134	IFNg release	ELISPOT	Negative
A0201	ALGDILSSI	http://www.iedb.org/assay/1359163	IFNg release	ELISPOT	Negative
A0201	ALGGGATGV	http://www.iedb.org/assay/1479041	proliferation	3H-thymidine	Positive
A0201	ALGGGATGV	http://www.iedb.org/assay/1479043	proliferation	3H-thymidine	Positive
A0201	ALGGGATGV	http://www.iedb.org/assay/1479044	cytotoxicity	in vitro assay	Positive
A0201	ALGGGATGV	http://www.iedb.org/assay/1479045	cytotoxicity	in vitro assay	Positive
A0201	ALGGGATGV	http://www.iedb.org/assay/1479046	IFNg release	ICS	Positive
A0201	ALGGGATGV	http://www.iedb.org/assay/1479047	IFNg release	ICS	Positive
A0201	ALGIGILTV	http://www.iedb.org/assay/3477292	dissociation constant KD	surface plasmon resonance (SPR)	Positive-Low
A0201	ALGIGILTV	http://www.iedb.org/assay/5044296	dissociation constant KD	surface plasmon resonance (SPR)	Positive-High
A0201	ALGIGILTV	http://www.iedb.org/assay/5044309	dissociation constant KD	surface plasmon resonance (SPR)	Positive-Low
A0201	ALHYYYLCL	http://www.iedb.org/assay/1294199	IFNg release	ELISPOT	Negative
A0201	ALHYYYLCL	http://www.iedb.org/assay/1358026	IFNg release	ELISPOT	Negative
A0201	ALILVSFVL	http://www.iedb.org/assay/1281649	IFNg release	ELISPOT	Negative
A0201	ALILVSFVL	http://www.iedb.org/assay/1360095	IFNg release	ELISPOT	Negative
A0201	ALIPYCVHM	http://www.iedb.org/assay/1642465	IFNg release	ELISPOT	Positive-Low
A0201	ALIPYCVHM	http://www.iedb.org/assay/1713011	IFNg release	ELISPOT	Positive
A0201	ALIPYCVHM	http://www.iedb.org/assay/1713071	IFNg release	ELISPOT	Positive-Low
A0201	ALLALTRAI	http://www.iedb.org/assay/1865078	proliferation	CFSE	Positive
A0201	ALLALTRAI	http://www.iedb.org/assay/1865114	IFNg release	ELISA	Positive
A0201	ALLALTRAI	http://www.iedb.org/assay/1865145	cytotoxicity	51 chromium	Positive
A0201	ALLALTRAI	http://www.iedb.org/assay/1865146	cytotoxicity	51 chromium	Positive
A0201	ALLEACLRV	http://www.iedb.org/assay/3351982	IFNg release	ICS	Positive-Low
A0201	ALLEACLRV	http://www.iedb.org/assay/3351983	degranulation	biological activity	Positive-Low
A0201	ALLEDPVGT	http://www.iedb.org/assay/1478935	IFNg release	ELISPOT	Positive
A0201	ALLEDPVGT	http://www.iedb.org/assay/1478942	qualitative binding	multimer/tetramer	Positive
A0201	ALLEDPVGT	http://www.iedb.org/assay/1478969	qualitative binding	multimer/tetramer	Positive
A0201	ALLEDPVGT	http://www.iedb.org/assay/1478970	IFNg release	ELISPOT	Positive
A0201	ALLEDPVGT	http://www.iedb.org/assay/1479803	degranulation	biological activity	Positive
A0201	ALLEDPVGT	http://www.iedb.org/assay/1479808	degranulation	biological activity	Positive
A0201	ALLEDPVGT	http://www.iedb.org/assay/1479813	degranulation	biological activity	Positive
A0201	ALLEDPVGT	http://www.iedb.org/assay/1479814	degranulation	biological activity	Positive
A0201	ALLEDPVGT	http://www.iedb.org/assay/1479820	degranulation	biological activity	Positive
A0201	ALLEDPVGT	http://www.iedb.org/assay/1479821	IFNg release	ELISPOT	Positive
A0201	ALLEDPVGT	http://www.iedb.org/assay/1763464	qualitative binding	multimer/tetramer	Positive
A0201	ALLEDPVGT	http://www.iedb.org/assay/1763470	qualitative binding	multimer/tetramer	Positive
A0201	ALLEDPVGT	http://www.iedb.org/assay/1767235	qualitative binding	multimer/tetramer	Positive
A0201	ALLEDPVGT	http://www.iedb.org/assay/2830477	qualitative binding	multimer/tetramer	Positive
A0201	ALLEDPVGT	http://www.iedb.org/assay/2834930	qualitative binding	multimer/tetramer	Positive
A0201	ALLGLTLGV	http://www.iedb.org/assay/2012420	qualitative binding	multimer/tetramer	Positive
A0201	ALLGLTLGV	http://www.iedb.org/assay/2012431	IFNg release	ELISPOT	Positive
A0201	ALLGLTLGV	http://www.iedb.org/assay/2012441	proliferation	CFSE	Positive
A0201	ALLGLTLGV	http://www.iedb.org/assay/2012462	IFNg release	ELISPOT	Positive
A0201	ALLGLTLGV	http://www.iedb.org/assay/2012472	qualitative binding	multimer/tetramer	Positive
A0201	ALLGLTLGV	http://www.iedb.org/assay/2399115	qualitative binding	multimer/tetramer	Positive-Low
A0201	ALLGLTLGV	http://www.iedb.org/assay/2399119	qualitative binding	multimer/tetramer	Positive-Low
A0201	ALLGLTLGV	http://www.iedb.org/assay/2399170	granzyme B release	intracellular staining	Positive-Low
A0201	ALLGLTLGV	http://www.iedb.org/assay/2830478	qualitative binding	multimer/tetramer	Positive
A0201	ALLGLTLGV	http://www.iedb.org/assay/2831465	TNFa release	ICS	Positive
A0201	ALLGLTLGV	http://www.iedb.org/assay/2831466	degranulation	biological activity	Positive
A0201	ALLGLTLGV	http://www.iedb.org/assay/2831467	qualitative binding	multimer/tetramer	Positive
A0201	ALLGLTLGV	http://www.iedb.org/assay/2831469	IFNg release	ICS	Positive
A0201	ALLMYNLLT	http://www.iedb.org/assay/1294145	IFNg release	ELISPOT	Negative
A0201	ALLMYNLLT	http://www.iedb.org/assay/1357592	IFNg release	ELISPOT	Negative
A0201	ALLMYNLLTI	http://www.iedb.org/assay/1294147	IFNg release	ELISPOT	Negative
A0201	ALLMYNLLTI	http://www.iedb.org/assay/1357849	IFNg release	ELISPOT	Negative
A0201	ALLSTNKAV	http://www.iedb.org/assay/1885069	IFNg release	ELISPOT	Positive-Intermediate
A0201	ALLSTNKAV	http://www.iedb.org/assay/1885094	IL-2 release	ELISPOT	Positive-Intermediate
A0201	ALLSTNKAV	http://www.iedb.org/assay/1898740	IFNg release	ELISPOT	Positive
A0201	ALLSTNKAV	http://www.iedb.org/assay/1898766	IL-2 release	ELISPOT	Positive-Low
A0201	ALMLRLLRI	http://www.iedb.org/assay/3351908	qualitative binding	multimer/tetramer	Positive-High
A0201	ALMLRLLRI	http://www.iedb.org/assay/3351909	qualitative binding	multimer/tetramer	Positive-High
A0201	ALMLRLLRI	http://www.iedb.org/assay/3351928	proliferation	CFSE	Positive
A0201	ALMLRLLRI	http://www.iedb.org/assay/3351938	granzyme B release	intracellular staining	Positive
A0201	ALMLRLLRI	http://www.iedb.org/assay/3351939	granzyme B release	intracellular staining	Positive-Low
A0201	ALMLRLLRI	http://www.iedb.org/assay/3351940	perforin release	intracellular staining	Positive
A0201	ALMLRLLRI	http://www.iedb.org/assay/3351941	perforin release	intracellular staining	Positive-Low
A0201	ALMLRLLRI	http://www.iedb.org/assay/3351954	IFNg release	ICS	Positive-High
A0201	ALMLRLLRI	http://www.iedb.org/assay/3351955	degranulation	biological activity	Positive-High
A0201	ALMLRLLRI	http://www.iedb.org/assay/4478182	qualitative binding	multimer/tetramer	Positive
A0201	ALMLRLLRI	http://www.iedb.org/assay/4478183	qualitative binding	multimer/tetramer	Positive
A0201	ALMLRLLRI	http://www.iedb.org/assay/4478187	proliferation	CFSE	Positive
A0201	ALMLRLLRI	http://www.iedb.org/assay/4478190	IFNg release	ICS	Positive
A0201	ALMLRLLRI	http://www.iedb.org/assay/4478194	qualitative binding	multimer/tetramer	Positive
A0201	ALMLRLLRI	http://www.iedb.org/assay/4478367	IFNg release	ICS	Positive
A0201	ALMLRLLRI	http://www.iedb.org/assay/4517506	degranulation	biological activity	Positive
A0201	ALMLRLLRI	http://www.iedb.org/assay/4517510	degranulation	biological activity	Positive
A0201	ALMTLDDLAI	http://www.iedb.org/assay/1293877	IFNg release	ELISPOT	Negative
A0201	ALMTLDDLAI	http://www.iedb.org/assay/1359811	IFNg release	ELISPOT	Negative
A0201	ALNIALIAV	http://www.iedb.org/assay/1696958	IFNg release	ELISPOT	Positive
A0201	ALNIALIAV	http://www.iedb.org/assay/1696959	IFNg release	ELISPOT	Positive
A0201	ALNIALVAV	http://www.iedb.org/assay/1696862	IFNg release	ELISPOT	Positive
A0201	ALNIALVAV	http://www.iedb.org/assay/1696866	IFNg release	ELISPOT	Positive
A0201	ALNIALVAV	http://www.iedb.org/assay/1696874	IFNg release	ELISPOT	Positive
A0201	ALNIALVAV	http://www.iedb.org/assay/1696878	IFNg release	ELISPOT	Positive
A0201	ALNIALVAV	http://www.iedb.org/assay/1696886	IFNg release	ELISPOT	Positive-Low
A0201	ALNIALVAV	http://www.iedb.org/assay/1696890	IFNg release	ELISPOT	Positive-Low
A0201	ALNIALVAV	http://www.iedb.org/assay/1696956	IFNg release	ELISPOT	Positive
A0201	ALNIALVAV	http://www.iedb.org/assay/1696957	IFNg release	ELISPOT	Positive
A0201	ALNIALVAV	http://www.iedb.org/assay/1696960	IFNg release	ELISPOT	Positive-Low
A0201	ALNIALVAV	http://www.iedb.org/assay/1696961	IFNg release	ELISPOT	Positive-Low
A0201	ALQAIELQL	http://www.iedb.org/assay/1656058	IFNg release	ELISPOT	Positive
A0201	ALQAIELQL	http://www.iedb.org/assay/1656059	IFNg release	ELISPOT	Negative
A0201	ALQAIELQL	http://www.iedb.org/assay/5566676	IFNg release	ELISPOT	Positive
A0201	ALQAYDEGL	http://www.iedb.org/assay/2367020	IFNg release	ELISPOT	Positive
A0201	ALQAYDEGL	http://www.iedb.org/assay/2367023	cytotoxicity	51 chromium	Positive
A0201	ALQTGITLV	http://www.iedb.org/assay/1464734	qualitative binding	multimer/tetramer	Negative
A0201	ALQTGITLV	http://www.iedb.org/assay/1464735	qualitative binding	multimer/tetramer	Negative
A0201	ALSALLTKL	http://www.iedb.org/assay/2831478	TNFa release	ICS	Positive
A0201	ALSALLTKL	http://www.iedb.org/assay/2831479	IFNg release	ICS	Positive
A0201	ALSALLTKL	http://www.iedb.org/assay/2831480	degranulation	biological activity	Positive
A0201	ALSALLTKL	http://www.iedb.org/assay/2831481	qualitative binding	multimer/tetramer	Positive
A0201	ALSALLTKL	http://www.iedb.org/assay/2833250	qualitative binding	multimer/tetramer	Positive-High
A0201	ALSALLTKL	http://www.iedb.org/assay/2833251	qualitative binding	multimer/tetramer	Positive
A0201	ALSALLTKL	http://www.iedb.org/assay/2833296	granzyme B release	intracellular staining	Positive-High
A0201	ALSALLTKL	http://www.iedb.org/assay/2833297	granzyme B release	intracellular staining	Positive
A0201	ALSALLTKL	http://www.iedb.org/assay/2833298	perforin release	intracellular staining	Positive-High
A0201	ALSALLTKL	http://www.iedb.org/assay/2833299	perforin release	intracellular staining	Positive
A0201	ALSALLTKL	http://www.iedb.org/assay/2833300	degranulation	biological activity	Positive-High
A0201	ALSALLTKL	http://www.iedb.org/assay/2833301	degranulation	biological activity	Positive
A0201	ALSALLTKL	http://www.iedb.org/assay/2833302	IFNg release	ICS	Positive-High
A0201	ALSALLTKL	http://www.iedb.org/assay/2833303	IFNg release	ICS	Positive
A0201	ALSALLTKL	http://www.iedb.org/assay/2833304	IL-2 release	ICS	Positive-High
A0201	ALSALLTKL	http://www.iedb.org/assay/2833305	TNFa release	ICS	Positive-High
A0201	ALSALLTKL	http://www.iedb.org/assay/2833306	IL-2 release	ICS	Positive
A0201	ALSALLTKL	http://www.iedb.org/assay/2833307	TNFa release	ICS	Positive
A0201	ALSALLTKL	http://www.iedb.org/assay/2833330	qualitative binding	multimer/tetramer	Positive
A0201	ALSALLTKL	http://www.iedb.org/assay/2833331	qualitative binding	multimer/tetramer	Positive
A0201	ALSALLTKL	http://www.iedb.org/assay/2851688	IFNg release	ICS	Positive
A0201	ALSALLTKL	http://www.iedb.org/assay/2851689	granzyme B release	intracellular staining	Positive
A0201	ALSALLTKL	http://www.iedb.org/assay/2851690	IFNg release	ICS	Positive-Low
A0201	ALSALLTKL	http://www.iedb.org/assay/2851691	granzyme B release	intracellular staining	Positive-Low
A0201	ALSELPETL	http://www.iedb.org/assay/1854140	IFNg release	ELISPOT	Positive
A0201	ALSELPETL	http://www.iedb.org/assay/2374863	IFNg release	ELISPOT	Positive
A0201	ALSPVLPPM	http://www.iedb.org/assay/3352050	IFNg release	ICS	Positive-Low
A0201	ALSPVLPPM	http://www.iedb.org/assay/3352051	degranulation	biological activity	Positive-Low
A0201	ALTEMDYFI	http://www.iedb.org/assay/2444845	IFNg release	ELISPOT	Positive-Low
A0201	ALTEMDYFI	http://www.iedb.org/assay/2444861	IFNg release	ELISPOT	Positive
A0201	ALTEMDYFI	http://www.iedb.org/assay/2444876	IFNg release	ELISPOT	Negative
A0201	ALVAFLRFL	http://www.iedb.org/assay/1854275	IFNg release	ELISPOT	Negative
A0201	ALVAFLRFL	http://www.iedb.org/assay/2094634	IFNg release	ELISPOT	Negative
A0201	ALVALVITI	http://www.iedb.org/assay/1293938	IFNg release	ELISPOT	Negative
A0201	ALVALVITI	http://www.iedb.org/assay/1357767	IFNg release	ELISPOT	Negative
A0201	ALVFISHGA	http://www.iedb.org/assay/1293867	IFNg release	ELISPOT	Negative
A0201	ALVFISHGA	http://www.iedb.org/assay/1360014	IFNg release	ELISPOT	Negative
A0201	ALWALPHAA	http://www.iedb.org/assay/2851382	activation	biological activity	Negative
A0201	ALWALPHAA	http://www.iedb.org/assay/3795002	cytotoxicity	51 chromium	Positive
A0201	ALWALPHAA	http://www.iedb.org/assay/3795007	IFNg release	ELISA	Positive
A0201	ALWALPHAA	http://www.iedb.org/assay/3795925	cytotoxicity	51 chromium	Positive
A0201	ALWALPHAA	http://www.iedb.org/assay/3795926	IFNg release	ELISA	Positive
A0201	ALWALPHAA	http://www.iedb.org/assay/4624491	qualitative binding	multimer/tetramer	Positive
A0201	ALWALPHAA	http://www.iedb.org/assay/4624492	cytotoxicity	51 chromium	Positive
A0201	ALWALPHAA	http://www.iedb.org/assay/4624819	IFNg release	ELISA	Positive
A0201	ALWALPHAA	http://www.iedb.org/assay/5590799	qualitative binding	multimer/tetramer	Positive
A0201	ALWGFFPTL	http://www.iedb.org/assay/1778368	cytotoxicity	51 chromium	Positive
A0201	ALWGFFPTL	http://www.iedb.org/assay/1778382	qualitative binding	multimer/tetramer	Positive
A0201	ALWGFFPYL	http://www.iedb.org/assay/1778367	cytotoxicity	51 chromium	Positive
A0201	ALWGFFPYL	http://www.iedb.org/assay/1778381	qualitative binding	multimer/tetramer	Positive
A0201	ALYDVVSKL	http://www.iedb.org/assay/2021204	IFNg release	ICS	Positive-Low
A0201	ALYDVVSKL	http://www.iedb.org/assay/2021468	IFNg release	ICS	Positive-Low
A0201	ALYDVVSKL	http://www.iedb.org/assay/2375455	qualitative binding	multimer/tetramer	Positive
A0201	ALYDVVSTL	http://www.iedb.org/assay/1319303	IFNg release	ELISPOT	Positive
A0201	ALYDVVSTL	http://www.iedb.org/assay/1319304	cytotoxicity	51 chromium	Positive
A0201	ALYDVVSTL	http://www.iedb.org/assay/1319305	cytotoxicity	51 chromium	Positive
A0201	ALYDVVSTL	http://www.iedb.org/assay/1319306	IFNg release	ELISPOT	Positive
A0201	ALYDVVSTL	http://www.iedb.org/assay/1848041	cytotoxicity	51 chromium	Positive
A0201	ALYDVVSTL	http://www.iedb.org/assay/1848042	cytotoxicity	51 chromium	Positive-High
A0201	ALYDVVSTL	http://www.iedb.org/assay/1848047	IFNg release	ELISPOT	Positive-Low
A0201	ALYDVVSTL	http://www.iedb.org/assay/1940901	IFNg release	ELISPOT	Negative
A0201	ALYDVVSTL	http://www.iedb.org/assay/1940906	IFNg release	ELISPOT	Negative
A0201	ALYDVVTKL	http://www.iedb.org/assay/1288904	IFNg release	ELISPOT	Positive
A0201	ALYDVVTKL	http://www.iedb.org/assay/1288940	cytotoxicity	51 chromium	Positive
A0201	ALYDVVTKL	http://www.iedb.org/assay/1288947	qualitative binding	multimer/tetramer	Positive
A0201	ALYDVVTKL	http://www.iedb.org/assay/1307917	qualitative binding	multimer/tetramer	Positive
A0201	ALYDVVTKL	http://www.iedb.org/assay/1308945	IFNg release	ICS	Positive
A0201	ALYDVVTKL	http://www.iedb.org/assay/1312643	TNF release	ICS	Positive
A0201	ALYDVVTKL	http://www.iedb.org/assay/1479204	qualitative binding	multimer/tetramer	Positive-Low
A0201	ALYDVVTKL	http://www.iedb.org/assay/1479205	qualitative binding	multimer/tetramer	Positive
A0201	ALYDVVTKL	http://www.iedb.org/assay/1479206	qualitative binding	multimer/tetramer	Positive
A0201	ALYDVVTKL	http://www.iedb.org/assay/1479207	IFNg release	ICS	Positive
A0201	ALYDVVTKL	http://www.iedb.org/assay/1479208	IFNg release	ICS	Negative
A0201	ALYDVVTKL	http://www.iedb.org/assay/1479209	proliferation	biological activity	Positive
A0201	ALYDVVTKL	http://www.iedb.org/assay/1479507	qualitative binding	multimer/tetramer	Positive
A0201	ALYDVVTKL	http://www.iedb.org/assay/1479508	IFNg release	ICS	Positive
A0201	ALYDVVTKL	http://www.iedb.org/assay/1831582	qualitative binding	multimer/tetramer	Positive
A0201	ALYDVVTKL	http://www.iedb.org/assay/1831613	qualitative binding	multimer/tetramer	Negative
A0201	ALYDVVTKL	http://www.iedb.org/assay/1861019	cytotoxicity	51 chromium	Positive
A0201	ALYDVVTKL	http://www.iedb.org/assay/1861919	qualitative binding	multimer/tetramer	Positive
A0201	ALYDVVTKL	http://www.iedb.org/assay/1907052	IFNg release	ICS	Positive
A0201	ALYDVVTKL	http://www.iedb.org/assay/1907053	IFNg release	ICS	Positive
A0201	ALYDVVTKL	http://www.iedb.org/assay/2015533	qualitative binding	multimer/tetramer	Positive
A0201	ALYDVVTKL	http://www.iedb.org/assay/2021120	qualitative binding	multimer/tetramer	Positive
A0201	ALYDVVTKL	http://www.iedb.org/assay/2021121	proliferation	biological activity	Positive
A0201	ALYDVVTKL	http://www.iedb.org/assay/2021203	IFNg release	ICS	Positive
A0201	ALYDVVTKL	http://www.iedb.org/assay/2095151	qualitative binding	multimer/tetramer	Negative
A0201	ALYDVVTKL	http://www.iedb.org/assay/2096408	TNFa release	ICS	Negative
A0201	ALYDVVTKL	http://www.iedb.org/assay/2096409	IFNg release	ICS	Negative
A0201	ALYDVVTKL	http://www.iedb.org/assay/2456233	qualitative binding	multimer/tetramer	Positive
A0201	ALYGFVPVL	http://www.iedb.org/assay/5564328	qualitative binding	multimer/tetramer	Positive
A0201	ALYGFVPVL	http://www.iedb.org/assay/5564365	cytotoxicity	in vitro assay	Positive
A0201	AMDTISVFL	http://www.iedb.org/assay/1972847	proliferation	biological activity	Positive
A0201	AMDTISVFL	http://www.iedb.org/assay/1972849	IFNg release	ICS	Positive
A0201	AMDTISVFL	http://www.iedb.org/assay/2397311	qualitative binding	multimer/tetramer	Positive
A0201	AMDTISVFL	http://www.iedb.org/assay/2918003	qualitative binding	multimer/tetramer	Positive
A0201	AMFTAALNI	http://www.iedb.org/assay/1294076	IFNg release	ELISPOT	Negative
A0201	AMFTAALNI	http://www.iedb.org/assay/1359475	IFNg release	ELISPOT	Negative
A0201	AMLNGLIYV	http://www.iedb.org/assay/1281112	IFNg release	ELISPOT	Negative
A0201	AMLNGLIYV	http://www.iedb.org/assay/1324703	IFNg release	ICS	Positive
A0201	AMLNGLIYV	http://www.iedb.org/assay/1324704	IL-2 release	ICS	Positive
A0201	AMLNGLIYV	http://www.iedb.org/assay/1324705	TNF release	ICS	Positive
A0201	AMLNGLIYV	http://www.iedb.org/assay/1324706	cytotoxicity	in vitro assay	Positive
A0201	AMLNGLIYV	http://www.iedb.org/assay/1324707	TNF release	ICS	Positive
A0201	AMLNGLIYV	http://www.iedb.org/assay/1324708	IL-2 release	ICS	Positive
A0201	AMLNGLIYV	http://www.iedb.org/assay/1324709	IFNg release	ICS	Positive
A0201	AMLNGLIYV	http://www.iedb.org/assay/1324710	cytotoxicity	in vitro assay	Positive
A0201	AMLNGLIYV	http://www.iedb.org/assay/1324712	qualitative binding	multimer/tetramer	Positive
A0201	AMLNGLIYV	http://www.iedb.org/assay/1358817	IFNg release	ELISPOT	Negative
A0201	AMLVLLAEI	http://www.iedb.org/assay/1806137	IFNg release	ELISPOT	Positive-Intermediate
A0201	AMLVLLAEI	http://www.iedb.org/assay/1813183	IFNg release	ELISPOT	Positive
A0201	AMLVLLAEI	http://www.iedb.org/assay/1813194	qualitative binding	multimer/tetramer	Positive
A0201	AMLVLLAEI	http://www.iedb.org/assay/1813195	degranulation	biological activity	Positive
A0201	AMLVLLAEI	http://www.iedb.org/assay/1813196	CCL4/MIP-1b release	ICS	Positive
A0201	AMLVLLAEI	http://www.iedb.org/assay/1813197	TNFa release	ICS	Positive
A0201	AMLVLLAEI	http://www.iedb.org/assay/1813198	IL-2 release	ICS	Positive
A0201	AMPPELNTA	http://www.iedb.org/assay/2444841	IFNg release	ELISPOT	Positive-Low
A0201	AMPPELNTA	http://www.iedb.org/assay/2444857	IFNg release	ELISPOT	Positive-Low
A0201	AMPPELNTA	http://www.iedb.org/assay/2444872	IFNg release	ELISPOT	Negative
A0201	AMQAAELPV	http://www.iedb.org/assay/3352032	IFNg release	ICS	Positive-Low
A0201	AMQAAELPV	http://www.iedb.org/assay/3352033	degranulation	biological activity	Positive-Low
A0201	AQLDAVLSA	http://www.iedb.org/assay/1294075	IFNg release	ELISPOT	Negative
A0201	AQLDAVLSA	http://www.iedb.org/assay/1359474	IFNg release	ELISPOT	Negative
A0201	AQLLTEFAI	http://www.iedb.org/assay/1479055	proliferation	3H-thymidine	Positive
A0201	AQLLTEFAI	http://www.iedb.org/assay/1479056	proliferation	3H-thymidine	Positive
A0201	AQLLTEFAI	http://www.iedb.org/assay/1479057	cytotoxicity	in vitro assay	Positive
A0201	AQLLTEFAI	http://www.iedb.org/assay/1479058	cytotoxicity	in vitro assay	Positive
A0201	AQLLTEFAI	http://www.iedb.org/assay/1479059	IFNg release	ICS	Positive
A0201	AQLLTEFAI	http://www.iedb.org/assay/1479060	IFNg release	ICS	Positive
A0201	AQPGLLSYV	http://www.iedb.org/assay/1696967	IFNg release	ELISPOT	Positive-Low
A0201	AQPGLLSYV	http://www.iedb.org/assay/1696969	IFNg release	ELISPOT	Positive-Low
A0201	ATYGVWPPV	http://www.iedb.org/assay/1294090	IFNg release	ELISPOT	Negative
A0201	ATYGVWPPV	http://www.iedb.org/assay/1359234	IFNg release	ELISPOT	Negative
A0201	AVADHVAAV	http://www.iedb.org/assay/1790040	IFNg release	ELISPOT	Positive
A0201	AVADHVAAV	http://www.iedb.org/assay/1790041	cytotoxicity	in vitro assay	Positive
A0201	AVGSYVYSV	http://www.iedb.org/assay/5564335	qualitative binding	multimer/tetramer	Positive
A0201	AVGSYVYSV	http://www.iedb.org/assay/5564367	cytotoxicity	in vitro assay	Positive
A0201	AVWISLAQV	http://www.iedb.org/assay/3352070	IFNg release	ICS	Positive-Low
A0201	AVWISLAQV	http://www.iedb.org/assay/3352071	degranulation	biological activity	Positive-Low
A0201	AVWTIIFIV	http://www.iedb.org/assay/1294067	IFNg release	ELISPOT	Negative
A0201	AVWTIIFIV	http://www.iedb.org/assay/1359469	IFNg release	ELISPOT	Negative
A0201	CINGACWTV	http://www.iedb.org/assay/2882986	IFNg release	ELISA	Negative
A0201	CINGACWTV	http://www.iedb.org/assay/2882987	IL-2 release	ELISA	Negative
A0201	CINGCVWTV	http://www.iedb.org/assay/1281716	qualitative binding	multimer/tetramer	Positive
A0201	CINGCVWTV	http://www.iedb.org/assay/1281717	qualitative binding	multimer/tetramer	Positive
A0201	CINGVCWSV	http://www.iedb.org/assay/2021127	IFNg release	ICS	Positive
A0201	CINGVCWSV	http://www.iedb.org/assay/2882995	IFNg release	ELISA	Positive
A0201	CINGVCWSV	http://www.iedb.org/assay/2882996	IL-2 release	ELISA	Positive
A0201	CINGVCWTV	http://www.iedb.org/assay/1273294	cytotoxicity	51 chromium	Positive
A0201	CINGVCWTV	http://www.iedb.org/assay/1275725	cytotoxicity	51 chromium	Positive
A0201	CINGVCWTV	http://www.iedb.org/assay/1275726	IFNg release	ICS	Positive
A0201	CINGVCWTV	http://www.iedb.org/assay/1276186	cytotoxicity	51 chromium	Positive
A0201	CINGVCWTV	http://www.iedb.org/assay/1278618	IFNg release	ELISPOT	Positive
A0201	CINGVCWTV	http://www.iedb.org/assay/1288891	IFNg release	ELISPOT	Positive
A0201	CINGVCWTV	http://www.iedb.org/assay/1288939	cytotoxicity	51 chromium	Positive
A0201	CINGVCWTV	http://www.iedb.org/assay/1288948	qualitative binding	multimer/tetramer	Positive
A0201	CINGVCWTV	http://www.iedb.org/assay/1289665	cytotoxicity	51 chromium	Positive
A0201	CINGVCWTV	http://www.iedb.org/assay/1289666	IFNg release	ELISPOT	Positive
A0201	CINGVCWTV	http://www.iedb.org/assay/1289667	cytotoxicity	51 chromium	Positive
A0201	CINGVCWTV	http://www.iedb.org/assay/1289668	IFNg release	ELISPOT	Negative
A0201	CINGVCWTV	http://www.iedb.org/assay/1314199	cytotoxicity	51 chromium	Positive
A0201	CINGVCWTV	http://www.iedb.org/assay/1314200	cytotoxicity	51 chromium	Positive
A0201	CINGVCWTV	http://www.iedb.org/assay/1314201	cytotoxicity	51 chromium	Positive
A0201	CINGVCWTV	http://www.iedb.org/assay/1326514	cytotoxicity	51 chromium	Positive
A0201	CINGVCWTV	http://www.iedb.org/assay/1326517	cytotoxicity	51 chromium	Positive
A0201	CINGVCWTV	http://www.iedb.org/assay/1326629	IFNg release	ICS	Positive
A0201	CINGVCWTV	http://www.iedb.org/assay/1326630	cytotoxicity	51 chromium	Positive
A0201	CINGVCWTV	http://www.iedb.org/assay/1361126	cytotoxicity	51 chromium	Positive
A0201	CINGVCWTV	http://www.iedb.org/assay/1361134	cytotoxicity	51 chromium	Positive
A0201	CINGVCWTV	http://www.iedb.org/assay/1361140	qualitative binding	multimer/tetramer	Positive
A0201	CINGVCWTV	http://www.iedb.org/assay/1361145	IFNg release	ICS	Positive
A0201	CINGVCWTV	http://www.iedb.org/assay/1419963	qualitative binding	multimer/tetramer	Positive
A0201	CINGVCWTV	http://www.iedb.org/assay/1420196	IFNg release	ELISPOT	Positive
A0201	CINGVCWTV	http://www.iedb.org/assay/1420197	qualitative binding	multimer/tetramer	Positive
A0201	CINGVCWTV	http://www.iedb.org/assay/1420207	qualitative binding	multimer/tetramer	Positive
A0201	CINGVCWTV	http://www.iedb.org/assay/1420211	IFNg release	ELISPOT	Positive
A0201	CINGVCWTV	http://www.iedb.org/assay/1479190	qualitative binding	multimer/tetramer	Positive-Low
A0201	CINGVCWTV	http://www.iedb.org/assay/1479191	qualitative binding	multimer/tetramer	Positive
A0201	CINGVCWTV	http://www.iedb.org/assay/1479192	qualitative binding	multimer/tetramer	Positive
A0201	CINGVCWTV	http://www.iedb.org/assay/1479193	IFNg release	ICS	Positive
A0201	CINGVCWTV	http://www.iedb.org/assay/1479194	IFNg release	ICS	Positive-Low
A0201	CINGVCWTV	http://www.iedb.org/assay/1479195	proliferation	biological activity	Positive
A0201	CINGVCWTV	http://www.iedb.org/assay/1479219	cytotoxicity	51 chromium	Positive-Low
A0201	CINGVCWTV	http://www.iedb.org/assay/1479220	cytotoxicity	51 chromium	Positive
A0201	CINGVCWTV	http://www.iedb.org/assay/1479503	qualitative binding	multimer/tetramer	Positive
A0201	CINGVCWTV	http://www.iedb.org/assay/1479504	IFNg release	ICS	Positive
A0201	CINGVCWTV	http://www.iedb.org/assay/1491623	proliferation	3H-thymidine	Positive
A0201	CINGVCWTV	http://www.iedb.org/assay/1491643	cytotoxicity	51 chromium	Positive
A0201	CINGVCWTV	http://www.iedb.org/assay/1492129	qualitative binding	multimer/tetramer	Positive
A0201	CINGVCWTV	http://www.iedb.org/assay/1492156	degranulation	biological activity	Positive
A0201	CINGVCWTV	http://www.iedb.org/assay/1492162	degranulation	biological activity	Positive
A0201	CINGVCWTV	http://www.iedb.org/assay/1657416	qualitative binding	multimer/tetramer	Positive
A0201	CINGVCWTV	http://www.iedb.org/assay/1657428	IFNg release	ICS	Positive
A0201	CINGVCWTV	http://www.iedb.org/assay/1769315	IFNg release	ELISPOT	Positive
A0201	CINGVCWTV	http://www.iedb.org/assay/1769318	qualitative binding	multimer/tetramer	Positive
A0201	CINGVCWTV	http://www.iedb.org/assay/1783048	qualitative binding	multimer/tetramer	Positive
A0201	CINGVCWTV	http://www.iedb.org/assay/1783050	cytotoxicity	in vitro assay	Positive
A0201	CINGVCWTV	http://www.iedb.org/assay/1799312	qualitative binding	multimer/tetramer	Positive
A0201	CINGVCWTV	http://www.iedb.org/assay/1799318	IFNg release	ICS	Positive
A0201	CINGVCWTV	http://www.iedb.org/assay/1801106	qualitative binding	multimer/tetramer	Positive-Low
A0201	CINGVCWTV	http://www.iedb.org/assay/1809672	IFNg release	ELISPOT	Positive
A0201	CINGVCWTV	http://www.iedb.org/assay/1861913	qualitative binding	multimer/tetramer	Positive
A0201	CINGVCWTV	http://www.iedb.org/assay/1906870	IFNg release	ICS	Positive
A0201	CINGVCWTV	http://www.iedb.org/assay/1907050	IFNg release	ICS	Positive
A0201	CINGVCWTV	http://www.iedb.org/assay/1929559	IL-2 release	ELISA	Positive
A0201	CINGVCWTV	http://www.iedb.org/assay/1929560	IFNg release	ELISA	Positive
A0201	CINGVCWTV	http://www.iedb.org/assay/1929561	IL-2 release	ELISA	Positive
A0201	CINGVCWTV	http://www.iedb.org/assay/1929565	IL-2 release	ELISA	Positive-Low
A0201	CINGVCWTV	http://www.iedb.org/assay/1929567	IL-2 release	ELISA	Positive
A0201	CINGVCWTV	http://www.iedb.org/assay/1929568	IFNg release	ICS	Positive
A0201	CINGVCWTV	http://www.iedb.org/assay/1929569	TNFa release	ICS	Positive
A0201	CINGVCWTV	http://www.iedb.org/assay/1929571	TNFa release	ICS	Positive
A0201	CINGVCWTV	http://www.iedb.org/assay/1929575	cytotoxicity	in vitro assay	Positive
A0201	CINGVCWTV	http://www.iedb.org/assay/1940910	IFNg release	ELISPOT	Negative
A0201	CINGVCWTV	http://www.iedb.org/assay/1940911	IFNg release	ELISPOT	Negative
A0201	CINGVCWTV	http://www.iedb.org/assay/1940922	qualitative binding	multimer/tetramer	Positive
A0201	CINGVCWTV	http://www.iedb.org/assay/1955525	IFNg release	ELISPOT	Positive
A0201	CINGVCWTV	http://www.iedb.org/assay/1964776	IFNg release	ICS	Positive
A0201	CINGVCWTV	http://www.iedb.org/assay/1965382	IFNg release	ICS	Positive
A0201	CINGVCWTV	http://www.iedb.org/assay/1967540	IFNg release	ELISPOT	Positive
A0201	CINGVCWTV	http://www.iedb.org/assay/1968716	qualitative binding	multimer/tetramer	Positive
A0201	CINGVCWTV	http://www.iedb.org/assay/1969713	proliferation	biological activity	Positive
A0201	CINGVCWTV	http://www.iedb.org/assay/1988935	IFNg release	ICS	Positive
A0201	CINGVCWTV	http://www.iedb.org/assay/2015534	qualitative binding	multimer/tetramer	Positive
A0201	CINGVCWTV	http://www.iedb.org/assay/2021122	proliferation	biological activity	Positive
A0201	CINGVCWTV	http://www.iedb.org/assay/2021126	IFNg release	ICS	Positive
A0201	CINGVCWTV	http://www.iedb.org/assay/2021466	qualitative binding	multimer/tetramer	Positive
A0201	CINGVCWTV	http://www.iedb.org/assay/2023200	qualitative binding	multimer/tetramer	Positive
A0201	CINGVCWTV	http://www.iedb.org/assay/2023201	qualitative binding	multimer/tetramer	Positive
A0201	CINGVCWTV	http://www.iedb.org/assay/2027664	qualitative binding	multimer/tetramer	Positive-High
A0201	CINGVCWTV	http://www.iedb.org/assay/2027665	qualitative binding	multimer/tetramer	Positive-Low
A0201	CINGVCWTV	http://www.iedb.org/assay/2095152	qualitative binding	multimer/tetramer	Positive
A0201	CINGVCWTV	http://www.iedb.org/assay/2095153	TNFa release	ICS	Positive
A0201	CINGVCWTV	http://www.iedb.org/assay/2096410	IFNg release	ICS	Negative
A0201	CINGVCWTV	http://www.iedb.org/assay/2104424	IFNg release	ELISPOT	Positive
A0201	CINGVCWTV	http://www.iedb.org/assay/2118142	IFNg release	ELISPOT	Positive
A0201	CINGVCWTV	http://www.iedb.org/assay/2118224	IFNg release	cytometric bead array	Positive
A0201	CINGVCWTV	http://www.iedb.org/assay/2118225	TNFa release	cytometric bead array	Positive
A0201	CINGVCWTV	http://www.iedb.org/assay/2118226	IL-4 release	cytometric bead array	Negative
A0201	CINGVCWTV	http://www.iedb.org/assay/2118227	IL-10 release	cytometric bead array	Positive
A0201	CINGVCWTV	http://www.iedb.org/assay/2372034	qualitative binding	multimer/tetramer	Positive
A0201	CINGVCWTV	http://www.iedb.org/assay/2372064	IL-17A release	ICS	Positive
A0201	CINGVCWTV	http://www.iedb.org/assay/2372065	IFNg release	ICS	Positive
A0201	CINGVCWTV	http://www.iedb.org/assay/2372066	IL-22 release	ICS	Positive
A0201	CINGVCWTV	http://www.iedb.org/assay/2372067	IL-2 release	ICS	Positive
A0201	CINGVCWTV	http://www.iedb.org/assay/2372068	IL-4 release	ICS	Positive
A0201	CINGVCWTV	http://www.iedb.org/assay/2375579	qualitative binding	multimer/tetramer	Positive
A0201	CINGVCWTV	http://www.iedb.org/assay/2377887	IFNg release	ELISPOT	Positive
A0201	CINGVCWTV	http://www.iedb.org/assay/2381693	qualitative binding	multimer/tetramer	Positive
A0201	CINGVCWTV	http://www.iedb.org/assay/2381696	qualitative binding	multimer/tetramer	Positive
A0201	CINGVCWTV	http://www.iedb.org/assay/2469903	qualitative binding	multimer/tetramer	Positive
A0201	CINGVCWTV	http://www.iedb.org/assay/2469904	IFNg release	ICS	Positive
A0201	CINGVCWTV	http://www.iedb.org/assay/2469905	CCL4/MIP-1b release	ICS	Positive
A0201	CINGVCWTV	http://www.iedb.org/assay/2469906	TNF release	ICS	Positive
A0201	CINGVCWTV	http://www.iedb.org/assay/2469907	IFNg release	ICS	Positive
A0201	CINGVCWTV	http://www.iedb.org/assay/2469908	CCL4/MIP-1b release	ICS	Positive
A0201	CINGVCWTV	http://www.iedb.org/assay/2469913	IFNg release	ICS	Positive
A0201	CINGVCWTV	http://www.iedb.org/assay/2469914	CCL4/MIP-1b release	ICS	Positive
A0201	CINGVCWTV	http://www.iedb.org/assay/2469917	CCL4/MIP-1b release	ICS	Positive-Low
A0201	CINGVCWTV	http://www.iedb.org/assay/2469918	IFNg release	ICS	Positive-Low
A0201	CINGVCWTV	http://www.iedb.org/assay/2469919	CCL4/MIP-1b release	ICS	Positive-Low
A0201	CINGVCWTV	http://www.iedb.org/assay/2469921	IFNg release	ICS	Positive-Low
A0201	CINGVCWTV	http://www.iedb.org/assay/2469922	CCL4/MIP-1b release	ICS	Positive-Low
A0201	CINGVCWTV	http://www.iedb.org/assay/2469923	IFNg release	ICS	Positive-Low
A0201	CINGVCWTV	http://www.iedb.org/assay/2469924	CCL4/MIP-1b release	ICS	Positive-Low
A0201	CINGVCWTV	http://www.iedb.org/assay/2469925	IFNg release	ICS	Positive-Low
A0201	CINGVCWTV	http://www.iedb.org/assay/2469926	CCL4/MIP-1b release	ICS	Positive-Low
A0201	CINGVCWTV	http://www.iedb.org/assay/2469928	IFNg release	ICS	Positive-Low
A0201	CINGVCWTV	http://www.iedb.org/assay/2469929	CCL4/MIP-1b release	ICS	Positive-Low
A0201	CINGVCWTV	http://www.iedb.org/assay/2469930	IFNg release	ICS	Positive-Low
A0201	CINGVCWTV	http://www.iedb.org/assay/2469931	CCL4/MIP-1b release	ICS	Positive-Low
A0201	CINGVCWTV	http://www.iedb.org/assay/2469933	qualitative binding	multimer/tetramer	Positive
A0201	CINGVCWTV	http://www.iedb.org/assay/2469934	qualitative binding	multimer/tetramer	Positive
A0201	CINGVCWTV	http://www.iedb.org/assay/2469935	qualitative binding	multimer/tetramer	Positive
A0201	CINGVCWTV	http://www.iedb.org/assay/2469936	qualitative binding	multimer/tetramer	Positive
A0201	CINGVCWTV	http://www.iedb.org/assay/2469969	qualitative binding	multimer/tetramer	Positive
A0201	CINGVCWTV	http://www.iedb.org/assay/2469970	qualitative binding	multimer/tetramer	Positive
A0201	CINGVCWTV	http://www.iedb.org/assay/2659836	qualitative binding	multimer/tetramer	Positive
A0201	CINGVCWTV	http://www.iedb.org/assay/2830902	IFNg release	ELISPOT	Positive
A0201	CINGVCWTV	http://www.iedb.org/assay/2830912	qualitative binding	multimer/tetramer	Positive-Low
A0201	CINGVCWTV	http://www.iedb.org/assay/2882941	IFNg release	ELISA	Positive
A0201	CINGVCWTV	http://www.iedb.org/assay/2882942	IFNg release	ELISA	Positive
A0201	CINGVCWTV	http://www.iedb.org/assay/2882943	IFNg release	ELISA	Positive
A0201	CINGVCWTV	http://www.iedb.org/assay/2882944	IFNg release	ELISA	Negative
A0201	CINGVCWTV	http://www.iedb.org/assay/2882945	IFNg release	ELISA	Positive-Low
A0201	CINGVCWTV	http://www.iedb.org/assay/2882946	IFNg release	ELISA	Positive-Low
A0201	CINGVCWTV	http://www.iedb.org/assay/2882947	IFNg release	ELISA	Positive
A0201	CINGVCWTV	http://www.iedb.org/assay/2882948	IFNg release	ELISA	Positive
A0201	CINGVCWTV	http://www.iedb.org/assay/2882949	IFNg release	ELISA	Positive
A0201	CINGVCWTV	http://www.iedb.org/assay/2882950	IL-2 release	ELISA	Positive
A0201	CINGVCWTV	http://www.iedb.org/assay/2882951	IL-2 release	ELISA	Positive
A0201	CINGVCWTV	http://www.iedb.org/assay/2882952	IL-2 release	ELISA	Positive
A0201	CINGVCWTV	http://www.iedb.org/assay/2882953	IL-2 release	ELISA	Negative
A0201	CINGVCWTV	http://www.iedb.org/assay/2882954	IL-2 release	ELISA	Negative
A0201	CINGVCWTV	http://www.iedb.org/assay/2882955	IL-2 release	ELISA	Positive-Low
A0201	CINGVCWTV	http://www.iedb.org/assay/2882956	IL-2 release	ELISA	Positive
A0201	CINGVCWTV	http://www.iedb.org/assay/2882957	IL-2 release	ELISA	Positive
A0201	CINGVCWTV	http://www.iedb.org/assay/2882958	IL-2 release	ELISA	Positive
A0201	CINGVCWTV	http://www.iedb.org/assay/2883957	qualitative binding	multimer/tetramer	Positive
A0201	CINGVCWTV	http://www.iedb.org/assay/2883958	qualitative binding	multimer/tetramer	Positive
A0201	CINGVCWTV	http://www.iedb.org/assay/2884046	qualitative binding	multimer/tetramer	Negative
A0201	CINGVCWTV	http://www.iedb.org/assay/2884049	qualitative binding	multimer/tetramer	Negative
A0201	CINGVCWTV	http://www.iedb.org/assay/2884054	IFNg release	ICS	Positive
A0201	CINGVCWTV	http://www.iedb.org/assay/2884055	TNFa release	ICS	Positive
A0201	CINGVCWTV	http://www.iedb.org/assay/2884057	IFNg release	ICS	Positive
A0201	CINGVCWTV	http://www.iedb.org/assay/2884058	TNFa release	ICS	Positive
A0201	CINGVCWTV	http://www.iedb.org/assay/3202210	IFNg release	ELISA	Positive
A0201	CINGVCWTV	http://www.iedb.org/assay/3202216	IL-2 release	ELISA	Positive
A0201	CINGVCWTV	http://www.iedb.org/assay/3202219	TNFa release	ELISA	Positive
A0201	CINGVCWTV	http://www.iedb.org/assay/3363533	qualitative binding	multimer/tetramer	Positive
A0201	CINGVCWTV	http://www.iedb.org/assay/3468725	qualitative binding	multimer/tetramer	Positive
A0201	CINGVCWTV	http://www.iedb.org/assay/3468748	TNFa release	ICS	Positive
A0201	CINGVCWTV	http://www.iedb.org/assay/3468770	IFNg release	ICS	Positive
A0201	CINGVCWTV	http://www.iedb.org/assay/3468771	IL-2 release	ICS	Positive
A0201	CINGVCWTV	http://www.iedb.org/assay/5559837	qualitative binding	multimer/tetramer	Positive
A0201	CINGVFWTV	http://www.iedb.org/assay/2882989	IFNg release	ELISA	Positive-Low
A0201	CINGVFWTV	http://www.iedb.org/assay/2882990	IL-2 release	ELISA	Negative
A0201	CINGVFWTV	http://www.iedb.org/assay/2882992	IFNg release	ELISA	Positive-Low
A0201	CINGVFWTV	http://www.iedb.org/assay/2882993	IL-2 release	ELISA	Positive-Low
A0201	CINGVVWTV	http://www.iedb.org/assay/2381699	qualitative binding	multimer/tetramer	Positive
A0201	CINGVVWTV	http://www.iedb.org/assay/2381701	qualitative binding	multimer/tetramer	Positive
A0201	CISGVCWTV	http://www.iedb.org/assay/1799515	qualitative binding	multimer/tetramer	Positive
A0201	CISGVCWTV	http://www.iedb.org/assay/2381697	qualitative binding	multimer/tetramer	Positive
A0201	CISGVCWTV	http://www.iedb.org/assay/2381698	qualitative binding	multimer/tetramer	Positive-Low
A0201	CLGGLITMV	http://www.iedb.org/assay/1417304	cytotoxicity	51 chromium	Positive
A0201	CLGGLITMV	http://www.iedb.org/assay/1417309	cytotoxicity	51 chromium	Positive
A0201	CLLQSLQQI	http://www.iedb.org/assay/11091	cytotoxicity	51 chromium	Negative
A0201	CLLQSLQQI	http://www.iedb.org/assay/15994	cytotoxicity	51 chromium	Negative
A0201	CLMMILPAA	http://www.iedb.org/assay/2094687	IFNg release	ELISPOT	Negative
A0201	CLMMILPAA	http://www.iedb.org/assay/2831603	IFNg release	ELISPOT	Negative
A0201	CLNGVCWTV	http://www.iedb.org/assay/2882983	IL-2 release	ELISA	Positive
A0201	CLNGVCWTV	http://www.iedb.org/assay/2882984	IFNg release	ELISA	Positive
A0201	CLTEYILWV	http://www.iedb.org/assay/7933	cytotoxicity	51 chromium	Positive
A0201	CLTEYILWV	http://www.iedb.org/assay/7934	qualitative binding	multimer/tetramer	Positive
A0201	CLTEYILWV	http://www.iedb.org/assay/7936	IFNg release	ELISPOT	Positive
A0201	CLTEYILWV	http://www.iedb.org/assay/1244057	qualitative binding	multimer/tetramer	Positive
A0201	CLTEYILWV	http://www.iedb.org/assay/1505194	IFNg release	ELISPOT	Positive
A0201	CLTEYILWV	http://www.iedb.org/assay/1506974	IFNg release	ICS	Positive
A0201	CLTEYILWV	http://www.iedb.org/assay/1507105	cytotoxicity	51 chromium	Positive
A0201	CLTEYILWV	http://www.iedb.org/assay/1507116	qualitative binding	multimer/tetramer	Positive
A0201	CLTEYILWV	http://www.iedb.org/assay/1984750	IFNg release	ELISPOT	Positive
A0201	CLTEYILWV	http://www.iedb.org/assay/1984803	qualitative binding	multimer/tetramer	Positive
A0201	CMVICLLSFI	http://www.iedb.org/assay/1293606	IFNg release	ELISPOT	Negative
A0201	CMVICLLSFI	http://www.iedb.org/assay/1359651	IFNg release	ELISPOT	Negative
A0201	CMYYFLHYYI	http://www.iedb.org/assay/1293880	IFNg release	ELISPOT	Negative
A0201	CMYYFLHYYI	http://www.iedb.org/assay/1358812	IFNg release	ELISPOT	Negative
A0201	CQYLWEYYGV	http://www.iedb.org/assay/1294205	IFNg release	ELISPOT	Negative
A0201	CQYLWEYYGV	http://www.iedb.org/assay/1358087	IFNg release	ELISPOT	Negative
A0201	DLAEWVPRV	http://www.iedb.org/assay/3351986	IFNg release	ICS	Positive-Low
A0201	DLAEWVPRV	http://www.iedb.org/assay/3351987	degranulation	biological activity	Positive-Low
A0201	DLIDYIYGI	http://www.iedb.org/assay/1281109	IFNg release	ELISPOT	Negative
A0201	DLIDYIYGI	http://www.iedb.org/assay/1358814	IFNg release	ELISPOT	Negative
A0201	DLMGYIPAV	http://www.iedb.org/assay/1492147	qualitative binding	multimer/tetramer	Positive
A0201	DLMGYIPAV	http://www.iedb.org/assay/1492161	degranulation	biological activity	Positive
A0201	DLMGYIPAV	http://www.iedb.org/assay/1492166	degranulation	biological activity	Positive
A0201	DLMGYIPAV	http://www.iedb.org/assay/1769314	IFNg release	ELISPOT	Positive
A0201	DLMGYIPAV	http://www.iedb.org/assay/1769317	qualitative binding	multimer/tetramer	Positive
A0201	DLMGYIPAV	http://www.iedb.org/assay/2372036	qualitative binding	multimer/tetramer	Positive
A0201	DLMGYIPAV	http://www.iedb.org/assay/2372074	IL-17A release	ICS	Positive
A0201	DLMGYIPAV	http://www.iedb.org/assay/2372075	IFNg release	ICS	Positive
A0201	DLMGYIPAV	http://www.iedb.org/assay/2372076	IL-22 release	ICS	Positive
A0201	DLMGYIPAV	http://www.iedb.org/assay/2372077	IL-2 release	ICS	Positive
A0201	DLMGYIPAV	http://www.iedb.org/assay/2372078	IL-4 release	ICS	Positive
A0201	DLMGYIPAV	http://www.iedb.org/assay/2659840	qualitative binding	multimer/tetramer	Positive
A0201	DLMGYIPLV	http://www.iedb.org/assay/47	cytotoxicity	51 chromium	Positive
A0201	DLMGYIPLV	http://www.iedb.org/assay/315207	cytotoxicity	51 chromium	Positive
A0201	DLMGYIPLV	http://www.iedb.org/assay/1274664	cytotoxicity	51 chromium	Positive
A0201	DLMGYIPLV	http://www.iedb.org/assay/1274665	cytotoxicity	51 chromium	Positive
A0201	DLMGYIPLV	http://www.iedb.org/assay/1275697	cytotoxicity	51 chromium	Positive
A0201	DLMGYIPLV	http://www.iedb.org/assay/1275723	IFNg release	ICS	Positive
A0201	DLMGYIPLV	http://www.iedb.org/assay/1276132	cytotoxicity	51 chromium	Positive
A0201	DLMGYIPLV	http://www.iedb.org/assay/1277896	cytotoxicity	51 chromium	Positive
A0201	DLMGYIPLV	http://www.iedb.org/assay/1277897	cytotoxicity	51 chromium	Positive
A0201	DLMGYIPLV	http://www.iedb.org/assay/1278015	cytotoxicity	51 chromium	Negative
A0201	DLMGYIPLV	http://www.iedb.org/assay/1280102	cytotoxicity	51 chromium	Positive
A0201	DLMGYIPLV	http://www.iedb.org/assay/1315263	cytotoxicity	51 chromium	Positive
A0201	DLMGYIPLV	http://www.iedb.org/assay/1317409	cytotoxicity	51 chromium	Positive
A0201	DLMGYIPLV	http://www.iedb.org/assay/1317466	cytotoxicity	51 chromium	Positive
A0201	DLMGYIPLV	http://www.iedb.org/assay/1317467	cytotoxicity	51 chromium	Positive
A0201	DLMGYIPLV	http://www.iedb.org/assay/1318404	IFNg release	ELISPOT	Positive
A0201	DLMGYIPLV	http://www.iedb.org/assay/1318406	IFNg release	ELISPOT	Positive
A0201	DLMGYIPLV	http://www.iedb.org/assay/1318407	cytotoxicity	51 chromium	Positive
A0201	DLMGYIPLV	http://www.iedb.org/assay/1318408	cytotoxicity	51 chromium	Positive
A0201	DLMGYIPLV	http://www.iedb.org/assay/1324619	cytotoxicity	51 chromium	Positive
A0201	DLMGYIPLV	http://www.iedb.org/assay/1324637	cytotoxicity	51 chromium	Positive
A0201	DLMGYIPLV	http://www.iedb.org/assay/1326576	IFNg release	ICS	Negative
A0201	DLMGYIPLV	http://www.iedb.org/assay/1326578	cytotoxicity	51 chromium	Positive
A0201	DLMGYIPLV	http://www.iedb.org/assay/1361206	pathogen burden after challenge	in vivo assay	Positive
A0201	DLMGYIPLV	http://www.iedb.org/assay/1361212	IFNg release	ELISPOT	Positive
A0201	DLMGYIPLV	http://www.iedb.org/assay/1361315	cytotoxicity	51 chromium	Positive
A0201	DLMGYIPLV	http://www.iedb.org/assay/1361316	TNF release	ELISPOT	Positive
A0201	DLMGYIPLV	http://www.iedb.org/assay/1421052	cytotoxicity	51 chromium	Positive
A0201	DLMGYIPLV	http://www.iedb.org/assay/1479176	qualitative binding	multimer/tetramer	Positive-Low
A0201	DLMGYIPLV	http://www.iedb.org/assay/1479177	qualitative binding	multimer/tetramer	Positive
A0201	DLMGYIPLV	http://www.iedb.org/assay/1479178	qualitative binding	multimer/tetramer	Positive
A0201	DLMGYIPLV	http://www.iedb.org/assay/1479179	IFNg release	ICS	Positive
A0201	DLMGYIPLV	http://www.iedb.org/assay/1479180	IFNg release	ICS	Positive-Low
A0201	DLMGYIPLV	http://www.iedb.org/assay/1479181	proliferation	biological activity	Positive
A0201	DLMGYIPLV	http://www.iedb.org/assay/1501765	cytotoxicity	51 chromium	Positive
A0201	DLMGYIPLV	http://www.iedb.org/assay/1501775	IFNg release	ELISA	Positive
A0201	DLMGYIPLV	http://www.iedb.org/assay/1501783	IFNg release	ELISA	Positive
A0201	DLMGYIPLV	http://www.iedb.org/assay/1501786	cytotoxicity	51 chromium	Positive
A0201	DLMGYIPLV	http://www.iedb.org/assay/1831579	qualitative binding	multimer/tetramer	Positive
A0201	DLMGYIPLV	http://www.iedb.org/assay/1831608	qualitative binding	multimer/tetramer	Negative
A0201	DLMGYIPLV	http://www.iedb.org/assay/1884844	IFNg release	ELISPOT	Negative
A0201	DLMGYIPLV	http://www.iedb.org/assay/1940892	IFNg release	ELISPOT	Negative
A0201	DLMGYIPLV	http://www.iedb.org/assay/1967530	IFNg release	ELISPOT	Positive
A0201	DLMGYIPLV	http://www.iedb.org/assay/2104423	IFNg release	ELISPOT	Positive
A0201	DLMGYIPLV	http://www.iedb.org/assay/2118141	IFNg release	ELISPOT	Positive
A0201	DLMGYIPLV	http://www.iedb.org/assay/2118220	IFNg release	cytometric bead array	Positive
A0201	DLMGYIPLV	http://www.iedb.org/assay/2118221	TNFa release	cytometric bead array	Positive
A0201	DLMGYIPLV	http://www.iedb.org/assay/2118222	IL-4 release	cytometric bead array	Negative
A0201	DLMGYIPLV	http://www.iedb.org/assay/2118223	IL-10 release	cytometric bead array	Negative
A0201	DLYCGILYA	http://www.iedb.org/assay/1293756	IFNg release	ELISPOT	Negative
A0201	DLYCGILYA	http://www.iedb.org/assay/1360069	IFNg release	ELISPOT	Negative
A0201	ELAAIGILTV	http://www.iedb.org/assay/1981557	3D structure	x-ray crystallography	Positive
A0201	ELAAIGILTV	http://www.iedb.org/assay/1981558	dissociation constant KD	surface plasmon resonance (SPR)	Positive
A0201	ELAGIGILTV	http://www.iedb.org/assay/1243106	qualitative binding	multimer/tetramer	Positive
A0201	ELAGIGILTV	http://www.iedb.org/assay/1355919	qualitative binding	multimer/tetramer	Positive
A0201	ELAGIGILTV	http://www.iedb.org/assay/1355921	IFNg release	ICS	Negative
A0201	ELAGIGILTV	http://www.iedb.org/assay/1355922	IFNg release	ICS	Positive
A0201	ELAGIGILTV	http://www.iedb.org/assay/1355923	qualitative binding	multimer/tetramer	Positive
A0201	ELAGIGILTV	http://www.iedb.org/assay/1409630	qualitative binding	multimer/tetramer	Positive
A0201	ELAGIGILTV	http://www.iedb.org/assay/1409631	qualitative binding	multimer/tetramer	Positive
A0201	ELAGIGILTV	http://www.iedb.org/assay/1502355	qualitative binding	multimer/tetramer	Positive
A0201	ELAGIGILTV	http://www.iedb.org/assay/1502356	qualitative binding	multimer/tetramer	Positive
A0201	ELAGIGILTV	http://www.iedb.org/assay/1548959	qualitative binding	multimer/tetramer	Positive
A0201	ELAGIGILTV	http://www.iedb.org/assay/1801420	qualitative binding	multimer/tetramer	Positive
A0201	ELAGIGILTV	http://www.iedb.org/assay/1801421	IFNg release	ICS	Positive
A0201	ELAGIGILTV	http://www.iedb.org/assay/1801422	TNFa release	ICS	Positive
A0201	ELAGIGILTV	http://www.iedb.org/assay/1801423	qualitative binding	multimer/tetramer	Positive-Low
A0201	ELAGIGILTV	http://www.iedb.org/assay/1801424	IL-2 release	ICS	Positive
A0201	ELAGIGILTV	http://www.iedb.org/assay/1801502	qualitative binding	multimer/tetramer	Positive
A0201	ELAGIGILTV	http://www.iedb.org/assay/1801509	qualitative binding	multimer/tetramer	Positive
A0201	ELAGIGILTV	http://www.iedb.org/assay/1801525	proliferation	biological activity	Positive
A0201	ELAGIGILTV	http://www.iedb.org/assay/1801552	proliferation	biological activity	Positive
A0201	ELAGIGILTV	http://www.iedb.org/assay/1801558	cytotoxicity	51 chromium	Positive
A0201	ELAGIGILTV	http://www.iedb.org/assay/1801559	cytotoxicity	51 chromium	Positive
A0201	ELAGIGILTV	http://www.iedb.org/assay/1801560	IFNg release	ELISPOT	Positive
A0201	ELAGIGILTV	http://www.iedb.org/assay/1801561	IFNg release	ELISPOT	Positive
A0201	ELAGIGILTV	http://www.iedb.org/assay/1803600	qualitative binding	multimer/tetramer	Positive
A0201	ELAGIGILTV	http://www.iedb.org/assay/1803601	qualitative binding	multimer/tetramer	Positive
A0201	ELAGIGILTV	http://www.iedb.org/assay/1803602	qualitative binding	multimer/tetramer	Positive
A0201	ELAGIGILTV	http://www.iedb.org/assay/1803618	cytotoxicity	51 chromium	Positive
A0201	ELAGIGILTV	http://www.iedb.org/assay/1883845	3D structure	x-ray crystallography	Positive
A0201	ELAGIGILTV	http://www.iedb.org/assay/1883846	dissociation constant KD	surface plasmon resonance (SPR)	Positive
A0201	ELAGIGILTV	http://www.iedb.org/assay/1956158	CCL4/MIP-1b release	ELISA	Positive
A0201	ELAGIGILTV	http://www.iedb.org/assay/1956159	CCL4/MIP-1b release	ELISA	Positive
A0201	ELAGIGILTV	http://www.iedb.org/assay/1956167	dissociation constant KD	surface plasmon resonance (SPR)	Positive
A0201	ELAGIGILTV	http://www.iedb.org/assay/1956171	dissociation constant KD	surface plasmon resonance (SPR)	Positive
A0201	ELAGIGILTV	http://www.iedb.org/assay/1956212	qualitative binding	multimer/tetramer	Positive
A0201	ELAGIGILTV	http://www.iedb.org/assay/1956213	qualitative binding	multimer/tetramer	Positive
A0201	ELAGIGILTV	http://www.iedb.org/assay/1956215	cytotoxicity	51 chromium	Positive
A0201	ELAGIGILTV	http://www.iedb.org/assay/1956216	IFNg release	ELISA	Positive
A0201	ELAGIGILTV	http://www.iedb.org/assay/1956217	TNFa release	ELISA	Positive
A0201	ELAGIGILTV	http://www.iedb.org/assay/1956218	IL-2 release	ELISA	Positive
A0201	ELAGIGILTV	http://www.iedb.org/assay/1956219	IFNg release	ELISA	Positive
A0201	ELAGIGILTV	http://www.iedb.org/assay/1956220	TNFa release	ELISA	Positive
A0201	ELAGIGILTV	http://www.iedb.org/assay/1956221	IL-2 release	ELISA	Positive
A0201	ELAGIGILTV	http://www.iedb.org/assay/1967644	CCL4/MIP-1b release	ELISA	Positive
A0201	ELAGIGILTV	http://www.iedb.org/assay/1967683	qualitative binding	multimer/tetramer	Positive
A0201	ELAGIGILTV	http://www.iedb.org/assay/1967684	qualitative binding	multimer/tetramer	Positive-Low
A0201	ELAGIGILTV	http://www.iedb.org/assay/1967685	qualitative binding	multimer/tetramer	Positive-Low
A0201	ELAGIGILTV	http://www.iedb.org/assay/1967686	qualitative binding	multimer/tetramer	Positive-Low
A0201	ELAGIGILTV	http://www.iedb.org/assay/1967687	qualitative binding	multimer/tetramer	Positive-Intermediate
A0201	ELAGIGILTV	http://www.iedb.org/assay/1967688	qualitative binding	multimer/tetramer	Positive
A0201	ELAGIGILTV	http://www.iedb.org/assay/1967689	qualitative binding	multimer/tetramer	Positive
A0201	ELAGIGILTV	http://www.iedb.org/assay/1981553	dissociation constant KD	surface plasmon resonance (SPR)	Positive
A0201	ELAGIGILTV	http://www.iedb.org/assay/1981554	dissociation constant KD	surface plasmon resonance (SPR)	Positive
A0201	ELAGIGILTV	http://www.iedb.org/assay/1981555	3D structure	x-ray crystallography	Positive
A0201	ELAGIGILTV	http://www.iedb.org/assay/1985639	qualitative binding	multimer/tetramer	Positive
A0201	ELAGIGILTV	http://www.iedb.org/assay/2019398	dissociation constant KD	surface plasmon resonance (SPR)	Positive
A0201	ELAGIGILTV	http://www.iedb.org/assay/2023176	qualitative binding	multimer/tetramer	Positive-High
A0201	ELAGIGILTV	http://www.iedb.org/assay/2023197	qualitative binding	multimer/tetramer	Positive
A0201	ELAGIGILTV	http://www.iedb.org/assay/2023206	IFNg release	ICS	Positive
A0201	ELAGIGILTV	http://www.iedb.org/assay/2024525	IFNg release	ICS	Positive
A0201	ELAGIGILTV	http://www.iedb.org/assay/2024526	TNFa release	ICS	Positive
A0201	ELAGIGILTV	http://www.iedb.org/assay/2024527	TNFa release	ICS	Positive
A0201	ELAGIGILTV	http://www.iedb.org/assay/2024528	IL-2 release	ICS	Positive-Low
A0201	ELAGIGILTV	http://www.iedb.org/assay/2024531	IL-2 release	ICS	Positive
A0201	ELAGIGILTV	http://www.iedb.org/assay/2024533	IL-4 release	ICS	Positive-Low
A0201	ELAGIGILTV	http://www.iedb.org/assay/2024534	IL-4 release	ICS	Positive
A0201	ELAGIGILTV	http://www.iedb.org/assay/2024535	IFNg release	ICS	Positive
A0201	ELAGIGILTV	http://www.iedb.org/assay/2024536	IFNg release	ICS	Positive
A0201	ELAGIGILTV	http://www.iedb.org/assay/2024537	IL-2 release	ICS	Positive
A0201	ELAGIGILTV	http://www.iedb.org/assay/2024538	IL-8 release	ICS	Positive
A0201	ELAGIGILTV	http://www.iedb.org/assay/2024539	TNFa release	ICS	Positive
A0201	ELAGIGILTV	http://www.iedb.org/assay/2024540	IL-2 release	ICS	Positive
A0201	ELAGIGILTV	http://www.iedb.org/assay/2024541	IL-8 release	ICS	Positive
A0201	ELAGIGILTV	http://www.iedb.org/assay/2024542	TNFa release	ICS	Positive
A0201	ELAGIGILTV	http://www.iedb.org/assay/2024546	proliferation	biological activity	Positive
A0201	ELAGIGILTV	http://www.iedb.org/assay/2024547	proliferation	biological activity	Positive
A0201	ELAGIGILTV	http://www.iedb.org/assay/2118926	3D structure	x-ray crystallography	Positive
A0201	ELAGIGILTV	http://www.iedb.org/assay/2118927	dissociation constant KD	surface plasmon resonance (SPR)	Positive
A0201	ELAGIGILTV	http://www.iedb.org/assay/2118929	dissociation constant KD	surface plasmon resonance (SPR)	Positive
A0201	ELAGIGILTV	http://www.iedb.org/assay/2119219	3D structure	x-ray crystallography	Positive
A0201	ELAGIGILTV	http://www.iedb.org/assay/2119220	3D structure	x-ray crystallography	Positive
A0201	ELAGIGILTV	http://www.iedb.org/assay/2119225	dissociation constant KD	surface plasmon resonance (SPR)	Positive
A0201	ELAGIGILTV	http://www.iedb.org/assay/2119226	dissociation constant KD	surface plasmon resonance (SPR)	Positive
A0201	ELAGIGILTV	http://www.iedb.org/assay/2366628	IFNg release	cytometric bead array	Positive
A0201	ELAGIGILTV	http://www.iedb.org/assay/2366629	qualitative binding	multimer/tetramer	Positive
A0201	ELAGIGILTV	http://www.iedb.org/assay/2366633	IL-10 release	ICS	Negative
A0201	ELAGIGILTV	http://www.iedb.org/assay/2366634	IL-13 release	ICS	Negative
A0201	ELAGIGILTV	http://www.iedb.org/assay/2366635	IL-5 release	ICS	Negative
A0201	ELAGIGILTV	http://www.iedb.org/assay/2370651	qualitative binding	multimer/tetramer	Positive
A0201	ELAGIGILTV	http://www.iedb.org/assay/2370654	IFNg release	ICS	Positive
A0201	ELAGIGILTV	http://www.iedb.org/assay/2370660	qualitative binding	multimer/tetramer	Positive
A0201	ELAGIGILTV	http://www.iedb.org/assay/2370661	qualitative binding	multimer/tetramer	Positive
A0201	ELAGIGILTV	http://www.iedb.org/assay/2375334	dissociation constant KD	surface plasmon resonance (SPR)	Positive
A0201	ELAGIGILTV	http://www.iedb.org/assay/2381705	qualitative binding	multimer/tetramer	Positive
A0201	ELAGIGILTV	http://www.iedb.org/assay/2381706	qualitative binding	multimer/tetramer	Positive
A0201	ELAGIGILTV	http://www.iedb.org/assay/2519394	qualitative binding	multimer/tetramer	Positive
A0201	ELAGIGILTV	http://www.iedb.org/assay/2833312	3D structure	x-ray crystallography	Positive
A0201	ELAGIGILTV	http://www.iedb.org/assay/2833315	qualitative binding	multimer/tetramer	Positive
A0201	ELAGIGILTV	http://www.iedb.org/assay/2833336	IL-2 release	ELISA	Positive
A0201	ELAGIGILTV	http://www.iedb.org/assay/2851313	qualitative binding	multimer/tetramer	Positive
A0201	ELAGIGILTV	http://www.iedb.org/assay/2851345	activation	biological activity	Positive
A0201	ELAGIGILTV	http://www.iedb.org/assay/2853090	CCL4/MIP-1b release	ELISA	Positive
A0201	ELAGIGILTV	http://www.iedb.org/assay/3468833	off rate	binding assay	Positive
A0201	ELAGIGILTV	http://www.iedb.org/assay/3468834	on rate	binding assay	Positive
A0201	ELAGIGILTV	http://www.iedb.org/assay/3477163	qualitative binding	multimer/tetramer	Positive
A0201	ELAGIGILTV	http://www.iedb.org/assay/3479320	TNFa release	cytometric bead array	Positive
A0201	ELAGIGILTV	http://www.iedb.org/assay/3479321	CCL4/MIP-1b release	cytometric bead array	Positive
A0201	ELAGIGILTV	http://www.iedb.org/assay/3479322	IFNg release	cytometric bead array	Positive
A0201	ELAGIGILTV	http://www.iedb.org/assay/3479323	IL-2 release	cytometric bead array	Positive
A0201	ELAGIGILTV	http://www.iedb.org/assay/3479324	dissociation constant KD	surface plasmon resonance (SPR)	Positive
A0201	ELAGIGILTV	http://www.iedb.org/assay/3479325	qualitative binding	multimer/tetramer	Positive
A0201	ELAGIGILTV	http://www.iedb.org/assay/3479326	TNFa release	cytometric bead array	Positive
A0201	ELAGIGILTV	http://www.iedb.org/assay/3479327	CCL4/MIP-1b release	cytometric bead array	Positive
A0201	ELAGIGILTV	http://www.iedb.org/assay/3479328	IFNg release	cytometric bead array	Positive
A0201	ELAGIGILTV	http://www.iedb.org/assay/3479329	IL-2 release	cytometric bead array	Positive
A0201	ELAGIGILTV	http://www.iedb.org/assay/3479330	dissociation constant KD	surface plasmon resonance (SPR)	Positive
A0201	ELAGIGILTV	http://www.iedb.org/assay/3479331	qualitative binding	multimer/tetramer	Positive
A0201	ELAGIGILTV	http://www.iedb.org/assay/3480830	qualitative binding	multimer/tetramer	Positive
A0201	ELAGIGILTV	http://www.iedb.org/assay/3480832	cytotoxicity	51 chromium	Positive
A0201	ELAGIGILTV	http://www.iedb.org/assay/3480833	qualitative binding	multimer/tetramer	Positive
A0201	ELAGIGILTV	http://www.iedb.org/assay/3480834	cytotoxicity	51 chromium	Positive
A0201	ELAGIGILTV	http://www.iedb.org/assay/3480835	cytotoxicity	51 chromium	Positive
A0201	ELAGIGILTV	http://www.iedb.org/assay/3480836	cytotoxicity	51 chromium	Positive
A0201	ELAGIGILTV	http://www.iedb.org/assay/3480837	IFNg release	ELISPOT	Positive
A0201	ELAGIGILTV	http://www.iedb.org/assay/3497356	cytotoxicity	51 chromium	Positive
A0201	ELAGIGILTV	http://www.iedb.org/assay/3499042	off rate	binding assay	Positive
A0201	ELAGIGILTV	http://www.iedb.org/assay/3499043	on rate	binding assay	Positive
A0201	ELAGIGILTV	http://www.iedb.org/assay/3499044	dissociation constant KD	surface plasmon resonance (SPR)	Positive
A0201	ELAGIGILTV	http://www.iedb.org/assay/3499046	dissociation constant KD	surface plasmon resonance (SPR)	Positive
A0201	ELAGIGILTV	http://www.iedb.org/assay/3501542	dissociation constant KD	surface plasmon resonance (SPR)	Positive
A0201	ELAGIGILTV	http://www.iedb.org/assay/3501543	dissociation constant KD	surface plasmon resonance (SPR)	Positive
A0201	ELAGIGILTV	http://www.iedb.org/assay/3501544	dissociation constant KD	surface plasmon resonance (SPR)	Positive
A0201	ELAGIGILTV	http://www.iedb.org/assay/3501545	dissociation constant KD	surface plasmon resonance (SPR)	Positive
A0201	ELAGIGILTV	http://www.iedb.org/assay/3501546	dissociation constant KD	surface plasmon resonance (SPR)	Positive
A0201	ELAGIGILTV	http://www.iedb.org/assay/3501547	dissociation constant KD	surface plasmon resonance (SPR)	Positive
A0201	ELAGIGILTV	http://www.iedb.org/assay/3501548	dissociation constant KD	surface plasmon resonance (SPR)	Positive
A0201	ELAGIGILTV	http://www.iedb.org/assay/3501549	dissociation constant KD	surface plasmon resonance (SPR)	Positive
A0201	ELAGIGILTV	http://www.iedb.org/assay/3501550	dissociation constant KD	surface plasmon resonance (SPR)	Positive
A0201	ELAGIGILTV	http://www.iedb.org/assay/3501551	dissociation constant KD	surface plasmon resonance (SPR)	Positive
A0201	ELAGIGILTV	http://www.iedb.org/assay/3501552	dissociation constant KD	surface plasmon resonance (SPR)	Positive
A0201	ELAGIGILTV	http://www.iedb.org/assay/3501553	dissociation constant KD	surface plasmon resonance (SPR)	Positive
A0201	ELAGIGILTV	http://www.iedb.org/assay/3501554	dissociation constant KD	surface plasmon resonance (SPR)	Negative
A0201	ELAGIGILTV	http://www.iedb.org/assay/3501555	dissociation constant KD	surface plasmon resonance (SPR)	Negative
A0201	ELAGIGILTV	http://www.iedb.org/assay/3501556	dissociation constant KD	surface plasmon resonance (SPR)	Positive
A0201	ELAGIGILTV	http://www.iedb.org/assay/3786608	dissociation constant KD	surface plasmon resonance (SPR)	Positive
A0201	ELAGIGILTV	http://www.iedb.org/assay/3786609	on rate	binding assay	Positive
A0201	ELAGIGILTV	http://www.iedb.org/assay/3786610	off rate	binding assay	Positive
A0201	ELAGIGILTV	http://www.iedb.org/assay/3786611	dissociation constant KD	surface plasmon resonance (SPR)	Positive
A0201	ELAGIGILTV	http://www.iedb.org/assay/3786612	dissociation constant KD	surface plasmon resonance (SPR)	Positive
A0201	ELAGIGILTV	http://www.iedb.org/assay/3786613	dissociation constant KD	surface plasmon resonance (SPR)	Positive
A0201	ELAGIGILTV	http://www.iedb.org/assay/3786614	dissociation constant KD	surface plasmon resonance (SPR)	Positive
A0201	ELAGIGILTV	http://www.iedb.org/assay/3786615	dissociation constant KD	surface plasmon resonance (SPR)	Positive
A0201	ELAGIGILTV	http://www.iedb.org/assay/3786616	dissociation constant KD	surface plasmon resonance (SPR)	Positive
A0201	ELAGIGILTV	http://www.iedb.org/assay/3786617	dissociation constant KD	surface plasmon resonance (SPR)	Positive
A0201	ELAGIGILTV	http://www.iedb.org/assay/3786618	on rate	binding assay	Positive
A0201	ELAGIGILTV	http://www.iedb.org/assay/3786619	on rate	binding assay	Positive
A0201	ELAGIGILTV	http://www.iedb.org/assay/3786620	on rate	binding assay	Positive
A0201	ELAGIGILTV	http://www.iedb.org/assay/3786621	on rate	binding assay	Positive
A0201	ELAGIGILTV	http://www.iedb.org/assay/3786622	on rate	binding assay	Positive
A0201	ELAGIGILTV	http://www.iedb.org/assay/3786623	on rate	binding assay	Positive
A0201	ELAGIGILTV	http://www.iedb.org/assay/3786624	on rate	binding assay	Positive
A0201	ELAGIGILTV	http://www.iedb.org/assay/3786625	off rate	binding assay	Positive
A0201	ELAGIGILTV	http://www.iedb.org/assay/3786626	off rate	binding assay	Positive
A0201	ELAGIGILTV	http://www.iedb.org/assay/3786627	off rate	binding assay	Positive
A0201	ELAGIGILTV	http://www.iedb.org/assay/3786628	off rate	binding assay	Positive
A0201	ELAGIGILTV	http://www.iedb.org/assay/3786629	off rate	binding assay	Positive
A0201	ELAGIGILTV	http://www.iedb.org/assay/3786630	off rate	binding assay	Positive
A0201	ELAGIGILTV	http://www.iedb.org/assay/3786631	off rate	binding assay	Positive
A0201	ELAGIGILTV	http://www.iedb.org/assay/3788007	qualitative binding	multimer/tetramer	Positive
A0201	ELAGIGILTV	http://www.iedb.org/assay/3788132	cytotoxicity	51 chromium	Positive
A0201	ELAGIGILTV	http://www.iedb.org/assay/3791975	qualitative binding	multimer/tetramer	Positive
A0201	ELAGIGILTV	http://www.iedb.org/assay/3791977	cytotoxicity	51 chromium	Positive
A0201	ELAGIGILTV	http://www.iedb.org/assay/3799190	qualitative binding	multimer/tetramer	Positive
A0201	ELAGIGILTV	http://www.iedb.org/assay/3799201	qualitative binding	multimer/tetramer	Positive
A0201	ELAGIGILTV	http://www.iedb.org/assay/3807040	qualitative binding	multimer/tetramer	Positive
A0201	ELAGIGILTV	http://www.iedb.org/assay/3808667	TNFa release	ICS	Positive-Low
A0201	ELAGIGILTV	http://www.iedb.org/assay/3808668	IFNg release	ICS	Positive-Low
A0201	ELAGIGILTV	http://www.iedb.org/assay/3808670	CCL4/MIP-1b release	ICS	Positive-Low
A0201	ELAGIGILTV	http://www.iedb.org/assay/3817451	cytotoxicity	in vitro assay	Positive
A0201	ELAGIGILTV	http://www.iedb.org/assay/4073044	qualitative binding	multimer/tetramer	Positive
A0201	ELAGIGILTV	http://www.iedb.org/assay/4073045	TNFa release	ICS	Positive
A0201	ELAGIGILTV	http://www.iedb.org/assay/4073046	degranulation	biological activity	Positive
A0201	ELAGIGILTV	http://www.iedb.org/assay/4073047	TNFa release	ICS	Positive
A0201	ELAGIGILTV	http://www.iedb.org/assay/4073048	degranulation	biological activity	Positive
A0201	ELAGIGILTV	http://www.iedb.org/assay/4583498	IFNg release	ELISPOT	Positive
A0201	ELAGIGILTV	http://www.iedb.org/assay/4583499	IFNg release	ELISPOT	Positive-Low
A0201	ELAGIGILTV	http://www.iedb.org/assay/4583661	dissociation constant KD	surface plasmon resonance (SPR)	Positive
A0201	ELAGIGILTV	http://www.iedb.org/assay/4583689	on rate	binding assay	Positive
A0201	ELAGIGILTV	http://www.iedb.org/assay/4583690	off rate	binding assay	Positive
A0201	ELAGIGILTV	http://www.iedb.org/assay/4583698	IFNg release	ELISA	Positive-High
A0201	ELAGIGILTV	http://www.iedb.org/assay/4828846	qualitative binding	multimer/tetramer	Positive
A0201	ELAGIGILTV	http://www.iedb.org/assay/4828877	dissociation constant KD	surface plasmon resonance (SPR)	Positive-Low
A0201	ELAGIGILTV	http://www.iedb.org/assay/4828878	off rate	binding assay	Positive
A0201	ELAGIGILTV	http://www.iedb.org/assay/4828879	on rate	binding assay	Positive
A0201	ELAGIGILTV	http://www.iedb.org/assay/4990959	dissociation constant KD	surface plasmon resonance (SPR)	Positive-Low
A0201	ELAGIGILTV	http://www.iedb.org/assay/4990963	dissociation constant KD	surface plasmon resonance (SPR)	Positive-High
A0201	ELAGIGILTV	http://www.iedb.org/assay/4990964	off rate	binding assay	Positive
A0201	ELAGIGILTV	http://www.iedb.org/assay/4990965	on rate	binding assay	Positive
A0201	ELAGIGILTV	http://www.iedb.org/assay/4990966	dissociation constant KD	binding assay	Positive-High
A0201	ELAGIGILTV	http://www.iedb.org/assay/4990967	dissociation constant KD	binding assay	Positive-High
A0201	ELAGIGILTV	http://www.iedb.org/assay/4990968	dissociation constant KD	binding assay	Positive-Low
A0201	ELAGIGILTV	http://www.iedb.org/assay/5019936	3D structure	x-ray crystallography	Positive
A0201	ELAGIGILTV	http://www.iedb.org/assay/5019937	qualitative binding	multimer/tetramer	Positive
A0201	ELAGIGILTV	http://www.iedb.org/assay/5019938	dissociation constant KD	surface plasmon resonance (SPR)	Positive
A0201	ELAGIGILTV	http://www.iedb.org/assay/5019939	dissociation constant KD	surface plasmon resonance (SPR)	Positive
A0201	ELAGIGILTV	http://www.iedb.org/assay/5019940	dissociation constant KD	surface plasmon resonance (SPR)	Positive
A0201	ELAGIGILTV	http://www.iedb.org/assay/5036436	qualitative binding	multimer/tetramer	Positive
A0201	ELAGIGILTV	http://www.iedb.org/assay/5036437	IL-2 release	ELISPOT	Positive
A0201	ELAGIGILTV	http://www.iedb.org/assay/5036438	cytotoxicity	51 chromium	Positive
A0201	ELAGIGILTV	http://www.iedb.org/assay/5036439	IL-2 release	ELISPOT	Positive
A0201	ELAGIGILTV	http://www.iedb.org/assay/5036440	qualitative binding	multimer/tetramer	Positive
A0201	ELAGIGILTV	http://www.iedb.org/assay/5044294	qualitative binding	multimer/tetramer	Positive
A0201	ELAGIGILTV	http://www.iedb.org/assay/5044297	dissociation constant KD	surface plasmon resonance (SPR)	Positive-High
A0201	ELAGIGILTV	http://www.iedb.org/assay/5044298	off rate	binding assay	Positive
A0201	ELAGIGILTV	http://www.iedb.org/assay/5044299	on rate	binding assay	Positive
A0201	ELAGIGILTV	http://www.iedb.org/assay/5044310	dissociation constant KD	surface plasmon resonance (SPR)	Positive-Intermediate
A0201	ELAGIGILTV	http://www.iedb.org/assay/5050175	qualitative binding	multimer/tetramer	Positive
A0201	ELAGIGILTV	http://www.iedb.org/assay/5346179	3D structure	x-ray crystallography	Positive
A0201	ELAGIGILTV	http://www.iedb.org/assay/5346183	IFNg release	ICS	Positive-High
A0201	ELAGIGILTV	http://www.iedb.org/assay/5346197	IFNg release	ICS	Positive
A0201	ELAGIGILTV	http://www.iedb.org/assay/5346198	dissociation constant KD	surface plasmon resonance (SPR)	Positive
A0201	ELAGIGILTV	http://www.iedb.org/assay/5346230	dissociation constant KD	surface plasmon resonance (SPR)	Positive
A0201	ELAGIGILTV	http://www.iedb.org/assay/5346231	dissociation constant KD	surface plasmon resonance (SPR)	Positive
A0201	ELAGIGILTV	http://www.iedb.org/assay/5346234	IFNg release	ICS	Positive-High
A0201	ELAGIGILTV	http://www.iedb.org/assay/5408094	proliferation	CFSE	Positive-High
A0201	ELAGIGILTV	http://www.iedb.org/assay/5564240	qualitative binding	multimer/tetramer	Positive-Intermediate
A0201	ELAGIGILTV	http://www.iedb.org/assay/5637578	TNFa release	ELISA	Positive
A0201	ELAGIGILTV	http://www.iedb.org/assay/5637612	TNFa release	ELISA	Positive
A0201	ELAGIGILTV	http://www.iedb.org/assay/5637613	TNFa release	ELISA	Positive-Low
A0201	ELAGWGILTV	http://www.iedb.org/assay/1801415	qualitative binding	multimer/tetramer	Positive
A0201	ELAGWGILTV	http://www.iedb.org/assay/2381702	qualitative binding	multimer/tetramer	Positive
A0201	ELAGWGILTV	http://www.iedb.org/assay/2381704	qualitative binding	multimer/tetramer	Positive-Low
A0201	ELMRRGDLPV	http://www.iedb.org/assay/1854364	IFNg release	ELISPOT	Negative
A0201	ELMRRGDLPV	http://www.iedb.org/assay/1941048	IFNg release	ELISPOT	Positive
A0201	ELMRRGDLPV	http://www.iedb.org/assay/2831633	IFNg release	ELISPOT	Positive
A0201	ELMTLATWV	http://www.iedb.org/assay/1937765	IFNg release	ELISPOT	Positive
A0201	ELMTLATWV	http://www.iedb.org/assay/1937767	cytotoxicity	in vitro assay	Positive
A0201	ELMTLATWV	http://www.iedb.org/assay/1937769	cytotoxicity	in vitro assay	Positive
A0201	ELMTLATWV	http://www.iedb.org/assay/1937770	IFNg release	ELISPOT	Positive
A0201	ELMTLATWV	http://www.iedb.org/assay/1937773	qualitative binding	multimer/tetramer	Positive
A0201	ELMTLATWV	http://www.iedb.org/assay/1937774	qualitative binding	multimer/tetramer	Positive
A0201	ELMTLATWV	http://www.iedb.org/assay/1937775	granzyme B release	intracellular staining	Positive
A0201	ELMTLATWV	http://www.iedb.org/assay/1937776	perforin release	intracellular staining	Positive
A0201	FAAELTIGV	http://www.iedb.org/assay/1294017	IFNg release	ELISPOT	Negative
A0201	FAAELTIGV	http://www.iedb.org/assay/1360003	IFNg release	ELISPOT	Negative
A0201	FAAGIIILM	http://www.iedb.org/assay/1293856	IFNg release	ELISPOT	Negative
A0201	FAAGIIILM	http://www.iedb.org/assay/1359956	IFNg release	ELISPOT	Negative
A0201	FADCMYYFL	http://www.iedb.org/assay/1293879	IFNg release	ELISPOT	Negative
A0201	FADCMYYFL	http://www.iedb.org/assay/1358811	IFNg release	ELISPOT	Negative
A0201	FAFKDLFVV	http://www.iedb.org/assay/1654812	cytotoxicity	in vitro assay	Positive-Low
A0201	FAFKDLFVV	http://www.iedb.org/assay/1656802	cytotoxicity	51 chromium	Positive
A0201	FAFRDLCIV	http://www.iedb.org/assay/1474831	cytotoxicity	51 chromium	Positive
A0201	FAFRDLCIV	http://www.iedb.org/assay/1803371	IFNg release	ELISPOT	Positive
A0201	FAFRDLCIV	http://www.iedb.org/assay/5566691	IFNg release	ELISPOT	Positive
A0201	FAFRDLCIV	http://www.iedb.org/assay/5566971	qualitative binding	multimer/tetramer	Positive
A0201	FAIIAIVFV	http://www.iedb.org/assay/19555	IFNg release	ICS	Negative
A0201	FAIIAIVFV	http://www.iedb.org/assay/1294053	IFNg release	ELISPOT	Negative
A0201	FAIIAIVFV	http://www.iedb.org/assay/1359267	IFNg release	ELISPOT	Negative
A0201	FALLKFTYL	http://www.iedb.org/assay/1294032	IFNg release	ELISPOT	Negative
A0201	FALLKFTYL	http://www.iedb.org/assay/1357661	IFNg release	ELISPOT	Negative
A0201	FANCNFTLV	http://www.iedb.org/assay/1374894	IFNg release	ELISPOT	Positive
A0201	FANCNFTLV	http://www.iedb.org/assay/1597713	IFNg release	ELISPOT	Positive
A0201	FANHDFTLV	http://www.iedb.org/assay/1374896	IFNg release	ELISPOT	Positive
A0201	FANHDFTLV	http://www.iedb.org/assay/1597720	IFNg release	ELISPOT	Positive
A0201	FANHKFTLV	http://www.iedb.org/assay/1374901	IFNg release	ELISPOT	Positive
A0201	FANHKFTLV	http://www.iedb.org/assay/1377778	qualitative binding	multimer/tetramer	Positive
A0201	FANHKFTLV	http://www.iedb.org/assay/1597701	IFNg release	ELISPOT	Positive
A0201	FANHNFTLV	http://www.iedb.org/assay/1374909	IFNg release	ELISPOT	Positive
A0201	FANHNFTLV	http://www.iedb.org/assay/1597685	IFNg release	ELISPOT	Positive
A0201	FANNEFTLV	http://www.iedb.org/assay/1374919	IFNg release	ELISPOT	Positive
A0201	FANNEFTLV	http://www.iedb.org/assay/1597698	IFNg release	ELISPOT	Positive
A0201	FANNKFTLV	http://www.iedb.org/assay/1374903	IFNg release	ELISPOT	Positive
A0201	FANNKFTLV	http://www.iedb.org/assay/1597687	IFNg release	ELISPOT	Positive
A0201	FANYKFTLV	http://www.iedb.org/assay/1374905	IFNg release	ELISPOT	Positive
A0201	FANYKFTLV	http://www.iedb.org/assay/1377783	qualitative binding	multimer/tetramer	Positive
A0201	FANYKFTLV	http://www.iedb.org/assay/1597686	IFNg release	ELISPOT	Positive
A0201	FANYNFTLL	http://www.iedb.org/assay/1374916	IFNg release	ELISPOT	Negative
A0201	FANYNFTLL	http://www.iedb.org/assay/1597691	IFNg release	ELISPOT	Negative
A0201	FANYNFTLV	http://www.iedb.org/assay/1374913	IFNg release	ELISPOT	Positive
A0201	FANYNFTLV	http://www.iedb.org/assay/1596630	IFNg release	ELISPOT	Positive
A0201	FAVQTIVFI	http://www.iedb.org/assay/1293689	IFNg release	ELISPOT	Negative
A0201	FAVQTIVFI	http://www.iedb.org/assay/1359545	IFNg release	ELISPOT	Negative
A0201	FAYICPANV	http://www.iedb.org/assay/1294204	IFNg release	ELISPOT	Negative
A0201	FAYICPANV	http://www.iedb.org/assay/1358040	IFNg release	ELISPOT	Negative
A0201	FGIDLLWSV	http://www.iedb.org/assay/1642463	IFNg release	ELISPOT	Positive
A0201	FGIDLLWSV	http://www.iedb.org/assay/1713009	IFNg release	ELISPOT	Positive
A0201	FGIDLLWSV	http://www.iedb.org/assay/1713069	IFNg release	ELISPOT	Positive
A0201	FGIDLLWSV	http://www.iedb.org/assay/1817027	IFNg release	ELISPOT	Positive
A0201	FGIDLLWSV	http://www.iedb.org/assay/1817087	decreased disease	in vivo assay	Negative
A0201	FGIDLLWSV	http://www.iedb.org/assay/1817097	IFNg release	ELISPOT	Positive
A0201	FGIDLLWSV	http://www.iedb.org/assay/1817102	tolerance	in vivo assay	Positive
A0201	FGIDLLWSV	http://www.iedb.org/assay/2443478	IFNg release	ELISPOT	Positive
A0201	FIADIGIGV	http://www.iedb.org/assay/1293739	IFNg release	ELISPOT	Negative
A0201	FIADIGIGV	http://www.iedb.org/assay/1358776	IFNg release	ELISPOT	Negative
A0201	FIAGLIAIV	http://www.iedb.org/assay/15872	IFNg release	ELISPOT	Positive
A0201	FIAGLIAIV	http://www.iedb.org/assay/15873	IFNg release	ELISPOT	Negative
A0201	FIAGLIAIV	http://www.iedb.org/assay/1329822	IFNg release	ELISA	Positive
A0201	FIAGLIAIV	http://www.iedb.org/assay/1472579	IFNg release	ELISPOT	Positive
A0201	FIAGLIAIV	http://www.iedb.org/assay/1472580	IFNg release	ICS	Positive
A0201	FIAGLIAIV	http://www.iedb.org/assay/1694481	cytotoxicity	in vivo assay	Positive-High
A0201	FIAKHFLEL	http://www.iedb.org/assay/1281176	IFNg release	ELISPOT	Negative
A0201	FIAKHFLEL	http://www.iedb.org/assay/1359046	IFNg release	ELISPOT	Negative
A0201	FIDILLFVI	http://www.iedb.org/assay/1293930	IFNg release	ELISPOT	Negative
A0201	FIDILLFVI	http://www.iedb.org/assay/1357762	IFNg release	ELISPOT	Negative
A0201	FIDSYLQKL	http://www.iedb.org/assay/1293785	IFNg release	ELISPOT	Negative
A0201	FIDSYLQKL	http://www.iedb.org/assay/1360045	IFNg release	ELISPOT	Negative
A0201	FIDTVSVYT	http://www.iedb.org/assay/1294091	IFNg release	ELISPOT	Negative
A0201	FIDTVSVYT	http://www.iedb.org/assay/1359947	IFNg release	ELISPOT	Negative
A0201	FIFHFVHSA	http://www.iedb.org/assay/1293692	IFNg release	ELISPOT	Negative
A0201	FIFHFVHSA	http://www.iedb.org/assay/1359548	IFNg release	ELISPOT	Negative
A0201	FIFLLFLTL	http://www.iedb.org/assay/1693994	IFNg release	ELISPOT	Negative
A0201	FIFLLFLTL	http://www.iedb.org/assay/1694003	cytotoxicity	51 chromium	Negative
A0201	FIFLQMALL	http://www.iedb.org/assay/1293799	IFNg release	ELISPOT	Negative
A0201	FIFLQMALL	http://www.iedb.org/assay/1359069	IFNg release	ELISPOT	Negative
A0201	FIFTGITLFL	http://www.iedb.org/assay/1293770	IFNg release	ELISPOT	Negative
A0201	FIFTGITLFL	http://www.iedb.org/assay/1357902	IFNg release	ELISPOT	Negative
A0201	FIHGGILYAA	http://www.iedb.org/assay/1293987	IFNg release	ELISPOT	Negative
A0201	FIHGGILYAA	http://www.iedb.org/assay/1359642	IFNg release	ELISPOT	Negative
A0201	FIHLQLYSL	http://www.iedb.org/assay/1293611	IFNg release	ELISPOT	Negative
A0201	FIHLQLYSL	http://www.iedb.org/assay/1359724	IFNg release	ELISPOT	Negative
A0201	FIISVISLV	http://www.iedb.org/assay/1281356	IFNg release	ELISPOT	Negative
A0201	FIISVISLV	http://www.iedb.org/assay/1359750	IFNg release	ELISPOT	Negative
A0201	FILALCIIFV	http://www.iedb.org/assay/1293703	IFNg release	ELISPOT	Negative
A0201	FILALCIIFV	http://www.iedb.org/assay/1359555	IFNg release	ELISPOT	Negative
A0201	FILGIIITV	http://www.iedb.org/assay/1270035	IFNg release	ELISPOT	Positive
A0201	FILGIIITV	http://www.iedb.org/assay/1270361	IFNg release	ELISPOT	Positive
A0201	FILGIIITV	http://www.iedb.org/assay/1272212	IFNg release	ELISPOT	Positive
A0201	FILGIIITV	http://www.iedb.org/assay/1294165	IFNg release	ELISPOT	Negative
A0201	FILGIIITV	http://www.iedb.org/assay/1360196	IFNg release	ELISPOT	Positive
A0201	FILGIIITV	http://www.iedb.org/assay/1557280	IFNg release	ELISPOT	Positive
A0201	FILGIIITV	http://www.iedb.org/assay/1557281	IFNg release	ELISPOT	Positive
A0201	FILGIIITV	http://www.iedb.org/assay/1557282	IFNg release	ELISPOT	Positive
A0201	FILGIIITV	http://www.iedb.org/assay/1650122	IFNg release	ELISPOT	Positive
A0201	FILGIIITV	http://www.iedb.org/assay/1650123	IFNg release	ELISPOT	Positive
A0201	FILIFNIIV	http://www.iedb.org/assay/1293814	IFNg release	ELISPOT	Negative
A0201	FILIFNIIV	http://www.iedb.org/assay/1357653	IFNg release	ELISPOT	Negative
A0201	FILTAILFFM	http://www.iedb.org/assay/1294059	IFNg release	ELISPOT	Negative
A0201	FILTAILFFM	http://www.iedb.org/assay/1359273	IFNg release	ELISPOT	Negative
A0201	FILVILFFGV	http://www.iedb.org/assay/1280574	IFNg release	ELISPOT	Negative
A0201	FILVILFFGV	http://www.iedb.org/assay/1357839	IFNg release	ELISPOT	Negative
A0201	FIMFMLIFNV	http://www.iedb.org/assay/1293844	IFNg release	ELISPOT	Negative
A0201	FIMFMLIFNV	http://www.iedb.org/assay/1359506	IFNg release	ELISPOT	Negative
A0201	FIPQYLSAV	http://www.iedb.org/assay/3351912	qualitative binding	multimer/tetramer	Positive-High
A0201	FIPQYLSAV	http://www.iedb.org/assay/3351913	qualitative binding	multimer/tetramer	Positive-High
A0201	FIPQYLSAV	http://www.iedb.org/assay/3351930	proliferation	CFSE	Positive
A0201	FIPQYLSAV	http://www.iedb.org/assay/3351942	granzyme B release	intracellular staining	Positive
A0201	FIPQYLSAV	http://www.iedb.org/assay/3351943	granzyme B release	intracellular staining	Positive-Low
A0201	FIPQYLSAV	http://www.iedb.org/assay/3351944	perforin release	intracellular staining	Positive
A0201	FIPQYLSAV	http://www.iedb.org/assay/3351945	perforin release	intracellular staining	Positive-Low
A0201	FIPQYLSAV	http://www.iedb.org/assay/3351958	IFNg release	ICS	Positive-High
A0201	FIPQYLSAV	http://www.iedb.org/assay/3351959	degranulation	biological activity	Positive-High
A0201	FIPQYLSAV	http://www.iedb.org/assay/4478184	qualitative binding	multimer/tetramer	Positive
A0201	FIPQYLSAV	http://www.iedb.org/assay/4478185	qualitative binding	multimer/tetramer	Positive
A0201	FIPQYLSAV	http://www.iedb.org/assay/4478188	proliferation	CFSE	Positive
A0201	FIPQYLSAV	http://www.iedb.org/assay/4478191	IFNg release	ICS	Positive
A0201	FIPQYLSAV	http://www.iedb.org/assay/4478195	qualitative binding	multimer/tetramer	Positive
A0201	FIPQYLSAV	http://www.iedb.org/assay/4478368	IFNg release	ICS	Positive
A0201	FIPQYLSAV	http://www.iedb.org/assay/4517507	degranulation	biological activity	Positive
A0201	FIPQYLSAV	http://www.iedb.org/assay/4517511	degranulation	biological activity	Positive
A0201	FIRMWNQAAL	http://www.iedb.org/assay/2444851	IFNg release	ELISPOT	Positive-Low
A0201	FIRMWNQAAL	http://www.iedb.org/assay/2444867	IFNg release	ELISPOT	Positive-Low
A0201	FIRMWNQAAL	http://www.iedb.org/assay/2444882	IFNg release	ELISPOT	Negative
A0201	FISSFLLPL	http://www.iedb.org/assay/1293672	IFNg release	ELISPOT	Negative
A0201	FISSFLLPL	http://www.iedb.org/assay/1359397	IFNg release	ELISPOT	Negative
A0201	FITIFNISI	http://www.iedb.org/assay/1293713	IFNg release	ELISPOT	Negative
A0201	FITIFNISI	http://www.iedb.org/assay/1359587	IFNg release	ELISPOT	Negative
A0201	FIWFIFHFV	http://www.iedb.org/assay/1293691	IFNg release	ELISPOT	Negative
A0201	FIWFIFHFV	http://www.iedb.org/assay/1359547	IFNg release	ELISPOT	Negative
A0201	FIYAGSLSA	http://www.iedb.org/assay/1381706	qualitative binding	multimer/tetramer	Positive
A0201	FIYAGSLSA	http://www.iedb.org/assay/2004570	qualitative binding	multimer/tetramer	Positive
A0201	FIYAGSLSA	http://www.iedb.org/assay/2399479	qualitative binding	multimer/tetramer	Positive
A0201	FIYAGSLSA	http://www.iedb.org/assay/2683507	qualitative binding	multimer/tetramer	Positive
A0201	FIYAGSLSAL	http://www.iedb.org/assay/1381149	cytotoxicity	51 chromium	Positive
A0201	FIYAGSLSAL	http://www.iedb.org/assay/2484864	IFNg release	ICS	Positive
A0201	FIYAGSLSAL	http://www.iedb.org/assay/2484867	cytotoxicity	in vivo assay	Positive
A0201	FIYFIKGFL	http://www.iedb.org/assay/1293792	IFNg release	ELISPOT	Negative
A0201	FIYFIKGFL	http://www.iedb.org/assay/1358693	IFNg release	ELISPOT	Negative
A0201	FIYLALLEA	http://www.iedb.org/assay/3351992	IFNg release	ICS	Positive-Low
A0201	FIYLALLEA	http://www.iedb.org/assay/3351993	degranulation	biological activity	Positive-Low
A0201	FLADAVVRL	http://www.iedb.org/assay/1810261	IFNg release	ICS	Positive
A0201	FLADAVVRL	http://www.iedb.org/assay/2831482	TNFa release	ICS	Positive
A0201	FLADAVVRL	http://www.iedb.org/assay/2831483	IFNg release	ICS	Positive
A0201	FLADAVVRL	http://www.iedb.org/assay/2831484	degranulation	biological activity	Negative
A0201	FLADAVVRL	http://www.iedb.org/assay/2831485	qualitative binding	multimer/tetramer	Positive
A0201	FLADAVVRL	http://www.iedb.org/assay/3059111	qualitative binding	multimer/tetramer	Positive
A0201	FLADAVVRL	http://www.iedb.org/assay/3059114	qualitative binding	multimer/tetramer	Positive
A0201	FLADAVVRL	http://www.iedb.org/assay/3059122	perforin release	intracellular staining	Positive
A0201	FLADAVVRL	http://www.iedb.org/assay/3059125	cytotoxicity	in vitro assay	Positive
A0201	FLADAVVRL	http://www.iedb.org/assay/3059128	IL-2 release	ELISA	Positive
A0201	FLADAVVRL	http://www.iedb.org/assay/3059131	TNFa release	ELISA	Positive
A0201	FLADAVVRL	http://www.iedb.org/assay/3059137	perforin release	intracellular staining	Positive
A0201	FLADAVVRL	http://www.iedb.org/assay/3059138	cytotoxicity	in vitro assay	Positive
A0201	FLADAVVRL	http://www.iedb.org/assay/3059139	IL-2 release	ELISA	Positive
A0201	FLADAVVRL	http://www.iedb.org/assay/3059140	TNFa release	ELISA	Positive
A0201	FLADAVVRL	http://www.iedb.org/assay/3059152	IFNg release	ICS	Positive
A0201	FLADAVVRL	http://www.iedb.org/assay/3059165	IFNg release	ICS	Positive
A0201	FLADAVVRL	http://www.iedb.org/assay/3059185	IFNg release	ICS	Positive
A0201	FLARSALIL	http://www.iedb.org/assay/1243187	qualitative binding	multimer/tetramer	Negative
A0201	FLARSALIL	http://www.iedb.org/assay/2643044	IFNg release	ICS	Negative
A0201	FLARSALIL	http://www.iedb.org/assay/2655001	IFNg release	ELISPOT	Negative
A0201	FLARSALIL	http://www.iedb.org/assay/2659805	IFNg release	ELISPOT	Negative
A0201	FLAYYPPMM	http://www.iedb.org/assay/1293621	IFNg release	ELISPOT	Negative
A0201	FLAYYPPMM	http://www.iedb.org/assay/1358206	IFNg release	ELISPOT	Negative
A0201	FLCTADAAV	http://www.iedb.org/assay/3352004	IFNg release	ICS	Positive-Low
A0201	FLCTADAAV	http://www.iedb.org/assay/3352005	degranulation	biological activity	Positive-Low
A0201	FLDEEGKAYT	http://www.iedb.org/assay/5566888	IFNg release	ICS	Negative
A0201	FLDEEGKAYT	http://www.iedb.org/assay/5566889	TNF release	ICS	Negative
A0201	FLDKGTYTL	http://www.iedb.org/assay/5613	cytotoxicity	51 chromium	Positive
A0201	FLDKGTYTL	http://www.iedb.org/assay/7389	IFNg release	ELISPOT	Positive
A0201	FLDKGTYTL	http://www.iedb.org/assay/2851298	qualitative binding	multimer/tetramer	Positive
A0201	FLDKGTYTL	http://www.iedb.org/assay/2851339	activation	biological activity	Positive
A0201	FLDKGTYTL	http://www.iedb.org/assay/6353112	qualitative binding	multimer/tetramer	Positive
A0201	FLDKSIHLT	http://www.iedb.org/assay/1294188	IFNg release	ELISPOT	Negative
A0201	FLDKSIHLT	http://www.iedb.org/assay/1357990	IFNg release	ELISPOT	Negative
A0201	FLDPASIAA	http://www.iedb.org/assay/2397349	qualitative binding	multimer/tetramer	Positive
A0201	FLDPASIAA	http://www.iedb.org/assay/2397739	qualitative binding	multimer/tetramer	Positive
A0201	FLDTVYTII	http://www.iedb.org/assay/1281378	IFNg release	ELISPOT	Negative
A0201	FLDTVYTII	http://www.iedb.org/assay/1359822	IFNg release	ELISPOT	Negative
A0201	FLDWMDTFGL	http://www.iedb.org/assay/1293794	IFNg release	ELISPOT	Negative
A0201	FLDWMDTFGL	http://www.iedb.org/assay/1358695	IFNg release	ELISPOT	Negative
A0201	FLFLRNFSL	http://www.iedb.org/assay/2464	qualitative binding	multimer/tetramer	Positive
A0201	FLFLRNFSL	http://www.iedb.org/assay/2465	cytotoxicity	51 chromium	Positive
A0201	FLFVIGALA	http://www.iedb.org/assay/1293969	IFNg release	ELISPOT	Negative
A0201	FLFVIGALA	http://www.iedb.org/assay/1359859	IFNg release	ELISPOT	Negative
A0201	FLFVNSQCL	http://www.iedb.org/assay/1293971	IFNg release	ELISPOT	Negative
A0201	FLFVNSQCL	http://www.iedb.org/assay/1357707	IFNg release	ELISPOT	Negative
A0201	FLFYPSMFT	http://www.iedb.org/assay/1293773	IFNg release	ELISPOT	Negative
A0201	FLFYPSMFT	http://www.iedb.org/assay/1357693	IFNg release	ELISPOT	Negative
A0201	FLGAGALAV	http://www.iedb.org/assay/3351918	qualitative binding	multimer/tetramer	Positive-Low
A0201	FLGAGALAV	http://www.iedb.org/assay/3351919	qualitative binding	multimer/tetramer	Positive-Low
A0201	FLGAGALAV	http://www.iedb.org/assay/3351933	proliferation	CFSE	Positive
A0201	FLGAGALAV	http://www.iedb.org/assay/3351964	IFNg release	ICS	Positive-High
A0201	FLGAGALAV	http://www.iedb.org/assay/3351965	degranulation	biological activity	Positive-High
A0201	FLGDDPSPA	http://www.iedb.org/assay/3351924	qualitative binding	multimer/tetramer	Positive-High
A0201	FLGDDPSPA	http://www.iedb.org/assay/3351925	qualitative binding	multimer/tetramer	Positive-High
A0201	FLGDDPSPA	http://www.iedb.org/assay/3351936	proliferation	CFSE	Positive
A0201	FLGDDPSPA	http://www.iedb.org/assay/3351950	granzyme B release	intracellular staining	Positive
A0201	FLGDDPSPA	http://www.iedb.org/assay/3351951	granzyme B release	intracellular staining	Positive-Low
A0201	FLGDDPSPA	http://www.iedb.org/assay/3351952	perforin release	intracellular staining	Positive
A0201	FLGDDPSPA	http://www.iedb.org/assay/3351953	perforin release	intracellular staining	Positive-Low
A0201	FLGDDPSPA	http://www.iedb.org/assay/3351970	IFNg release	ICS	Positive-High
A0201	FLGDDPSPA	http://www.iedb.org/assay/3351971	degranulation	biological activity	Positive-High
A0201	FLGDDPSPA	http://www.iedb.org/assay/4478180	qualitative binding	multimer/tetramer	Positive
A0201	FLGDDPSPA	http://www.iedb.org/assay/4478181	proliferation	CFSE	Positive
A0201	FLGDDPSPA	http://www.iedb.org/assay/4478189	IFNg release	ICS	Positive
A0201	FLGDDPSPA	http://www.iedb.org/assay/4478193	qualitative binding	multimer/tetramer	Positive
A0201	FLGDDPSPA	http://www.iedb.org/assay/4478196	IFNg release	ICS	Positive
A0201	FLGDDPSPA	http://www.iedb.org/assay/4517503	qualitative binding	multimer/tetramer	Positive
A0201	FLGDDPSPA	http://www.iedb.org/assay/4517505	degranulation	biological activity	Positive
A0201	FLGDDPSPA	http://www.iedb.org/assay/4517509	degranulation	biological activity	Positive
A0201	FLGDDPSPA	http://www.iedb.org/assay/5040485	qualitative binding	multimer/tetramer	Positive
A0201	FLGDDPSPA	http://www.iedb.org/assay/5040486	qualitative binding	multimer/tetramer	Positive
A0201	FLGDDPSPA	http://www.iedb.org/assay/5040667	IFNg release	cytometric bead array	Positive
A0201	FLGDDPSPA	http://www.iedb.org/assay/5040668	IL-6 release	cytometric bead array	Positive
A0201	FLGDDPSPA	http://www.iedb.org/assay/5040669	IL-2 release	cytometric bead array	Positive
A0201	FLGDDPSPA	http://www.iedb.org/assay/5040670	IL-7 release	cytometric bead array	Positive
A0201	FLGDDPSPA	http://www.iedb.org/assay/5156731	IFNg release	cytometric bead array	Positive
A0201	FLGDDPSPA	http://www.iedb.org/assay/5156732	IL-6 release	cytometric bead array	Positive
A0201	FLGDDPSPA	http://www.iedb.org/assay/5156733	IL-2 release	cytometric bead array	Positive
A0201	FLGDDPSPA	http://www.iedb.org/assay/5156734	IL-7 release	cytometric bead array	Positive
A0201	FLGERVTLT	http://www.iedb.org/assay/1504156	IFNg release	ELISPOT	Positive
A0201	FLGERVTLT	http://www.iedb.org/assay/1504171	IFNg release	ELISPOT	Positive
A0201	FLGERVTLT	http://www.iedb.org/assay/1504195	cytotoxicity	in vitro assay	Positive
A0201	FLGERVTLT	http://www.iedb.org/assay/1504211	cytotoxicity	in vitro assay	Positive
A0201	FLGGHVAVA	http://www.iedb.org/assay/3351922	qualitative binding	multimer/tetramer	Positive-High
A0201	FLGGHVAVA	http://www.iedb.org/assay/3351923	qualitative binding	multimer/tetramer	Positive-High
A0201	FLGGHVAVA	http://www.iedb.org/assay/3351935	proliferation	CFSE	Positive
A0201	FLGGHVAVA	http://www.iedb.org/assay/3351946	granzyme B release	intracellular staining	Positive
A0201	FLGGHVAVA	http://www.iedb.org/assay/3351947	granzyme B release	intracellular staining	Positive-Low
A0201	FLGGHVAVA	http://www.iedb.org/assay/3351948	perforin release	intracellular staining	Positive
A0201	FLGGHVAVA	http://www.iedb.org/assay/3351949	perforin release	intracellular staining	Positive-Low
A0201	FLGGHVAVA	http://www.iedb.org/assay/3351968	IFNg release	ICS	Positive-High
A0201	FLGGHVAVA	http://www.iedb.org/assay/3351969	degranulation	biological activity	Positive-High
A0201	FLGGHVAVA	http://www.iedb.org/assay/5040483	qualitative binding	multimer/tetramer	Positive
A0201	FLGGHVAVA	http://www.iedb.org/assay/5040487	IFNg release	cytometric bead array	Positive
A0201	FLGGHVAVA	http://www.iedb.org/assay/5040541	IL-6 release	cytometric bead array	Positive
A0201	FLGGHVAVA	http://www.iedb.org/assay/5040542	IL-2 release	cytometric bead array	Positive
A0201	FLGGHVAVA	http://www.iedb.org/assay/5040543	IL-7 release	cytometric bead array	Positive
A0201	FLGGHVAVA	http://www.iedb.org/assay/5040710	qualitative binding	multimer/tetramer	Positive
A0201	FLGGHVAVA	http://www.iedb.org/assay/5040713	granzyme B release	intracellular staining	Positive
A0201	FLGGHVAVA	http://www.iedb.org/assay/5040714	granzyme B release	intracellular staining	Positive
A0201	FLGGHVAVA	http://www.iedb.org/assay/5156727	IFNg release	cytometric bead array	Positive
A0201	FLGGHVAVA	http://www.iedb.org/assay/5156728	IL-6 release	cytometric bead array	Positive
A0201	FLGGHVAVA	http://www.iedb.org/assay/5156729	IL-2 release	cytometric bead array	Positive
A0201	FLGGHVAVA	http://www.iedb.org/assay/5156730	IL-7 release	cytometric bead array	Positive
A0201	FLGGPPVCL	http://www.iedb.org/assay/2110238	IFNg release	ELISPOT	Positive-High
A0201	FLGGPPVCL	http://www.iedb.org/assay/2110248	granzyme B release	ELISA	Positive
A0201	FLGRYIVKL	http://www.iedb.org/assay/1294085	IFNg release	ELISPOT	Negative
A0201	FLGRYIVKL	http://www.iedb.org/assay/1358497	IFNg release	ELISPOT	Negative
A0201	FLHCIVFNV	http://www.iedb.org/assay/1495653	IFNg release	RNA/DNA detection	Positive
A0201	FLHCIVFNV	http://www.iedb.org/assay/1495677	cytotoxicity	51 chromium	Positive
A0201	FLHCIVFNV	http://www.iedb.org/assay/1582706	qualitative binding	multimer/tetramer	Positive
A0201	FLHCIVFNV	http://www.iedb.org/assay/1582707	qualitative binding	multimer/tetramer	Negative
A0201	FLHCIVFNV	http://www.iedb.org/assay/1582708	qualitative binding	multimer/tetramer	Negative
A0201	FLHNYILYA	http://www.iedb.org/assay/1293983	IFNg release	ELISPOT	Negative
A0201	FLHNYILYA	http://www.iedb.org/assay/1358521	IFNg release	ELISPOT	Negative
A0201	FLIDLAFLI	http://www.iedb.org/assay/1293862	IFNg release	ELISPOT	Negative
A0201	FLIDLAFLI	http://www.iedb.org/assay/1359123	IFNg release	ELISPOT	Negative
A0201	FLIFFDLFLV	http://www.iedb.org/assay/1343223	cytotoxicity	51 chromium	Positive
A0201	FLIFFDLFLV	http://www.iedb.org/assay/1504567	IFNg release	ELISA	Positive
A0201	FLIFFDLFLV	http://www.iedb.org/assay/1504568	IFNg release	ELISA	Positive
A0201	FLIFFDLFLV	http://www.iedb.org/assay/1504569	IFNg release	ELISA	Positive
A0201	FLILCYFIL	http://www.iedb.org/assay/1293812	IFNg release	ELISPOT	Negative
A0201	FLILCYFIL	http://www.iedb.org/assay/1357651	IFNg release	ELISPOT	Negative
A0201	FLILCYFILI	http://www.iedb.org/assay/1293818	IFNg release	ELISPOT	Negative
A0201	FLILCYFILI	http://www.iedb.org/assay/1357885	IFNg release	ELISPOT	Negative
A0201	FLIMYSVIGV	http://www.iedb.org/assay/1293808	IFNg release	ELISPOT	Negative
A0201	FLIMYSVIGV	http://www.iedb.org/assay/1357851	IFNg release	ELISPOT	Negative
A0201	FLIQSNSLL	http://www.iedb.org/assay/1293989	IFNg release	ELISPOT	Negative
A0201	FLIQSNSLL	http://www.iedb.org/assay/1360091	IFNg release	ELISPOT	Negative
A0201	FLISLVMKL	http://www.iedb.org/assay/1293709	IFNg release	ELISPOT	Negative
A0201	FLISLVMKL	http://www.iedb.org/assay/1359599	IFNg release	ELISPOT	Negative
A0201	FLISVIVLV	http://www.iedb.org/assay/1293637	IFNg release	ELISPOT	Negative
A0201	FLISVIVLV	http://www.iedb.org/assay/1358880	IFNg release	ELISPOT	Negative
A0201	FLKQQYMNL	http://www.iedb.org/assay/2110157	IFNg release	ELISPOT	Positive-High
A0201	FLKQQYMNL	http://www.iedb.org/assay/2110163	IFNg release	ELISPOT	Positive
A0201	FLKQQYMNL	http://www.iedb.org/assay/2110235	IFNg release	ELISPOT	Positive-Low
A0201	FLKQQYMNL	http://www.iedb.org/assay/2110245	granzyme B release	ELISA	Positive
A0201	FLLALLSCL	http://www.iedb.org/assay/1277918	cytotoxicity	51 chromium	Positive
A0201	FLLALLSCL	http://www.iedb.org/assay/1277919	cytotoxicity	51 chromium	Positive
A0201	FLLCFCVLL	http://www.iedb.org/assay/1656677	IFNg release	ICS	Negative
A0201	FLLCFCVLL	http://www.iedb.org/assay/1656708	cytotoxicity	51 chromium	Positive
A0201	FLLCFCVLL	http://www.iedb.org/assay/1656712	IFNg release	ELISPOT	Positive
A0201	FLLFLEITYT	http://www.iedb.org/assay/1293771	IFNg release	ELISPOT	Negative
A0201	FLLFLEITYT	http://www.iedb.org/assay/1357903	IFNg release	ELISPOT	Negative
A0201	FLLGLLFFV	http://www.iedb.org/assay/1651124	qualitative binding	multimer/tetramer	Positive
A0201	FLLGLLFFV	http://www.iedb.org/assay/1651125	qualitative binding	multimer/tetramer	Positive
A0201	FLLGLLFFV	http://www.iedb.org/assay/2423408	qualitative binding	multimer/tetramer	Positive
A0201	FLLGLLVHV	http://www.iedb.org/assay/1804444	IFNg release	ELISPOT	Positive
A0201	FLLGLLVHV	http://www.iedb.org/assay/1804533	IFNg release	ELISPOT	Positive
A0201	FLLLADARAV	http://www.iedb.org/assay/1326671	cytotoxicity	51 chromium	Negative
A0201	FLLLADARAV	http://www.iedb.org/assay/1326672	IFNg release	ICS	Negative
A0201	FLLLADARV	http://www.iedb.org/assay/1274681	cytotoxicity	51 chromium	Negative
A0201	FLLLADARV	http://www.iedb.org/assay/1274682	cytotoxicity	51 chromium	Negative
A0201	FLLLADARV	http://www.iedb.org/assay/1317410	cytotoxicity	51 chromium	Positive
A0201	FLLLADARV	http://www.iedb.org/assay/1317473	cytotoxicity	51 chromium	Positive
A0201	FLLLADARV	http://www.iedb.org/assay/1318457	cytotoxicity	51 chromium	Positive
A0201	FLLLADARV	http://www.iedb.org/assay/1318458	IFNg release	ELISPOT	Positive
A0201	FLLLADARV	http://www.iedb.org/assay/1318459	IFNg release	ELISPOT	Positive
A0201	FLLLADARV	http://www.iedb.org/assay/1318460	cytotoxicity	51 chromium	Positive
A0201	FLLLADARV	http://www.iedb.org/assay/1324622	cytotoxicity	51 chromium	Negative
A0201	FLLLADARV	http://www.iedb.org/assay/1479183	qualitative binding	multimer/tetramer	Positive-Low
A0201	FLLLADARV	http://www.iedb.org/assay/1479184	qualitative binding	multimer/tetramer	Positive
A0201	FLLLADARV	http://www.iedb.org/assay/1479185	qualitative binding	multimer/tetramer	Positive
A0201	FLLLADARV	http://www.iedb.org/assay/1479186	IFNg release	ICS	Positive
A0201	FLLLADARV	http://www.iedb.org/assay/1479187	IFNg release	ICS	Negative
A0201	FLLLADARV	http://www.iedb.org/assay/1479188	proliferation	biological activity	Positive
A0201	FLLLADARV	http://www.iedb.org/assay/1501766	cytotoxicity	51 chromium	Positive
A0201	FLLLTSIPI	http://www.iedb.org/assay/1293593	IFNg release	ELISPOT	Negative
A0201	FLLLTSIPI	http://www.iedb.org/assay/1357740	IFNg release	ELISPOT	Negative
A0201	FLLMDALKL	http://www.iedb.org/assay/2643048	IFNg release	ICS	Positive-High
A0201	FLLMDALKL	http://www.iedb.org/assay/2645942	IFNg release	ELISPOT	Positive
A0201	FLLMDALKL	http://www.iedb.org/assay/2659792	IL-4 release	ELISPOT	Positive
A0201	FLLMDALKL	http://www.iedb.org/assay/2659802	IFNg release	ELISPOT	Negative
A0201	FLLMDALKL	http://www.iedb.org/assay/2659822	pathogen burden after challenge	in vivo assay	Negative
A0201	FLLMDALKL	http://www.iedb.org/assay/2751146	IFNg release	ELISPOT	Positive
A0201	FLLMDALKL	http://www.iedb.org/assay/2751182	IFNg release	ELISPOT	Positive-Low
A0201	FLLMDALKL	http://www.iedb.org/assay/2751183	IFNg release	ELISPOT	Positive
A0201	FLLMDALKL	http://www.iedb.org/assay/2751184	IFNg release	ELISPOT	Positive-Low
A0201	FLLRSIIVA	http://www.iedb.org/assay/1293803	IFNg release	ELISPOT	Negative
A0201	FLLRSIIVA	http://www.iedb.org/assay/1357598	IFNg release	ELISPOT	Negative
A0201	FLLSLGIHI	http://www.iedb.org/assay/5562568	qualitative binding	multimer/tetramer	Positive
A0201	FLLSLGIHI	http://www.iedb.org/assay/5562885	qualitative binding	multimer/tetramer	Positive-Low
A0201	FLLSLGIHL	http://www.iedb.org/assay/1276162	cytotoxicity	51 chromium	Negative
A0201	FLLSLGIHL	http://www.iedb.org/assay/1276163	cytotoxicity	51 chromium	Positive
A0201	FLLSLGIHL	http://www.iedb.org/assay/1350484	cytotoxicity	51 chromium	Negative
A0201	FLLSLGIHL	http://www.iedb.org/assay/1353498	cytotoxicity	51 chromium	Positive
A0201	FLLSLGIHL	http://www.iedb.org/assay/1354068	qualitative binding	multimer/tetramer	Positive
A0201	FLLSLGIHL	http://www.iedb.org/assay/1382296	cytotoxicity	51 chromium	Positive
A0201	FLLSLGIHL	http://www.iedb.org/assay/1495121	cytotoxicity	51 chromium	Positive
A0201	FLLSLGIHL	http://www.iedb.org/assay/1495224	cytotoxicity	51 chromium	Positive
A0201	FLLSLGIHL	http://www.iedb.org/assay/1495333	cytotoxicity	51 chromium	Positive
A0201	FLLSLGIHL	http://www.iedb.org/assay/1497537	IFNg release	ELISPOT	Positive
A0201	FLLSLGIHL	http://www.iedb.org/assay/1508665	cytotoxicity	51 chromium	Positive
A0201	FLLSLGIHL	http://www.iedb.org/assay/1834411	IFNg release	ELISPOT	Positive
A0201	FLLSLGIHL	http://www.iedb.org/assay/5559737	qualitative binding	multimer/tetramer	Positive
A0201	FLLSLGIHL	http://www.iedb.org/assay/5559738	qualitative binding	multimer/tetramer	Negative
A0201	FLLTKILTI	http://www.iedb.org/assay/1478092	IFNg release	ELISPOT	Positive
A0201	FLLTKILTI	http://www.iedb.org/assay/1478093	IFNg release	ELISPOT	Positive
A0201	FLLTKILTI	http://www.iedb.org/assay/1478094	IFNg release	ELISPOT	Negative
A0201	FLLTKILTI	http://www.iedb.org/assay/1478095	qualitative binding	multimer/tetramer	Positive
A0201	FLLTKILTI	http://www.iedb.org/assay/1478096	qualitative binding	multimer/tetramer	Negative
A0201	FLLTKILTI	http://www.iedb.org/assay/1965502	T cell- APC binding	binding assay	Positive
A0201	FLLTRILTI	http://www.iedb.org/assay/315986	cytotoxicity	51 chromium	Positive
A0201	FLLTRILTI	http://www.iedb.org/assay/1276144	cytotoxicity	51 chromium	Positive
A0201	FLLTRILTI	http://www.iedb.org/assay/1276145	cytotoxicity	51 chromium	Negative
A0201	FLLTRILTI	http://www.iedb.org/assay/1353495	cytotoxicity	51 chromium	Positive
A0201	FLLTRILTI	http://www.iedb.org/assay/1356691	cytotoxicity	51 chromium	Positive
A0201	FLLTRILTI	http://www.iedb.org/assay/1356717	cytotoxicity	51 chromium	Positive
A0201	FLLTRILTI	http://www.iedb.org/assay/1356752	IFNg release	ELISPOT	Positive
A0201	FLLTRILTI	http://www.iedb.org/assay/1478097	IFNg release	ELISPOT	Positive
A0201	FLLTRILTI	http://www.iedb.org/assay/1497534	IFNg release	ELISPOT	Positive
A0201	FLLTRILTI	http://www.iedb.org/assay/1501814	IFNg release	ICS	Positive
A0201	FLLTRILTI	http://www.iedb.org/assay/1678053	IFNg release	ICS	Positive
A0201	FLLTRILTI	http://www.iedb.org/assay/1965485	dissociation constant KD	surface plasmon resonance (SPR)	Positive
A0201	FLLTRILTI	http://www.iedb.org/assay/1965499	T cell- APC binding	binding assay	Positive
A0201	FLLTRILTI	http://www.iedb.org/assay/1965504	T cell- APC binding	binding assay	Positive
A0201	FLLTRILTI	http://www.iedb.org/assay/1989770	IFNg release	ICS	Positive
A0201	FLLTRILTI	http://www.iedb.org/assay/1989778	qualitative binding	multimer/tetramer	Positive
A0201	FLLTRILTI	http://www.iedb.org/assay/1989783	TNFa release	ICS	Positive
A0201	FLLTRILTI	http://www.iedb.org/assay/1989784	IL-2 release	ICS	Positive
A0201	FLLTRILTI	http://www.iedb.org/assay/1989785	IL-22 release	ICS	Positive
A0201	FLLTRILTI	http://www.iedb.org/assay/1989786	IL-17A release	ICS	Positive
A0201	FLLTRILTI	http://www.iedb.org/assay/1989787	IL-21 release	ICS	Positive
A0201	FLLTRILTI	http://www.iedb.org/assay/1989788	IL-8 release	ICS	Positive
A0201	FLLTRILTI	http://www.iedb.org/assay/2013003	qualitative binding	multimer/tetramer	Positive
A0201	FLLTRILTI	http://www.iedb.org/assay/2013004	qualitative binding	multimer/tetramer	Positive
A0201	FLLTRILTI	http://www.iedb.org/assay/2013011	IFNg release	ICS	Positive
A0201	FLLTRILTI	http://www.iedb.org/assay/2013012	IFNg release	ICS	Positive
A0201	FLLTRILTI	http://www.iedb.org/assay/2145669	IFNg release	ELISPOT	Positive
A0201	FLLTRILTI	http://www.iedb.org/assay/2516649	qualitative binding	multimer/tetramer	Positive
A0201	FLLTRILTI	http://www.iedb.org/assay/3786788	qualitative binding	multimer/tetramer	Positive
A0201	FLLTRILTI	http://www.iedb.org/assay/3786796	TNFa release	ICS	Positive
A0201	FLLTRILTI	http://www.iedb.org/assay/3786797	IFNg release	ICS	Positive
A0201	FLLTRILTI	http://www.iedb.org/assay/3786798	IL-2 release	ICS	Positive
A0201	FLLTRILTI	http://www.iedb.org/assay/3786802	cytotoxicity	51 chromium	Positive
A0201	FLLTRILTI	http://www.iedb.org/assay/3786808	IFNg release	ELISA	Positive
A0201	FLLTRILTI	http://www.iedb.org/assay/3786826	cytotoxicity	51 chromium	Positive
A0201	FLLTRILTI	http://www.iedb.org/assay/3793054	IFNg release	ELISA	Positive
A0201	FLLTRILTI	http://www.iedb.org/assay/3793384	IFNg release	ELISA	Positive
A0201	FLLTRILTI	http://www.iedb.org/assay/3793413	qualitative binding	multimer/tetramer	Positive
A0201	FLLTRILTI	http://www.iedb.org/assay/3980429	TNF release	ICS	Positive
A0201	FLLTRILTI	http://www.iedb.org/assay/3980434	IFNg release	ICS	Positive
A0201	FLLTRILTI	http://www.iedb.org/assay/3980435	degranulation	biological activity	Positive
A0201	FLLTRILTI	http://www.iedb.org/assay/3980436	IL-2 release	ELISA	Positive
A0201	FLLTRILTI	http://www.iedb.org/assay/5039000	degranulation	biological activity	Positive
A0201	FLLTRILTI	http://www.iedb.org/assay/5039001	IFNg release	ICS	Positive
A0201	FLLTRILTI	http://www.iedb.org/assay/5039002	TNFa release	ICS	Positive
A0201	FLLTRILTI	http://www.iedb.org/assay/5356910	IFNg release	ICS	Positive
A0201	FLLTRILTI	http://www.iedb.org/assay/5356974	cytotoxicity	in vitro assay	Positive
A0201	FLLTRILTI	http://www.iedb.org/assay/5356975	IFNg release	ICS	Positive
A0201	FLLTRILTI	http://www.iedb.org/assay/5559739	qualitative binding	multimer/tetramer	Positive
A0201	FLLTRILTI	http://www.iedb.org/assay/5559740	qualitative binding	multimer/tetramer	Positive
A0201	FLLTRILTI	http://www.iedb.org/assay/5559828	qualitative binding	multimer/tetramer	Positive
A0201	FLLTRILTI	http://www.iedb.org/assay/5562565	qualitative binding	multimer/tetramer	Positive
A0201	FLLTRILTI	http://www.iedb.org/assay/5562883	qualitative binding	multimer/tetramer	Positive-Low
A0201	FLLVLESIL	http://www.iedb.org/assay/3798174	qualitative binding	multimer/tetramer	Positive
A0201	FLLVLESIL	http://www.iedb.org/assay/3798181	IFNg release	ELISPOT	Positive
A0201	FLLLYTIIV	http://www.iedb.org/assay/1293941	IFNg release	ELISPOT	Negative
A0201	FLLLYTIIV	http://www.iedb.org/assay/1357770	IFNg release	ELISPOT	Negative
A0201	FLLLYTIIVL	http://www.iedb.org/assay/1293944	IFNg release	ELISPOT	Negative
A0201	FLLLYTIIVL	http://www.iedb.org/assay/1357965	IFNg release	ELISPOT	Negative
A0201	FLNFHTVGV	http://www.iedb.org/assay/1281295	IFNg release	ELISPOT	Negative
A0201	FLNFHTVGV	http://www.iedb.org/assay/1359461	IFNg release	ELISPOT	Negative
A0201	FLNINHYLL	http://www.iedb.org/assay/1281287	IFNg release	ELISPOT	Negative
A0201	FLNINHYLL	http://www.iedb.org/assay/1359427	IFNg release	ELISPOT	Negative
A0201	FLNTEPSQL	http://www.iedb.org/assay/1464730	qualitative binding	multimer/tetramer	Negative
A0201	FLNTEPSQL	http://www.iedb.org/assay/1464731	qualitative binding	multimer/tetramer	Negative
A0201	FLPADFFPSI	http://www.iedb.org/assay/1505979	cytotoxicity	51 chromium	Positive
A0201	FLPADFFPSI	http://www.iedb.org/assay/1505980	cytotoxicity	51 chromium	Positive
A0201	FLPADFFPSI	http://www.iedb.org/assay/1506023	cytotoxicity	51 chromium	Positive
A0201	FLPADFFPSV	http://www.iedb.org/assay/5223	IFNg release	ICS	Positive
A0201	FLPADFFPSV	http://www.iedb.org/assay/1349924	cytotoxicity	51 chromium	Positive
A0201	FLPADFFPSV	http://www.iedb.org/assay/1505984	cytotoxicity	51 chromium	Positive
A0201	FLPATLTMV	http://www.iedb.org/assay/1852632	cytotoxicity	51 chromium	Positive
A0201	FLPATLTMV	http://www.iedb.org/assay/1852661	cytotoxicity	51 chromium	Negative
A0201	FLPATLTMV	http://www.iedb.org/assay/1852662	cytotoxicity	51 chromium	Positive
A0201	FLPNDFFPSA	http://www.iedb.org/assay/1505926	cytotoxicity	51 chromium	Positive
A0201	FLPNDFFPSA	http://www.iedb.org/assay/1505927	cytotoxicity	51 chromium	Negative
A0201	FLPNDFFPSA	http://www.iedb.org/assay/1505929	cytotoxicity	51 chromium	Positive-Low
A0201	FLPNDFFPSA	http://www.iedb.org/assay/1505944	cytotoxicity	51 chromium	Positive
A0201	FLPNDFFPSV	http://www.iedb.org/assay/1349941	cytotoxicity	51 chromium	Positive
A0201	FLPNDFFPSV	http://www.iedb.org/assay/1505956	cytotoxicity	51 chromium	Positive
A0201	FLPNDFFPSV	http://www.iedb.org/assay/1505959	cytotoxicity	51 chromium	Positive
A0201	FLPSDFFPSA	http://www.iedb.org/assay/1505971	cytotoxicity	51 chromium	Positive
A0201	FLPSDFFPSA	http://www.iedb.org/assay/1505977	cytotoxicity	51 chromium	Positive
A0201	FLPSDFFPSI	http://www.iedb.org/assay/1477715	qualitative binding	multimer/tetramer	Positive
A0201	FLPSDFFPSI	http://www.iedb.org/assay/1478314	qualitative binding	multimer/tetramer	Positive
A0201	FLPSDFFPSI	http://www.iedb.org/assay/1478317	qualitative binding	multimer/tetramer	Positive
A0201	FLPSDFFPSI	http://www.iedb.org/assay/1478325	qualitative binding	multimer/tetramer	Positive
A0201	FLPSDFFPSI	http://www.iedb.org/assay/1677796	cytotoxicity	in vitro assay	Positive-Low
A0201	FLPSDFFPSI	http://www.iedb.org/assay/1677797	IFNg release	ELISPOT	Positive-Low
A0201	FLPSDFFPSI	http://www.iedb.org/assay/1677798	qualitative binding	multimer/tetramer	Positive-Low
A0201	FLPSDFFPSI	http://www.iedb.org/assay/3786821	IFNg release	ELISA	Positive
A0201	FLPSDFFPSI	http://www.iedb.org/assay/5348325	IFNg release	ICS	Positive
A0201	FLPSDFFPSI	http://www.iedb.org/assay/5348362	activation	biological activity	Positive-High
A0201	FLPSDFFPSI	http://www.iedb.org/assay/5356973	cytotoxicity	in vitro assay	Positive
A0201	FLPSDFFPSV	http://www.iedb.org/assay/5215	IFNg release	ICS	Positive
A0201	FLPSDFFPSV	http://www.iedb.org/assay/1022939	cytotoxicity	51 chromium	Positive
A0201	FLPSDFFPSV	http://www.iedb.org/assay/1031085	proliferation	3H-thymidine	Positive
A0201	FLPSDFFPSV	http://www.iedb.org/assay/1276130	cytotoxicity	51 chromium	Positive
A0201	FLPSDFFPSV	http://www.iedb.org/assay/1276142	cytotoxicity	51 chromium	Positive
A0201	FLPSDFFPSV	http://www.iedb.org/assay/1276143	cytotoxicity	51 chromium	Positive
A0201	FLPSDFFPSV	http://www.iedb.org/assay/1326508	cytotoxicity	51 chromium	Positive
A0201	FLPSDFFPSV	http://www.iedb.org/assay/1326515	cytotoxicity	51 chromium	Positive
A0201	FLPSDFFPSV	http://www.iedb.org/assay/1349923	cytotoxicity	51 chromium	Positive
A0201	FLPSDFFPSV	http://www.iedb.org/assay/1349944	cytotoxicity	51 chromium	Positive
A0201	FLPSDFFPSV	http://www.iedb.org/assay/1349947	IFNg release	radio immuno assay (RIA)	Positive
A0201	FLPSDFFPSV	http://www.iedb.org/assay/1350485	cytotoxicity	51 chromium	Negative
A0201	FLPSDFFPSV	http://www.iedb.org/assay/1353001	cytotoxicity	51 chromium	Positive
A0201	FLPSDFFPSV	http://www.iedb.org/assay/1353494	cytotoxicity	51 chromium	Positive
A0201	FLPSDFFPSV	http://www.iedb.org/assay/1354067	qualitative binding	multimer/tetramer	Positive
A0201	FLPSDFFPSV	http://www.iedb.org/assay/1354073	qualitative binding	multimer/tetramer	Positive
A0201	FLPSDFFPSV	http://www.iedb.org/assay/1354090	IFNg release	ICS	Positive
A0201	FLPSDFFPSV	http://www.iedb.org/assay/1354092	cytotoxicity	51 chromium	Positive
A0201	FLPSDFFPSV	http://www.iedb.org/assay/1354821	cytotoxicity	51 chromium	Positive
A0201	FLPSDFFPSV	http://www.iedb.org/assay/1356042	cytotoxicity	51 chromium	Positive
A0201	FLPSDFFPSV	http://www.iedb.org/assay/1357154	cytotoxicity	51 chromium	Positive
A0201	FLPSDFFPSV	http://www.iedb.org/assay/1369094	IFNg release	ELISPOT	Positive
A0201	FLPSDFFPSV	http://www.iedb.org/assay/1369100	qualitative binding	multimer/tetramer	Positive
A0201	FLPSDFFPSV	http://www.iedb.org/assay/1369153	cytotoxicity	in vitro assay	Positive
A0201	FLPSDFFPSV	http://www.iedb.org/assay/1381778	cytotoxicity	51 chromium	Positive
A0201	FLPSDFFPSV	http://www.iedb.org/assay/1382288	cytotoxicity	51 chromium	Positive
A0201	FLPSDFFPSV	http://www.iedb.org/assay/1478328	qualitative binding	multimer/tetramer	Positive
A0201	FLPSDFFPSV	http://www.iedb.org/assay/1497533	IFNg release	ELISPOT	Positive
A0201	FLPSDFFPSV	http://www.iedb.org/assay/1500757	cytotoxicity	51 chromium	Positive
A0201	FLPSDFFPSV	http://www.iedb.org/assay/1500800	cytotoxicity	51 chromium	Positive
A0201	FLPSDFFPSV	http://www.iedb.org/assay/1500810	cytotoxicity	51 chromium	Positive
A0201	FLPSDFFPSV	http://www.iedb.org/assay/1500819	cytotoxicity	51 chromium	Positive
A0201	FLPSDFFPSV	http://www.iedb.org/assay/1504527	IFNg release	ELISA	Positive-High
A0201	FLPSDFFPSV	http://www.iedb.org/assay/1507974	cytotoxicity	51 chromium	Positive
A0201	FLPSDFFPSV	http://www.iedb.org/assay/1507978	cytotoxicity	51 chromium	Positive-Low
A0201	FLPSDFFPSV	http://www.iedb.org/assay/1507979	cytotoxicity	51 chromium	Negative
A0201	FLPSDFFPSV	http://www.iedb.org/assay/1507980	cytotoxicity	51 chromium	Negative
A0201	FLPSDFFPSV	http://www.iedb.org/assay/1507988	cytotoxicity	51 chromium	Positive-Low
A0201	FLPSDFFPSV	http://www.iedb.org/assay/1507989	cytotoxicity	51 chromium	Positive
A0201	FLPSDFFPSV	http://www.iedb.org/assay/1507990	cytotoxicity	51 chromium	Positive
A0201	FLPSDFFPSV	http://www.iedb.org/assay/1507994	cytotoxicity	51 chromium	Positive
A0201	FLPSDFFPSV	http://www.iedb.org/assay/1507997	cytotoxicity	51 chromium	Positive
A0201	FLPSDFFPSV	http://www.iedb.org/assay/1507998	cytotoxicity	51 chromium	Positive
A0201	FLPSDFFPSV	http://www.iedb.org/assay/1507999	cytotoxicity	51 chromium	Positive-Low
A0201	FLPSDFFPSV	http://www.iedb.org/assay/1678056	IFNg release	ICS	Positive
A0201	FLPSDFFPSV	http://www.iedb.org/assay/1695792	qualitative binding	multimer/tetramer	Positive
A0201	FLPSDFFPSV	http://www.iedb.org/assay/1695877	cytotoxicity	in vitro assay	Positive
A0201	FLPSDFFPSV	http://www.iedb.org/assay/1704991	cytotoxicity	51 chromium	Positive
A0201	FLPSDFFPSV	http://www.iedb.org/assay/1705001	cytotoxicity	51 chromium	Positive
A0201	FLPSDFFPSV	http://www.iedb.org/assay/1705137	cytotoxicity	51 chromium	Negative
A0201	FLPSDFFPSV	http://www.iedb.org/assay/1705143	IFNg release	ELISA	Positive
A0201	FLPSDFFPSV	http://www.iedb.org/assay/1834407	qualitative binding	multimer/tetramer	Positive
A0201	FLPSDFFPSV	http://www.iedb.org/assay/1834409	IFNg release	ELISPOT	Positive
A0201	FLPSDFFPSV	http://www.iedb.org/assay/1981623	IFNg release	ELISPOT	Positive
A0201	FLPSDFFPSV	http://www.iedb.org/assay/1981625	IFNg release	ELISPOT	Positive
A0201	FLPSDFFPSV	http://www.iedb.org/assay/1989782	qualitative binding	multimer/tetramer	Positive
A0201	FLPSDFFPSV	http://www.iedb.org/assay/2007399	qualitative binding	multimer/tetramer	Negative
A0201	FLPSDFFPSV	http://www.iedb.org/assay/2007404	qualitative binding	multimer/tetramer	Positive
A0201	FLPSDFFPSV	http://www.iedb.org/assay/2013001	qualitative binding	multimer/tetramer	Positive
A0201	FLPSDFFPSV	http://www.iedb.org/assay/2013002	qualitative binding	multimer/tetramer	Positive
A0201	FLPSDFFPSV	http://www.iedb.org/assay/2013009	IFNg release	ICS	Positive
A0201	FLPSDFFPSV	http://www.iedb.org/assay/2013010	IFNg release	ICS	Positive
A0201	FLPSDFFPSV	http://www.iedb.org/assay/2103753	IFNg release	ICS	Positive
A0201	FLPSDFFPSV	http://www.iedb.org/assay/2103754	IL-2 release	ELISA	Positive
A0201	FLPSDFFPSV	http://www.iedb.org/assay/2103755	cytotoxicity	in vitro assay	Positive
A0201	FLPSDFFPSV	http://www.iedb.org/assay/2104548	decreased disease	in vivo assay	Positive
A0201	FLPSDFFPSV	http://www.iedb.org/assay/2104795	IFNg release	ELISPOT	Positive
A0201	FLPSDFFPSV	http://www.iedb.org/assay/2104798	cytotoxicity	in vitro assay	Positive
A0201	FLPSDFFPSV	http://www.iedb.org/assay/2104799	cytotoxicity	in vitro assay	Positive
A0201	FLPSDFFPSV	http://www.iedb.org/assay/2104801	IFNg release	ELISPOT	Positive
A0201	FLPSDFFPSV	http://www.iedb.org/assay/2104804	IFNg release	ELISPOT	Positive
A0201	FLPSDFFPSV	http://www.iedb.org/assay/2104805	cytotoxicity	in vitro assay	Positive
A0201	FLPSDFFPSV	http://www.iedb.org/assay/2116194	qualitative binding	multimer/tetramer	Positive
A0201	FLPSDFFPSV	http://www.iedb.org/assay/2145670	IFNg release	ELISPOT	Positive
A0201	FLPSDFFPSV	http://www.iedb.org/assay/2456230	qualitative binding	multimer/tetramer	Positive
A0201	FLPSDFFPSV	http://www.iedb.org/assay/2466030	qualitative binding	multimer/tetramer	Positive
A0201	FLPSDFFPSV	http://www.iedb.org/assay/2466204	qualitative binding	multimer/tetramer	Positive-Low
A0201	FLPSDFFPSV	http://www.iedb.org/assay/2516065	IFNg release	ELISPOT	Positive
A0201	FLPSDFFPSV	http://www.iedb.org/assay/2516648	qualitative binding	multimer/tetramer	Positive
A0201	FLPSDFFPSV	http://www.iedb.org/assay/2519375	IFNg release	ICS	Positive
A0201	FLPSDFFPSV	http://www.iedb.org/assay/2851373	activation	biological activity	Positive
A0201	FLPSDFFPSV	http://www.iedb.org/assay/2868201	IFNg release	ELISPOT	Positive
A0201	FLPSDFFPSV	http://www.iedb.org/assay/3786764	qualitative binding	multimer/tetramer	Positive
A0201	FLPSDFFPSV	http://www.iedb.org/assay/3786790	cytotoxicity	51 chromium	Positive
A0201	FLPSDFFPSV	http://www.iedb.org/assay/3786793	TNFa release	ICS	Positive
A0201	FLPSDFFPSV	http://www.iedb.org/assay/3786794	IFNg release	ICS	Positive
A0201	FLPSDFFPSV	http://www.iedb.org/assay/3786795	IL-2 release	ICS	Positive
A0201	FLPSDFFPSV	http://www.iedb.org/assay/3786805	IFNg release	ELISA	Positive
A0201	FLPSDFFPSV	http://www.iedb.org/assay/3786825	cytotoxicity	51 chromium	Positive
A0201	FLPSDFFPSV	http://www.iedb.org/assay/3787244	IFNg release	ELISA	Positive
A0201	FLPSDFFPSV	http://www.iedb.org/assay/3787246	cytotoxicity	in vitro assay	Positive
A0201	FLPSDFFPSV	http://www.iedb.org/assay/3787248	qualitative binding	multimer/tetramer	Positive
A0201	FLPSDFFPSV	http://www.iedb.org/assay/3793053	IFNg release	ELISA	Positive
A0201	FLPSDFFPSV	http://www.iedb.org/assay/3793374	IFNg release	ELISA	Positive
A0201	FLPSDFFPSV	http://www.iedb.org/assay/3793410	qualitative binding	multimer/tetramer	Positive
A0201	FLPSDFFPSV	http://www.iedb.org/assay/3806749	qualitative binding	multimer/tetramer	Positive
A0201	FLPSDFFPSV	http://www.iedb.org/assay/3806750	TNFa release	ICS	Positive
A0201	FLPSDFFPSV	http://www.iedb.org/assay/3806751	IFNg release	ICS	Positive
A0201	FLPSDFFPSV	http://www.iedb.org/assay/4562621	qualitative binding	multimer/tetramer	Positive
A0201	FLPSDFFPSV	http://www.iedb.org/assay/4562952	qualitative binding	multimer/tetramer	Positive
A0201	FLPSDFFPSV	http://www.iedb.org/assay/5038995	degranulation	biological activity	Positive
A0201	FLPSDFFPSV	http://www.iedb.org/assay/5038998	IFNg release	ICS	Positive
A0201	FLPSDFFPSV	http://www.iedb.org/assay/5038999	TNFa release	ICS	Positive
A0201	FLPSDFFPSV	http://www.iedb.org/assay/5559733	qualitative binding	multimer/tetramer	Positive
A0201	FLPSDFFPSV	http://www.iedb.org/assay/5559734	qualitative binding	multimer/tetramer	Positive
A0201	FLPSDFFPSV	http://www.iedb.org/assay/5559743	IFNg release	ICS	Positive-High
A0201	FLPSDFFPSV	http://www.iedb.org/assay/5559745	TNFa release	ICS	Positive
A0201	FLPSDFFPSV	http://www.iedb.org/assay/5559748	perforin release	intracellular staining	Positive
A0201	FLPSDFFPSV	http://www.iedb.org/assay/5559749	granzyme B release	intracellular staining	Positive
A0201	FLPSDFFPSV	http://www.iedb.org/assay/5559826	qualitative binding	multimer/tetramer	Positive
A0201	FLPSDFFPSV	http://www.iedb.org/assay/5559829	IFNg release	ICS	Positive
A0201	FLPSDFFPSV	http://www.iedb.org/assay/5559830	TNF release	ICS	Positive
A0201	FLPSPLFFFL	http://www.iedb.org/assay/2516	cytotoxicity	51 chromium	Positive
A0201	FLPSPLFFFL	http://www.iedb.org/assay/2518	qualitative binding	multimer/tetramer	Positive
A0201	FLPSPLFFFL	http://www.iedb.org/assay/2519	cytotoxicity	51 chromium	Positive
A0201	FLPVYFGSV	http://www.iedb.org/assay/1293782	IFNg release	ELISPOT	Negative
A0201	FLPVYFGSV	http://www.iedb.org/assay/1358227	IFNg release	ELISPOT	Negative
A0201	FLQLLLVTL	http://www.iedb.org/assay/3243242	IL-2 release	ELISA	Positive
A0201	FLQLLLVTL	http://www.iedb.org/assay/3243243	IL-12 release	ELISA	Positive
A0201	FLQLLLVTL	http://www.iedb.org/assay/3243244	IL-10 release	ELISA	Negative
A0201	FLQLLLVTL	http://www.iedb.org/assay/3243245	IFNg release	ICS	Positive
A0201	FLQLLLVTL	http://www.iedb.org/assay/3243246	proliferation	CFSE	Positive
A0201	FLQLLLVTL	http://www.iedb.org/assay/3243247	cytotoxicity	in vitro assay	Positive
A0201	FLQMALLYI	http://www.iedb.org/assay/1293800	IFNg release	ELISPOT	Negative
A0201	FLQMALLYI	http://www.iedb.org/assay/1359070	IFNg release	ELISPOT	Negative
A0201	FLRYLLFGI	http://www.iedb.org/assay/1294131	IFNg release	ELISPOT	Negative
A0201	FLRYLLFGI	http://www.iedb.org/assay/1358489	IFNg release	ELISPOT	Negative
A0201	FLSGAVNRL	http://www.iedb.org/assay/5635558	qualitative binding	multimer/tetramer	Positive
A0201	FLSGAVNRL	http://www.iedb.org/assay/5635559	qualitative binding	multimer/tetramer	Positive
A0201	FLSHDFTLV	http://www.iedb.org/assay/1374885	IFNg release	ELISPOT	Positive
A0201	FLSHDFTLV	http://www.iedb.org/assay/1597705	IFNg release	ELISPOT	Positive
A0201	FLSIVVDHV	http://www.iedb.org/assay/19586	IFNg release	ICS	Negative
A0201	FLSIVVDHV	http://www.iedb.org/assay/1293580	IFNg release	ELISPOT	Negative
A0201	FLSIVVDHV	http://www.iedb.org/assay/1358588	IFNg release	ELISPOT	Negative
A0201	FLSKQYMDL	http://www.iedb.org/assay/2110236	IFNg release	ELISPOT	Positive-Low
A0201	FLSKQYMDL	http://www.iedb.org/assay/2110246	granzyme B release	ELISA	Positive
A0201	FLSLSLLVI	http://www.iedb.org/assay/1804437	IFNg release	ELISPOT	Positive
A0201	FLSLSLLVI	http://www.iedb.org/assay/1804530	IFNg release	ELISPOT	Positive
A0201	FLSRVFFCV	http://www.iedb.org/assay/1294015	IFNg release	ELISPOT	Negative
A0201	FLSRVFFCV	http://www.iedb.org/assay/1359744	IFNg release	ELISPOT	Negative
A0201	FLSYISDTV	http://www.iedb.org/assay/1293927	IFNg release	ELISPOT	Negative
A0201	FLSYISDTV	http://www.iedb.org/assay/1358858	IFNg release	ELISPOT	Negative
A0201	FLTATLGPA	http://www.iedb.org/assay/1293623	IFNg release	ELISPOT	Negative
A0201	FLTATLGPA	http://www.iedb.org/assay/1358208	IFNg release	ELISPOT	Negative
A0201	FLTDYIPGA	http://www.iedb.org/assay/1804445	IFNg release	ELISPOT	Positive
A0201	FLTDYIPGA	http://www.iedb.org/assay/1804534	IFNg release	ELISPOT	Positive
A0201	FLTEAIVHSV	http://www.iedb.org/assay/2851766	IFNg release	ELISPOT	Positive
A0201	FLTEAIVHSV	http://www.iedb.org/assay/2853164	qualitative binding	multimer/tetramer	Positive
A0201	FLTGIGIITV	http://www.iedb.org/assay/1956164	dissociation constant KD	surface plasmon resonance (SPR)	Positive
A0201	FLTGIGIITV	http://www.iedb.org/assay/1956168	dissociation constant KD	surface plasmon resonance (SPR)	Positive
A0201	FLTGIGIITV	http://www.iedb.org/assay/1956173	CCL4/MIP-1b release	ELISA	Positive
A0201	FLTGIGIITV	http://www.iedb.org/assay/1956176	CCL4/MIP-1b release	ELISA	Positive
A0201	FLTGIGIITV	http://www.iedb.org/assay/1956222	IFNg release	ELISA	Positive
A0201	FLTGIGIITV	http://www.iedb.org/assay/1956223	TNFa release	ELISA	Positive
A0201	FLTGIGIITV	http://www.iedb.org/assay/1956224	IL-2 release	ELISA	Positive
A0201	FLTGIGIITV	http://www.iedb.org/assay/1956225	IFNg release	ELISA	Positive
A0201	FLTGIGIITV	http://www.iedb.org/assay/1956226	TNFa release	ELISA	Positive
A0201	FLTGIGIITV	http://www.iedb.org/assay/1956227	IL-2 release	ELISA	Positive
A0201	FLTGTFVTA	http://www.iedb.org/assay/1293848	IFNg release	ELISPOT	Negative
A0201	FLTGTFVTA	http://www.iedb.org/assay/1359510	IFNg release	ELISPOT	Negative
A0201	FLTSVINRV	http://www.iedb.org/assay/1281195	IFNg release	ELISPOT	Positive
A0201	FLTSVINRV	http://www.iedb.org/assay/1359095	IFNg release	ELISPOT	Negative
A0201	FLTSVINRV	http://www.iedb.org/assay/1650106	IFNg release	ELISPOT	Positive
A0201	FLTSVINRV	http://www.iedb.org/assay/1650107	IFNg release	ELISPOT	Positive
A0201	FLTSVINRV	http://www.iedb.org/assay/1659624	IFNg release	ELISPOT	Positive
A0201	FLTSVINRV	http://www.iedb.org/assay/1659650	qualitative binding	multimer/tetramer	Positive
A0201	FLTSVINRV	http://www.iedb.org/assay/1659853	qualitative binding	multimer/tetramer	Positive
A0201	FLTSVINRV	http://www.iedb.org/assay/1984747	IFNg release	ELISPOT	Positive
A0201	FLTSVINRV	http://www.iedb.org/assay/1984800	qualitative binding	multimer/tetramer	Positive
A0201	FLTTPVPSL	http://www.iedb.org/assay/3352056	IFNg release	ICS	Positive-Low
A0201	FLTTPVPSL	http://www.iedb.org/assay/3352057	degranulation	biological activity	Positive-Low
A0201	FLVDAIVRVA	http://www.iedb.org/assay/1404202	cytotoxicity	51 chromium	Positive
A0201	FLVDAIVRVA	http://www.iedb.org/assay/1404203	cytotoxicity	51 chromium	Positive
A0201	FLVDAIVRVA	http://www.iedb.org/assay/1404204	IFNg release	ELISPOT	Positive
A0201	FLVDAIVRVA	http://www.iedb.org/assay/1434950	cytotoxicity	51 chromium	Positive
A0201	FLVDAIVRVA	http://www.iedb.org/assay/1434969	cytotoxicity	51 chromium	Positive
A0201	FLVDAIVRVA	http://www.iedb.org/assay/1434971	cytotoxicity	51 chromium	Positive
A0201	FLVDAIVRVA	http://www.iedb.org/assay/1434974	IFNg release	ELISA	Positive
A0201	FLVDAIVRVA	http://www.iedb.org/assay/1434978	cytotoxicity	51 chromium	Positive
A0201	FLVDAIVRVA	http://www.iedb.org/assay/1434988	cytotoxicity	51 chromium	Positive
A0201	FLVDAIVRVA	http://www.iedb.org/assay/1435012	IFNg release	ELISA	Positive
A0201	FLVDAIVRVA	http://www.iedb.org/assay/1435091	cytotoxicity	51 chromium	Positive
A0201	FLVDAIVRVA	http://www.iedb.org/assay/1435092	cytotoxicity	51 chromium	Positive
A0201	FLVDAIVRVA	http://www.iedb.org/assay/1435165	cytotoxicity	51 chromium	Positive
A0201	FLVDAIVRVA	http://www.iedb.org/assay/1435171	cytotoxicity	51 chromium	Negative
A0201	FLVDGLSSI	http://www.iedb.org/assay/1293802	IFNg release	ELISPOT	Negative
A0201	FLVDGLSSI	http://www.iedb.org/assay/1357597	IFNg release	ELISPOT	Negative
A0201	FLVGVAIIL	http://www.iedb.org/assay/1293789	IFNg release	ELISPOT	Negative
A0201	FLVGVAIIL	http://www.iedb.org/assay/1360049	IFNg release	ELISPOT	Negative
A0201	FLVGVAIILV	http://www.iedb.org/assay/1293788	IFNg release	ELISPOT	Negative
A0201	FLVGVAIILV	http://www.iedb.org/assay/1360048	IFNg release	ELISPOT	Negative
A0201	FLVIWVARA	http://www.iedb.org/assay/1294062	IFNg release	ELISPOT	Negative
A0201	FLVIWVARA	http://www.iedb.org/assay/1359340	IFNg release	ELISPOT	Negative
A0201	FLVPFVVFL	http://www.iedb.org/assay/1804518	IFNg release	ELISPOT	Positive
A0201	FLVPFVVFL	http://www.iedb.org/assay/1804541	IFNg release	ELISPOT	Positive
A0201	FLVPFVVFL	http://www.iedb.org/assay/1847681	IFNg release	ELISPOT	Positive
A0201	FLWGFFPVL	http://www.iedb.org/assay/1778365	cytotoxicity	51 chromium	Positive
A0201	FLWGFFPVL	http://www.iedb.org/assay/1778380	qualitative binding	multimer/tetramer	Positive-Low
A0201	FLWHVRKRV	http://www.iedb.org/assay/11120	cytotoxicity	51 chromium	Negative
A0201	FLWHVRKRV	http://www.iedb.org/assay/16007	cytotoxicity	51 chromium	Negative
A0201	FLYALALLL	http://www.iedb.org/assay/1404461	IFNg release	ELISPOT	Positive
A0201	FLYALALLL	http://www.iedb.org/assay/1404463	qualitative binding	multimer/tetramer	Positive
A0201	FLYALALLL	http://www.iedb.org/assay/1408531	IFNg release	ELISPOT	Positive
A0201	FLYALALLL	http://www.iedb.org/assay/1418335	qualitative binding	multimer/tetramer	Positive
A0201	FLYALALLL	http://www.iedb.org/assay/1461537	cytotoxicity	51 chromium	Positive
A0201	FLYALALLL	http://www.iedb.org/assay/1461538	cytotoxicity	51 chromium	Positive
A0201	FLYALALLL	http://www.iedb.org/assay/1461539	IFNg release	ELISPOT	Positive
A0201	FLYALALLL	http://www.iedb.org/assay/1641190	IFNg release	ELISPOT	Positive
A0201	FLYALALLL	http://www.iedb.org/assay/1651241	qualitative binding	multimer/tetramer	Positive
A0201	FLYALALLL	http://www.iedb.org/assay/1651246	TNFa release	ICS	Positive
A0201	FLYALALLL	http://www.iedb.org/assay/1651247	IFNg release	ICS	Positive
A0201	FLYALALLL	http://www.iedb.org/assay/1651333	cytotoxicity	51 chromium	Positive
A0201	FLYALALLL	http://www.iedb.org/assay/1651334	IFNg release	ELISPOT	Positive
A0201	FLYALALLL	http://www.iedb.org/assay/1651344	qualitative binding	multimer/tetramer	Positive
A0201	FLYALALLL	http://www.iedb.org/assay/1693643	cytotoxicity	in vitro assay	Positive
A0201	FLYALALLL	http://www.iedb.org/assay/1693644	IFNg release	ELISPOT	Positive
A0201	FLYALALLL	http://www.iedb.org/assay/1693645	cytotoxicity	in vitro assay	Positive
A0201	FLYALALLL	http://www.iedb.org/assay/1693646	tumor burden after challenge	in vivo assay	Positive
A0201	FLYALALLL	http://www.iedb.org/assay/1695268	survival from challenge	in vivo assay	Positive
A0201	FLYALALLL	http://www.iedb.org/assay/1866096	IFNg release	ELISPOT	Positive
A0201	FLYALALLL	http://www.iedb.org/assay/1866097	IFNg release	ELISPOT	Positive
A0201	FLYALALLL	http://www.iedb.org/assay/1866098	cytotoxicity	in vitro assay	Positive
A0201	FLYALALLL	http://www.iedb.org/assay/1866099	cytotoxicity	in vitro assay	Positive
A0201	FLYALALLL	http://www.iedb.org/assay/1866100	IFNg release	ELISPOT	Positive
A0201	FLYALALLL	http://www.iedb.org/assay/1866101	IFNg release	ELISPOT	Positive
A0201	FLYALALLL	http://www.iedb.org/assay/1866102	cytotoxicity	in vitro assay	Positive
A0201	FLYALALLL	http://www.iedb.org/assay/1866103	cytotoxicity	in vitro assay	Positive
A0201	FLYALALLL	http://www.iedb.org/assay/1866104	tumor burden after challenge	in vivo assay	Positive
A0201	FLYALALLL	http://www.iedb.org/assay/1974647	IFNg release	ELISPOT	Positive
A0201	FLYALALLL	http://www.iedb.org/assay/1980328	IFNg release	ELISPOT	Positive
A0201	FLYALALLL	http://www.iedb.org/assay/1980394	qualitative binding	multimer/tetramer	Negative
A0201	FLYALALLL	http://www.iedb.org/assay/1981787	qualitative binding	multimer/tetramer	Positive
A0201	FLYALALLL	http://www.iedb.org/assay/2014382	qualitative binding	multimer/tetramer	Positive
A0201	FLYALALLL	http://www.iedb.org/assay/2117319	qualitative binding	multimer/tetramer	Positive
A0201	FLYALALLL	http://www.iedb.org/assay/2147142	IFNg release	ELISPOT	Positive
A0201	FLYALALLL	http://www.iedb.org/assay/2147163	IFNg release	ELISPOT	Positive
A0201	FLYALALLL	http://www.iedb.org/assay/2851300	qualitative binding	multimer/tetramer	Positive
A0201	FLYALALLL	http://www.iedb.org/assay/2851341	activation	biological activity	Positive
A0201	FLYALALLL	http://www.iedb.org/assay/3477159	qualitative binding	multimer/tetramer	Positive
A0201	FLYALALLL	http://www.iedb.org/assay/5645097	qualitative binding	multimer/tetramer	Negative
A0201	FLYALALLL	http://www.iedb.org/assay/5650265	qualitative binding	multimer/tetramer	Positive
A0201	FLYELIWNV	http://www.iedb.org/assay/1651130	qualitative binding	multimer/tetramer	Positive
A0201	FLYELIWNV	http://www.iedb.org/assay/1651131	qualitative binding	multimer/tetramer	Positive
A0201	FLYELIWNV	http://www.iedb.org/assay/1651132	IFNg release	ICS	Positive
A0201	FLYELIWNV	http://www.iedb.org/assay/1651133	IFNg release	ICS	Positive
A0201	FLYELIWNV	http://www.iedb.org/assay/1651134	IL-2 release	ICS	Positive
A0201	FLYELIWNV	http://www.iedb.org/assay/1651135	IL-2 release	ICS	Positive
A0201	FLYIIDWMV	http://www.iedb.org/assay/1293616	IFNg release	ELISPOT	Negative
A0201	FLYIIDWMV	http://www.iedb.org/assay/1359729	IFNg release	ELISPOT	Negative
A0201	FLYNFWTNV	http://www.iedb.org/assay/19591	IFNg release	ICS	Negative
A0201	FLYNFWTNV	http://www.iedb.org/assay/1293577	IFNg release	ELISPOT	Negative
A0201	FLYNFWTNV	http://www.iedb.org/assay/1358585	IFNg release	ELISPOT	Negative
A0201	FLYNLLTRV	http://www.iedb.org/assay/3241680	qualitative binding	multimer/tetramer	Positive
A0201	FLYNLLTRV	http://www.iedb.org/assay/3241693	IFNg release	ELISA	Positive
A0201	FLYNLLTRV	http://www.iedb.org/assay/3241711	qualitative binding	multimer/tetramer	Positive
A0201	FLYNLLTRV	http://www.iedb.org/assay/3241776	IL-4 release	cytometric bead array	Positive-High
A0201	FLYNLLTRV	http://www.iedb.org/assay/3241777	IL-5 release	cytometric bead array	Positive-High
A0201	FLYNLLTRV	http://www.iedb.org/assay/3241778	IL-13 release	cytometric bead array	Positive-High
A0201	FLYNLLTRV	http://www.iedb.org/assay/3314058	cytotoxicity	51 chromium	Positive
A0201	FLYNLLTRV	http://www.iedb.org/assay/5564336	qualitative binding	multimer/tetramer	Positive
A0201	FLYSEIIRT	http://www.iedb.org/assay/1293744	IFNg release	ELISPOT	Negative
A0201	FLYSEIIRT	http://www.iedb.org/assay/1358677	IFNg release	ELISPOT	Negative
A0201	FMGDIHQPL	http://www.iedb.org/assay/3242811	IL-2 release	ELISA	Positive
A0201	FMGDIHQPL	http://www.iedb.org/assay/3242812	IL-12 release	ELISA	Positive
A0201	FMGDIHQPL	http://www.iedb.org/assay/3242813	IL-10 release	ELISA	Negative
A0201	FMGDIHQPL	http://www.iedb.org/assay/3242814	IFNg release	ICS	Positive
A0201	FMGDIHQPL	http://www.iedb.org/assay/3242938	proliferation	CFSE	Positive
A0201	FMGDIHQPL	http://www.iedb.org/assay/3243104	cytotoxicity	in vitro assay	Positive
A0201	FMGVLVNSL	http://www.iedb.org/assay/1804517	IFNg release	ELISPOT	Positive
A0201	FMGVLVNSL	http://www.iedb.org/assay/1804540	IFNg release	ELISPOT	Positive
A0201	FMGVLVNSL	http://www.iedb.org/assay/1847679	IFNg release	ELISPOT	Positive
A0201	FMHIWLQAA	http://www.iedb.org/assay/3352066	IFNg release	ICS	Positive-Low
A0201	FMHIWLQAA	http://www.iedb.org/assay/3352067	degranulation	biological activity	Positive-Low
A0201	FMIAFISCFA	http://www.iedb.org/assay/1804436	IFNg release	ELISPOT	Positive
A0201	FMIAFISCFA	http://www.iedb.org/assay/1804439	IFNg release	ELISPOT	Positive
A0201	FMIAFISCFA	http://www.iedb.org/assay/1804524	IFNg release	ELISPOT	Positive
A0201	FMIVSISLV	http://www.iedb.org/assay/1804440	IFNg release	ELISPOT	Positive
A0201	FMIVSISLV	http://www.iedb.org/assay/1804531	IFNg release	ELISPOT	Positive
A0201	FMLMETMFFI	http://www.iedb.org/assay/1293574	IFNg release	ELISPOT	Negative
A0201	FMLMETMFFI	http://www.iedb.org/assay/1358582	IFNg release	ELISPOT	Negative
A0201	FMLPIMYGPI	http://www.iedb.org/assay/1294072	IFNg release	ELISPOT	Negative
A0201	FMLPIMYGPI	http://www.iedb.org/assay/1357896	IFNg release	ELISPOT	Negative
A0201	FMNLYSFTI	http://www.iedb.org/assay/1294170	IFNg release	ELISPOT	Negative
A0201	FMNLYSFTI	http://www.iedb.org/assay/1357717	IFNg release	ELISPOT	Negative
A0201	FMNYTLNNT	http://www.iedb.org/assay/1885066	IFNg release	ELISPOT	Positive-Intermediate
A0201	FMNYTLNNT	http://www.iedb.org/assay/1885091	IL-2 release	ELISPOT	Positive-Intermediate
A0201	FMNYTLNNT	http://www.iedb.org/assay/1898737	IFNg release	ELISPOT	Positive
A0201	FMNYTLNNT	http://www.iedb.org/assay/1898763	IL-2 release	ELISPOT	Positive
A0201	FMREYWFHV	http://www.iedb.org/assay/1294168	IFNg release	ELISPOT	Negative
A0201	FMREYWFHV	http://www.iedb.org/assay/1357715	IFNg release	ELISPOT	Negative
A0201	FMTALVLSL	http://www.iedb.org/assay/3352026	IFNg release	ICS	Positive-Low
A0201	FMTALVLSL	http://www.iedb.org/assay/3352027	degranulation	biological activity	Positive-Low
A0201	FMYFCEQKL	http://www.iedb.org/assay/1293883	IFNg release	ELISPOT	Negative
A0201	FMYFCEQKL	http://www.iedb.org/assay/1359358	IFNg release	ELISPOT	Negative
A0201	FMYIESIKV	http://www.iedb.org/assay/1293784	IFNg release	ELISPOT	Negative
A0201	FMYIESIKV	http://www.iedb.org/assay/1358229	IFNg release	ELISPOT	Negative
A0201	FMYRGLLGL	http://www.iedb.org/assay/1294006	IFNg release	ELISPOT	Negative
A0201	FMYRGLLGL	http://www.iedb.org/assay/1359834	IFNg release	ELISPOT	Negative
A0201	FQANTPPAV	http://www.iedb.org/assay/2830609	IFNg release	ELISPOT	Positive
A0201	FQANTPPAV	http://www.iedb.org/assay/2830615	qualitative binding	multimer/tetramer	Positive
A0201	FQANTPPAV	http://www.iedb.org/assay/2830618	pathogen burden after challenge	in vivo assay	Positive
A0201	FQANTPPAV	http://www.iedb.org/assay/2830620	IFNg release	ELISPOT	Positive
A0201	FQANTPPAV	http://www.iedb.org/assay/2830621	qualitative binding	multimer/tetramer	Positive
A0201	FQGRGVFEL	http://www.iedb.org/assay/1828309	IFNg release	ELISPOT	Positive
A0201	FQGRGVFEL	http://www.iedb.org/assay/1929332	cytotoxicity	in vitro assay	Positive
A0201	FQGRGVFEL	http://www.iedb.org/assay/1929333	IFNg release	ELISPOT	Positive
A0201	FQGRGVFEL	http://www.iedb.org/assay/1929334	IFNg release	ICS	Positive
A0201	FQGRGVFEL	http://www.iedb.org/assay/3133669	IFNg release	ELISPOT	Negative
A0201	FQGRGVFEL	http://www.iedb.org/assay/3133682	IFNg release	ELISPOT	Negative
A0201	FQQLFLNTL	http://www.iedb.org/assay/1654300	IFNg release	ELISPOT	Positive
A0201	FQQLFLNTL	http://www.iedb.org/assay/1654302	IFNg release	ELISPOT	Positive
A0201	FQQLFLNTL	http://www.iedb.org/assay/1654313	IFNg release	ELISPOT	Positive
A0201	FQQLFLNTL	http://www.iedb.org/assay/1654320	proliferation	3H-thymidine	Positive
A0201	FQQLFLNTL	http://www.iedb.org/assay/1654321	proliferation	3H-thymidine	Positive
A0201	FQQLFLNTL	http://www.iedb.org/assay/1654322	IFNg release	ELISPOT	Positive
A0201	FQQLFLNTL	http://www.iedb.org/assay/1654325	cytotoxicity	51 chromium	Positive
A0201	FQQLFLNTL	http://www.iedb.org/assay/1654329	cytotoxicity	51 chromium	Positive
A0201	FQSLTIFST	http://www.iedb.org/assay/1293600	IFNg release	ELISPOT	Negative
A0201	FQSLTIFST	http://www.iedb.org/assay/1359645	IFNg release	ELISPOT	Negative
A0201	FQYLLPGFV	http://www.iedb.org/assay/1281630	IFNg release	ELISPOT	Negative
A0201	FQYLLPGFV	http://www.iedb.org/assay/1360060	IFNg release	ELISPOT	Negative
A0201	FQYLLPGFVL	http://www.iedb.org/assay/1281631	IFNg release	ELISPOT	Negative
A0201	FQYLLPGFVL	http://www.iedb.org/assay/1360061	IFNg release	ELISPOT	Negative
A0201	FSINNKLVYV	http://www.iedb.org/assay/5643162	qualitative binding	multimer/tetramer	Negative
A0201	FSINNKLVYV	http://www.iedb.org/assay/5643163	qualitative binding	multimer/tetramer	Negative
A0201	FTFSDVINI	http://www.iedb.org/assay/1293964	IFNg release	ELISPOT	Negative
A0201	FTFSDVINI	http://www.iedb.org/assay/1357681	IFNg release	ELISPOT	Negative
A0201	FTFTNVCSL	http://www.iedb.org/assay/1294136	IFNg release	ELISPOT	Negative
A0201	FTFTNVCSL	http://www.iedb.org/assay/1357797	IFNg release	ELISPOT	Negative
A0201	FTGITLFLL	http://www.iedb.org/assay/1293765	IFNg release	ELISPOT	Negative
A0201	FTGITLFLL	http://www.iedb.org/assay/1357690	IFNg release	ELISPOT	Negative
A0201	FTLRHIIGL	http://www.iedb.org/assay/1293774	IFNg release	ELISPOT	Negative
A0201	FTLRHIIGL	http://www.iedb.org/assay/1357694	IFNg release	ELISPOT	Negative
A0201	FTNLITLAV	http://www.iedb.org/assay/1293711	IFNg release	ELISPOT	Negative
A0201	FTNLITLAV	http://www.iedb.org/assay/1359601	IFNg release	ELISPOT	Negative
A0201	FTSDYPFYV	http://www.iedb.org/assay/1557299	IFNg release	ELISPOT	Negative
A0201	FTSDYPFYV	http://www.iedb.org/assay/1557300	IFNg release	ELISPOT	Positive
A0201	FTSDYPFYV	http://www.iedb.org/assay/1557301	IFNg release	ELISPOT	Positive
A0201	FVANFSMEL	http://www.iedb.org/assay/2402611	IFNg release	ELISPOT	Positive
A0201	FVANFSMEL	http://www.iedb.org/assay/2402617	IFNg release	ELISPOT	Negative
A0201	FVANFSMEL	http://www.iedb.org/assay/2751139	IFNg release	ELISPOT	Positive
A0201	FVANFSMEL	http://www.iedb.org/assay/2751161	IFNg release	ELISPOT	Positive-Low
A0201	FVANFSMEL	http://www.iedb.org/assay/2751162	IFNg release	ELISPOT	Positive-Low
A0201	FVANFSMEL	http://www.iedb.org/assay/2751163	IFNg release	ELISPOT	Negative
A0201	FVANFSMEL	http://www.iedb.org/assay/3133660	IFNg release	ELISPOT	Positive-Low
A0201	FVANFSMEL	http://www.iedb.org/assay/3133673	IFNg release	ELISPOT	Positive-Low
[truncated: 10,173 more rows]

## Sheet: Dataset_2_assays
Allele	Peptide	Assay link	Assay Group (as on IEDB)	Method	Qualitative Measure
A0101	CTELKLNDY	http://www.iedb.org/assay/2073383	IFNg release	ICS	Positive
A0101	CTELKLNDY	http://www.iedb.org/assay/2073384	TNFa release	ICS	Positive
A0101	CTELKLNDY	http://www.iedb.org/assay/5040775	qualitative binding	multimer/tetramer	Positive
A0101	ISDYFHNTY	http://www.iedb.org/assay/2851762	qualitative binding	multimer/tetramer	Positive
A0101	ISDYFHNTY	http://www.iedb.org/assay/2851778	IFNg release	ELISPOT	Positive
A0101	ITDFNIDTY	http://www.iedb.org/assay/1276048	IFNg release	ELISA	Positive
A0101	ITDFNIDTY	http://www.iedb.org/assay/1276061	cytotoxicity	51 chromium	Positive
A0101	ITDFNIDTY	http://www.iedb.org/assay/1291631	IFNg release	ELISPOT	Negative
A0101	ITEAELTGY	http://www.iedb.org/assay/1854127	IFNg release	ELISPOT	Positive
A0101	ITEAELTGY	http://www.iedb.org/assay/2094495	IFNg release	ELISPOT	Negative
A0101	ITEAELTGY	http://www.iedb.org/assay/2374873	IFNg release	ELISPOT	Positive
A0101	LTDLGQNLLY	http://www.iedb.org/assay/2383998	activation	biological activity	Positive
A0101	LTDLGQNLLY	http://www.iedb.org/assay/2384002	IL-2 release	ICS	Positive
A0101	LTDLGQNLLY	http://www.iedb.org/assay/2384004	IL-2 release	ICS	Positive
A0101	LTDLGQNLLY	http://www.iedb.org/assay/2384005	TNF release	ICS	Positive
A0101	LTDLGQNLLY	http://www.iedb.org/assay/2384006	IFNg release	ICS	Positive
A0101	LTDLGQNLLY	http://www.iedb.org/assay/2384007	TNF release	ICS	Positive
A0101	LTDLGQNLLY	http://www.iedb.org/assay/2384008	IFNg release	ICS	Positive
A0101	LTDLGQNLLY	http://www.iedb.org/assay/2384009	cytotoxicity	51 chromium	Positive
A0101	LTDLGQNLLY	http://www.iedb.org/assay/2384088	cytotoxicity	51 chromium	Positive
A0101	LTDLGQNLLY	http://www.iedb.org/assay/2482623	qualitative binding	multimer/tetramer	Positive
A0101	LTDLGQNLLY	http://www.iedb.org/assay/2482637	cytotoxicity	in vitro assay	Positive
A0101	LTDLGQNLLY	http://www.iedb.org/assay/2482641	IFNg release	ELISA	Positive
A0101	LTDLGQNLLY	http://www.iedb.org/assay/5020539	qualitative binding	multimer/tetramer	Positive
A0101	LTDLGQNLLY	http://www.iedb.org/assay/6252108	qualitative binding	multimer/tetramer	Negative
A0101	LTDLGQNLLY	http://www.iedb.org/assay/6252109	proliferation	in vitro assay	Positive
A0101	LTDLGQNLLY	http://www.iedb.org/assay/6252120	IFNg release	ICS	Positive
A0101	MTDDIGMGV	http://www.iedb.org/assay/1854128	IFNg release	ELISPOT	Positive
A0101	MTDDIGMGV	http://www.iedb.org/assay/2094486	IFNg release	ELISPOT	Negative
A0101	MTDDIGMGV	http://www.iedb.org/assay/2374881	IFNg release	ELISPOT	Positive
A0101	RSCTLPPLRY	http://www.iedb.org/assay/1854132	IFNg release	ELISPOT	Positive
A0101	RSCTLPPLRY	http://www.iedb.org/assay/2374888	IFNg release	ELISPOT	Positive
A0101	RSCTLPPLRY	http://www.iedb.org/assay/2377702	IFNg release	ELISPOT	Positive
A0101	RSCTLPPLRY	http://www.iedb.org/assay/2831565	IFNg release	ELISPOT	Positive-Low
A0101	STELNYNHLY	http://www.iedb.org/assay/2851764	qualitative binding	multimer/tetramer	Positive
A0101	STELNYNHLY	http://www.iedb.org/assay/2851779	IFNg release	ELISPOT	Positive
A0101	TSDACMMTMY	http://www.iedb.org/assay/2113718	IFNg release	ICS	Positive
A0101	TSDACMMTMY	http://www.iedb.org/assay/2113745	qualitative binding	multimer/tetramer	Positive
A0101	TSEHGGRAY	http://www.iedb.org/assay/2094569	IFNg release	ELISPOT	Negative
A0101	TSEHGGRAY	http://www.iedb.org/assay/2831587	IFNg release	ELISPOT	Negative
A0101	VIDLDPIPY	http://www.iedb.org/assay/1854130	IFNg release	ELISPOT	Positive
A0101	VIDLDPIPY	http://www.iedb.org/assay/2374944	IFNg release	ELISPOT	Positive
A0101	VSDGGPNLY	http://www.iedb.org/assay/1969096	IFNg release	ELISPOT	Positive
A0101	VSDGGPNLY	http://www.iedb.org/assay/1983083	IFNg release	ELISPOT	Positive
A0101	VSDGGPNLY	http://www.iedb.org/assay/5562740	IFNg release	ICS	Positive
A0101	VSDGGPNLY	http://www.iedb.org/assay/5562756	IFNg release	ICS	Positive
A0101	VSDGGPNLY	http://www.iedb.org/assay/5562757	IFNg release	ICS	Negative
A0101	VSDGGPNLY	http://www.iedb.org/assay/5637563	IFNg release	ELISPOT	Positive-Low
A0101	YTDYMPSMK	http://www.iedb.org/assay/1854131	IFNg release	ELISPOT	Positive
A0101	YTDYMPSMK	http://www.iedb.org/assay/2094504	IFNg release	ELISPOT	Negative
A0101	YTDYMPSMK	http://www.iedb.org/assay/2374900	IFNg release	ELISPOT	Positive
A0201	AAAWYLWEV	http://www.iedb.org/assay/1854137	IFNg release	ELISPOT	Positive
A0201	AAAWYLWEV	http://www.iedb.org/assay/2094686	IFNg release	ELISPOT	Negative
A0201	AAAWYLWEV	http://www.iedb.org/assay/2374861	IFNg release	ELISPOT	Positive
A0201	AIMDKNIML	http://www.iedb.org/assay/9087	cytotoxicity	51 chromium	Positive
A0201	AIMDKNIML	http://www.iedb.org/assay/21798	cytotoxicity	51 chromium	Positive
A0201	AIMDKNIML	http://www.iedb.org/assay/21799	cytotoxicity	51 chromium	Positive
A0201	AIMDKNIML	http://www.iedb.org/assay/21801	cytotoxicity	51 chromium	Positive
A0201	AIMDKNIML	http://www.iedb.org/assay/23653	IFNg release	ELISPOT	Positive
A0201	AIMDKNIML	http://www.iedb.org/assay/1605338	cytotoxicity	51 chromium	Positive
A0201	AIMDKNIML	http://www.iedb.org/assay/1605340	cytotoxicity	51 chromium	Positive
A0201	ALATFTVNI	http://www.iedb.org/assay/1294191	IFNg release	ELISPOT	Negative
A0201	ALATFTVNI	http://www.iedb.org/assay/1358018	IFNg release	ELISPOT	Negative
A0201	ALFYKDGKL	http://www.iedb.org/assay/19585	IFNg release	ICS	Negative
A0201	ALFYKDGKL	http://www.iedb.org/assay/1984324	IFNg release	ELISPOT	Negative
A0201	ALHTALATV	http://www.iedb.org/assay/2830822	qualitative binding	multimer/tetramer	Positive
A0201	ALHTALATV	http://www.iedb.org/assay/2830823	qualitative binding	multimer/tetramer	Positive
A0201	ALHTALATV	http://www.iedb.org/assay/2830852	IFNg release	ICS	Positive
A0201	ALHTALATV	http://www.iedb.org/assay/2830853	TNFa release	ICS	Positive
A0201	ALHTALATV	http://www.iedb.org/assay/2830854	degranulation	biological activity	Positive
A0201	ALHTALATV	http://www.iedb.org/assay/3059112	qualitative binding	multimer/tetramer	Positive
A0201	ALHTALATV	http://www.iedb.org/assay/3059116	qualitative binding	multimer/tetramer	Positive
A0201	ALHTALATV	http://www.iedb.org/assay/3059123	perforin release	intracellular staining	Positive
A0201	ALHTALATV	http://www.iedb.org/assay/3059126	cytotoxicity	in vitro assay	Positive
A0201	ALHTALATV	http://www.iedb.org/assay/3059129	IL-2 release	ELISA	Positive
A0201	ALHTALATV	http://www.iedb.org/assay/3059133	TNFa release	ELISA	Positive
A0201	ALHTALATV	http://www.iedb.org/assay/3059144	perforin release	intracellular staining	Positive
A0201	ALHTALATV	http://www.iedb.org/assay/3059145	cytotoxicity	in vitro assay	Positive
A0201	ALHTALATV	http://www.iedb.org/assay/3059146	IL-2 release	ELISA	Positive
A0201	ALHTALATV	http://www.iedb.org/assay/3059147	TNFa release	ELISA	Positive
A0201	ALHTALATV	http://www.iedb.org/assay/3059153	IFNg release	ICS	Positive
A0201	ALHTALATV	http://www.iedb.org/assay/3059166	IFNg release	ICS	Positive
A0201	ALHTALATV	http://www.iedb.org/assay/3059195	IFNg release	ICS	Positive
A0201	ALLSRFFNM	http://www.iedb.org/assay/1281285	IFNg release	ELISPOT	Negative
A0201	ALLSRFFNM	http://www.iedb.org/assay/1359425	IFNg release	ELISPOT	Negative
A0201	ALMAITKNV	http://www.iedb.org/assay/1293726	IFNg release	ELISPOT	Negative
A0201	ALMAITKNV	http://www.iedb.org/assay/1359734	IFNg release	ELISPOT	Negative
A0201	ALMGAVTSL	http://www.iedb.org/assay/3351914	qualitative binding	multimer/tetramer	Positive-High
A0201	ALMGAVTSL	http://www.iedb.org/assay/3351915	qualitative binding	multimer/tetramer	Positive-High
A0201	ALMGAVTSL	http://www.iedb.org/assay/3351931	proliferation	CFSE	Positive
A0201	ALMGAVTSL	http://www.iedb.org/assay/3351960	IFNg release	ICS	Positive-High
A0201	ALMGAVTSL	http://www.iedb.org/assay/3351961	degranulation	biological activity	Positive-High
A0201	ALMGAVTSL	http://www.iedb.org/assay/3352052	IFNg release	ICS	Positive-Low
A0201	ALMGAVTSL	http://www.iedb.org/assay/3352053	degranulation	biological activity	Positive-Low
A0201	ALMRRIAVV	http://www.iedb.org/assay/1280657	IFNg release	ELISPOT	Negative
A0201	ALMRRIAVV	http://www.iedb.org/assay/1358002	IFNg release	ELISPOT	Negative
A0201	ALNTLVKQL	http://www.iedb.org/assay/1693998	IFNg release	ELISPOT	Positive
A0201	ALNTLVKQL	http://www.iedb.org/assay/1694007	cytotoxicity	51 chromium	Positive
A0201	ALNTPKDHI	http://www.iedb.org/assay/1436251	IFNg release	ELISPOT	Positive
A0201	ALNTPKDHI	http://www.iedb.org/assay/1717028	IFNg release	ELISPOT	Positive-Low
A0201	ALPHIIDEV	http://www.iedb.org/assay/1360596	IFNg release	ELISPOT	Positive
A0201	ALPHIIDEV	http://www.iedb.org/assay/1360597	IFNg release	ELISPOT	Positive
A0201	ALPHIIDEV	http://www.iedb.org/assay/1360598	pathogen burden after challenge	in vivo assay	Negative
A0201	ALPHIIDEV	http://www.iedb.org/assay/1360599	cytotoxicity	in vivo assay	Positive
A0201	ALPHIIDEV	http://www.iedb.org/assay/1368168	IFNg release	ELISPOT	Positive
A0201	ALPHIIDEV	http://www.iedb.org/assay/1368201	IFNg release	ELISPOT	Positive
A0201	ALPHIIDEV	http://www.iedb.org/assay/1368212	IFNg release	ELISPOT	Positive
A0201	ALPHIIDEV	http://www.iedb.org/assay/1368226	pathogen burden after challenge	in vivo assay	Negative
A0201	ALPHIIDEV	http://www.iedb.org/assay/1368287	cytotoxicity	in vivo assay	Positive
A0201	ALPHIIDEV	http://www.iedb.org/assay/1696977	IFNg release	ELISPOT	Negative
A0201	ALPHIIDEV	http://www.iedb.org/assay/1696978	IFNg release	ELISPOT	Negative
A0201	ALPHIIDEV	http://www.iedb.org/assay/2071877	IFNg release	ELISPOT	Positive
A0201	ALPHIIDEV	http://www.iedb.org/assay/2071909	qualitative binding	multimer/tetramer	Positive
A0201	ALSGVFCGV	http://www.iedb.org/assay/1694449	IFNg release	ICS	Positive
A0201	ALSGVFCGV	http://www.iedb.org/assay/1694475	cytotoxicity	in vivo assay	Positive-High
A0201	ALSGVFCGV	http://www.iedb.org/assay/1694487	cytotoxicity	51 chromium	Positive
A0201	ALSTGLIHL	http://www.iedb.org/assay/1317408	cytotoxicity	51 chromium	Negative
A0201	ALSTGLIHL	http://www.iedb.org/assay/1318434	IFNg release	ELISPOT	Positive
A0201	ALSTGLIHL	http://www.iedb.org/assay/1318436	cytotoxicity	51 chromium	Positive
A0201	ALSTGLIHL	http://www.iedb.org/assay/1318437	cytotoxicity	51 chromium	Positive
A0201	ALSTGLIHL	http://www.iedb.org/assay/1318438	IFNg release	ELISPOT	Positive
A0201	ALSTGLIHL	http://www.iedb.org/assay/1324621	cytotoxicity	51 chromium	Negative
A0201	ALSTGLIHL	http://www.iedb.org/assay/1326654	IFNg release	ICS	Positive
A0201	ALSTGLIHL	http://www.iedb.org/assay/1326656	cytotoxicity	51 chromium	Positive
A0201	ALSTGLIHL	http://www.iedb.org/assay/1361193	cytotoxicity	51 chromium	Positive
A0201	ALSTGLIHL	http://www.iedb.org/assay/1361194	IFNg release	ELISPOT	Negative
A0201	ALSTGLIHL	http://www.iedb.org/assay/1501721	cytotoxicity	51 chromium	Positive
A0201	ALSTGLIHL	http://www.iedb.org/assay/2104422	IFNg release	ELISPOT	Positive
A0201	ALSTGLIHL	http://www.iedb.org/assay/2118140	IFNg release	ELISPOT	Positive
A0201	ALSTGLIHL	http://www.iedb.org/assay/2118216	IFNg release	cytometric bead array	Positive
A0201	ALSTGLIHL	http://www.iedb.org/assay/2118217	TNFa release	cytometric bead array	Positive
A0201	ALSTGLIHL	http://www.iedb.org/assay/2118218	IL-4 release	cytometric bead array	Negative
A0201	ALSTGLIHL	http://www.iedb.org/assay/2118219	IL-10 release	cytometric bead array	Negative
A0201	ALWDSNFFT	http://www.iedb.org/assay/1293832	IFNg release	ELISPOT	Negative
A0201	ALWDSNFFT	http://www.iedb.org/assay/1359495	IFNg release	ELISPOT	Negative
A0201	AMASTEGNV	http://www.iedb.org/assay/22318	IFNg release	ELISPOT	Positive
A0201	AMASTEGNV	http://www.iedb.org/assay/1651144	qualitative binding	multimer/tetramer	Positive
A0201	AMASTEGNV	http://www.iedb.org/assay/1651145	qualitative binding	multimer/tetramer	Positive
A0201	AMASTEGNV	http://www.iedb.org/assay/1651146	IFNg release	ICS	Positive
A0201	AMASTEGNV	http://www.iedb.org/assay/1651147	IFNg release	ICS	Positive
A0201	AMASTEGNV	http://www.iedb.org/assay/1651148	IL-2 release	ICS	Positive
A0201	AMASTEGNV	http://www.iedb.org/assay/1651149	IL-2 release	ICS	Positive
A0201	AMASTEGNV	http://www.iedb.org/assay/2004533	qualitative binding	multimer/tetramer	Positive
A0201	AMASTEGNV	http://www.iedb.org/assay/2399480	qualitative binding	multimer/tetramer	Positive
A0201	AMASTEGNV	http://www.iedb.org/assay/2423410	qualitative binding	multimer/tetramer	Positive
A0201	AMASTEGNV	http://www.iedb.org/assay/2683508	qualitative binding	multimer/tetramer	Positive
A0201	AMDSNTLEL	http://www.iedb.org/assay/1243128	qualitative binding	multimer/tetramer	Positive
A0201	AMDSNTLEL	http://www.iedb.org/assay/1929329	cytotoxicity	in vitro assay	Positive
A0201	AMDSNTLEL	http://www.iedb.org/assay/1929330	IFNg release	ELISPOT	Positive
A0201	AMDSNTLEL	http://www.iedb.org/assay/1929331	IFNg release	ICS	Positive
A0201	AMDSNTLEL	http://www.iedb.org/assay/2456207	qualitative binding	multimer/tetramer	Positive-Low
A0201	AMFTTMYNI	http://www.iedb.org/assay/1293724	IFNg release	ELISPOT	Negative
A0201	AMFTTMYNI	http://www.iedb.org/assay/1358134	IFNg release	ELISPOT	Negative
A0201	AMFWSVPTV	http://www.iedb.org/assay/3241673	qualitative binding	multimer/tetramer	Negative
A0201	AMFWSVPTV	http://www.iedb.org/assay/3241704	qualitative binding	multimer/tetramer	Positive
A0201	AMFWSVPTV	http://www.iedb.org/assay/3241726	cytotoxicity	51 chromium	Positive
A0201	AMFWSVPTV	http://www.iedb.org/assay/3241767	IL-4 release	cytometric bead array	Positive
A0201	AMFWSVPTV	http://www.iedb.org/assay/3241768	IL-5 release	cytometric bead array	Positive
A0201	AMFWSVPTV	http://www.iedb.org/assay/3241769	IL-13 release	cytometric bead array	Positive
A0201	AMFWSVPTV	http://www.iedb.org/assay/3314060	IFNg release	cytometric bead array	Positive
A0201	AMIELCGAFL	http://www.iedb.org/assay/1293772	IFNg release	ELISPOT	Negative
A0201	AMIELCGAFL	http://www.iedb.org/assay/1357904	IFNg release	ELISPOT	Negative
A0201	AMLGHAGDM	http://www.iedb.org/assay/2004581	qualitative binding	multimer/tetramer	Positive
A0201	AMLGHAGDM	http://www.iedb.org/assay/2399475	qualitative binding	multimer/tetramer	Positive
A0201	AMPGVLSYV	http://www.iedb.org/assay/1696868	IFNg release	ELISPOT	Positive
A0201	AMPGVLSYV	http://www.iedb.org/assay/1696880	IFNg release	ELISPOT	Positive
A0201	AMPGVLSYV	http://www.iedb.org/assay/1696892	IFNg release	ELISPOT	Positive-Low
A0201	AMPGVLSYV	http://www.iedb.org/assay/1696966	IFNg release	ELISPOT	Positive-Low
A0201	AMPGVLSYV	http://www.iedb.org/assay/1696968	IFNg release	ELISPOT	Positive-Low
A0201	AMTAFFGEL	http://www.iedb.org/assay/1293740	IFNg release	ELISPOT	Negative
A0201	AMTAFFGEL	http://www.iedb.org/assay/1359709	IFNg release	ELISPOT	Negative
A0201	AQWGPDPAAA	http://www.iedb.org/assay/2851693	3D structure	x-ray crystallography	Positive
A0201	AQWGPDPAAA	http://www.iedb.org/assay/2851722	CCL4/MIP-1b release	ELISA	Positive
A0201	AQWGPDPAAA	http://www.iedb.org/assay/2851723	cytotoxicity	51 chromium	Positive
A0201	AQWGPDPAAA	http://www.iedb.org/assay/2851724	qualitative binding	multimer/tetramer	Positive
A0201	AQWGPDPAAA	http://www.iedb.org/assay/2851740	dissociation constant KD	surface plasmon resonance (SPR)	Positive
A0201	AQWGPDPAAA	http://www.iedb.org/assay/3479285	TNFa release	cytometric bead array	Positive-High
A0201	AQWGPDPAAA	http://www.iedb.org/assay/3479287	CCL4/MIP-1b release	cytometric bead array	Positive-High
A0201	AQWGPDPAAA	http://www.iedb.org/assay/3479288	IFNg release	cytometric bead array	Positive-High
A0201	AQWGPDPAAA	http://www.iedb.org/assay/3479289	IL-2 release	cytometric bead array	Positive-High
A0201	AQWGPDPAAA	http://www.iedb.org/assay/3479292	dissociation constant KD	surface plasmon resonance (SPR)	Positive-High
A0201	AQWGPDPAAA	http://www.iedb.org/assay/3479293	qualitative binding	multimer/tetramer	Positive-High
A0201	ATFRDMLLNV	http://www.iedb.org/assay/1557275	IFNg release	ELISPOT	Negative
A0201	ATFRDMLLNV	http://www.iedb.org/assay/1557276	IFNg release	ELISPOT	Negative
A0201	ATWAENIQV	http://www.iedb.org/assay/1479004	IFNg release	ELISPOT	Positive-Intermediate
A0201	ATWAENIQV	http://www.iedb.org/assay/1479032	IFNg release	ELISPOT	Positive-Low
A0201	ATWAENIQV	http://www.iedb.org/assay/1967244	qualitative binding	multimer/tetramer	Negative
A0201	AVIDAYTEI	http://www.iedb.org/assay/3241683	qualitative binding	multimer/tetramer	Negative
A0201	AVIDAYTEI	http://www.iedb.org/assay/3241714	qualitative binding	multimer/tetramer	Negative
A0201	AVYNFATCGI	http://www.iedb.org/assay/1360659	IFNg release	ELISPOT	Positive
A0201	AVYNFATCGI	http://www.iedb.org/assay/1368188	IFNg release	ELISPOT	Positive
A0201	AVYNFATCGI	http://www.iedb.org/assay/1696864	IFNg release	ELISPOT	Positive
A0201	AVYNFATCGI	http://www.iedb.org/assay/1696876	IFNg release	ELISPOT	Positive
A0201	AVYNFATCGI	http://www.iedb.org/assay/1696888	IFNg release	ELISPOT	Negative
A0201	CLDAGINYV	http://www.iedb.org/assay/1694442	IFNg release	ICS	Positive
A0201	CLDAGINYV	http://www.iedb.org/assay/1694470	cytotoxicity	in vivo assay	Positive
A0201	CLDAGINYV	http://www.iedb.org/assay/1694483	cytotoxicity	51 chromium	Positive
A0201	CLFKDWEEL	http://www.iedb.org/assay/1350359	cytotoxicity	51 chromium	Positive
A0201	CLFKDWEEL	http://www.iedb.org/assay/1360804	cytotoxicity	51 chromium	Negative
A0201	CLFKDWEEL	http://www.iedb.org/assay/1361254	IFNg release	ELISPOT	Positive
A0201	CLFKDWEEL	http://www.iedb.org/assay/1361255	cytotoxicity	51 chromium	Positive
A0201	CLFKDWEEL	http://www.iedb.org/assay/1494747	cytotoxicity	51 chromium	Positive
A0201	CLFKDWEEL	http://www.iedb.org/assay/1494868	cytotoxicity	51 chromium	Negative
A0201	CLFKDWEEL	http://www.iedb.org/assay/1653469	IFNg release	ELISPOT	Positive
A0201	CLFKDWEEL	http://www.iedb.org/assay/1653475	cytotoxicity	51 chromium	Positive
A0201	CLFKDWEEL	http://www.iedb.org/assay/1653481	qualitative binding	multimer/tetramer	Positive
A0201	CLFKDWEEL	http://www.iedb.org/assay/1653485	tumor burden after challenge	in vivo assay	Negative
A0201	CLFKDWEEL	http://www.iedb.org/assay/1653489	cytotoxicity	51 chromium	Positive
A0201	CLFKDWEEL	http://www.iedb.org/assay/1653519	cytotoxicity	51 chromium	Positive
A0201	CLFPQTLAA	http://www.iedb.org/assay/3241679	qualitative binding	multimer/tetramer	Negative
A0201	CLFPQTLAA	http://www.iedb.org/assay/3241710	qualitative binding	multimer/tetramer	Negative
A0201	CLGGLLTMV	http://www.iedb.org/assay/1377683	cytotoxicity	51 chromium	Positive
A0201	CLGGLLTMV	http://www.iedb.org/assay/1384919	qualitative binding	multimer/tetramer	Positive
A0201	CLGGLLTMV	http://www.iedb.org/assay/1385355	qualitative binding	multimer/tetramer	Positive
A0201	CLGGLLTMV	http://www.iedb.org/assay/1385357	qualitative binding	multimer/tetramer	Positive
A0201	CLGGLLTMV	http://www.iedb.org/assay/1385361	qualitative binding	multimer/tetramer	Positive
A0201	CLGGLLTMV	http://www.iedb.org/assay/1385362	qualitative binding	multimer/tetramer	Positive
A0201	CLGGLLTMV	http://www.iedb.org/assay/1402866	IFNg release	ELISPOT	Positive
A0201	CLGGLLTMV	http://www.iedb.org/assay/1402910	cytotoxicity	51 chromium	Negative
A0201	CLGGLLTMV	http://www.iedb.org/assay/1404455	IFNg release	ELISPOT	Positive
A0201	CLGGLLTMV	http://www.iedb.org/assay/1404457	qualitative binding	multimer/tetramer	Positive
A0201	CLGGLLTMV	http://www.iedb.org/assay/1404619	IFNg release	ELISPOT	Positive
A0201	CLGGLLTMV	http://www.iedb.org/assay/1404621	IFNg release	ELISPOT	Positive
A0201	CLGGLLTMV	http://www.iedb.org/assay/1404623	cytotoxicity	51 chromium	Positive
A0201	CLGGLLTMV	http://www.iedb.org/assay/1404702	qualitative binding	multimer/tetramer	Positive
A0201	CLGGLLTMV	http://www.iedb.org/assay/1405216	cytotoxicity	51 chromium	Positive
A0201	CLGGLLTMV	http://www.iedb.org/assay/1408510	IFNg release	ELISPOT	Positive
A0201	CLGGLLTMV	http://www.iedb.org/assay/1415944	IFNg release	ELISPOT	Positive
A0201	CLGGLLTMV	http://www.iedb.org/assay/1415945	IFNg release	ELISPOT	Positive
A0201	CLGGLLTMV	http://www.iedb.org/assay/1416116	cytotoxicity	51 chromium	Positive
A0201	CLGGLLTMV	http://www.iedb.org/assay/1416124	cytotoxicity	51 chromium	Positive
A0201	CLGGLLTMV	http://www.iedb.org/assay/1416130	cytotoxicity	51 chromium	Positive
A0201	CLGGLLTMV	http://www.iedb.org/assay/1416241	IFNg release	ELISPOT	Positive
A0201	CLGGLLTMV	http://www.iedb.org/assay/1416250	qualitative binding	multimer/tetramer	Positive
A0201	CLGGLLTMV	http://www.iedb.org/assay/1417289	qualitative binding	multimer/tetramer	Positive
A0201	CLGGLLTMV	http://www.iedb.org/assay/1417303	cytotoxicity	51 chromium	Positive
A0201	CLGGLLTMV	http://www.iedb.org/assay/1417308	cytotoxicity	51 chromium	Positive
A0201	CLGGLLTMV	http://www.iedb.org/assay/1417313	cytotoxicity	51 chromium	Positive
A0201	CLGGLLTMV	http://www.iedb.org/assay/1417314	cytotoxicity	51 chromium	Positive
A0201	CLGGLLTMV	http://www.iedb.org/assay/1417315	cytotoxicity	51 chromium	Positive
A0201	CLGGLLTMV	http://www.iedb.org/assay/1417316	cytotoxicity	51 chromium	Positive
A0201	CLGGLLTMV	http://www.iedb.org/assay/1418332	qualitative binding	multimer/tetramer	Positive
A0201	CLGGLLTMV	http://www.iedb.org/assay/1418371	qualitative binding	multimer/tetramer	Positive
A0201	CLGGLLTMV	http://www.iedb.org/assay/1418372	qualitative binding	multimer/tetramer	Positive
A0201	CLGGLLTMV	http://www.iedb.org/assay/1420553	IFNg release	ELISPOT	Negative
A0201	CLGGLLTMV	http://www.iedb.org/assay/1461544	IFNg release	ELISPOT	Positive
A0201	CLGGLLTMV	http://www.iedb.org/assay/1478050	IFNg release	ELISPOT	Positive
A0201	CLGGLLTMV	http://www.iedb.org/assay/1504707	qualitative binding	multimer/tetramer	Negative
A0201	CLGGLLTMV	http://www.iedb.org/assay/1507061	IFNg release	ELISPOT	Positive
A0201	CLGGLLTMV	http://www.iedb.org/assay/1507072	cytotoxicity	51 chromium	Positive
A0201	CLGGLLTMV	http://www.iedb.org/assay/1641184	IFNg release	ELISPOT	Positive
A0201	CLGGLLTMV	http://www.iedb.org/assay/1645408	cytotoxicity	51 chromium	Positive
A0201	CLGGLLTMV	http://www.iedb.org/assay/1645409	cytotoxicity	51 chromium	Positive
A0201	CLGGLLTMV	http://www.iedb.org/assay/1645414	IFNg release	ELISA	Positive
A0201	CLGGLLTMV	http://www.iedb.org/assay/1645415	IFNg release	ELISA	Positive-Low
A0201	CLGGLLTMV	http://www.iedb.org/assay/1681796	qualitative binding	multimer/tetramer	Positive
A0201	CLGGLLTMV	http://www.iedb.org/assay/1681797	cytotoxicity	51 chromium	Positive
A0201	CLGGLLTMV	http://www.iedb.org/assay/1681798	cytotoxicity	51 chromium	Positive
A0201	CLGGLLTMV	http://www.iedb.org/assay/1681799	cytotoxicity	51 chromium	Positive
A0201	CLGGLLTMV	http://www.iedb.org/assay/1681800	IFNg release	ICS	Positive
A0201	CLGGLLTMV	http://www.iedb.org/assay/1755306	qualitative binding	multimer/tetramer	Negative
A0201	CLGGLLTMV	http://www.iedb.org/assay/1755324	IFNg release	ELISPOT	Negative
A0201	CLGGLLTMV	http://www.iedb.org/assay/1817266	cytotoxicity	51 chromium	Positive
A0201	CLGGLLTMV	http://www.iedb.org/assay/1817267	cytotoxicity	51 chromium	Positive
A0201	CLGGLLTMV	http://www.iedb.org/assay/1866106	IFNg release	ELISPOT	Positive
A0201	CLGGLLTMV	http://www.iedb.org/assay/1866107	IFNg release	ELISPOT	Positive
A0201	CLGGLLTMV	http://www.iedb.org/assay/1866108	cytotoxicity	in vitro assay	Positive
A0201	CLGGLLTMV	http://www.iedb.org/assay/1866109	cytotoxicity	in vitro assay	Positive
A0201	CLGGLLTMV	http://www.iedb.org/assay/1866110	IFNg release	ELISPOT	Positive
A0201	CLGGLLTMV	http://www.iedb.org/assay/1866111	IFNg release	ELISPOT	Positive
A0201	CLGGLLTMV	http://www.iedb.org/assay/1866112	cytotoxicity	in vitro assay	Positive
A0201	CLGGLLTMV	http://www.iedb.org/assay/1866113	cytotoxicity	in vitro assay	Positive
A0201	CLGGLLTMV	http://www.iedb.org/assay/1866114	tumor burden after challenge	in vivo assay	Positive
A0201	CLGGLLTMV	http://www.iedb.org/assay/1904194	qualitative binding	multimer/tetramer	Positive
A0201	CLGGLLTMV	http://www.iedb.org/assay/1904227	IFNg release	ICS	Positive
A0201	CLGGLLTMV	http://www.iedb.org/assay/1904237	qualitative binding	multimer/tetramer	Positive
A0201	CLGGLLTMV	http://www.iedb.org/assay/1930439	qualitative binding	multimer/tetramer	Positive
A0201	CLGGLLTMV	http://www.iedb.org/assay/1930708	cytotoxicity	51 chromium	Positive
A0201	CLGGLLTMV	http://www.iedb.org/assay/1930709	dissociation constant KD	surface plasmon resonance (SPR)	Positive
A0201	CLGGLLTMV	http://www.iedb.org/assay/1930755	qualitative binding	multimer/tetramer	Positive
A0201	CLGGLLTMV	http://www.iedb.org/assay/1962288	qualitative binding	multimer/tetramer	Positive-Low
A0201	CLGGLLTMV	http://www.iedb.org/assay/1962333	qualitative binding	multimer/tetramer	Positive
A0201	CLGGLLTMV	http://www.iedb.org/assay/1962334	IFNg release	ELISPOT	Positive
A0201	CLGGLLTMV	http://www.iedb.org/assay/1963731	IFNg release	ELISPOT	Positive
A0201	CLGGLLTMV	http://www.iedb.org/assay/1973896	qualitative binding	multimer/tetramer	Positive
A0201	CLGGLLTMV	http://www.iedb.org/assay/1973898	qualitative binding	multimer/tetramer	Positive
A0201	CLGGLLTMV	http://www.iedb.org/assay/1973899	IFNg release	ICS	Positive
A0201	CLGGLLTMV	http://www.iedb.org/assay/1973900	IL-2 release	ICS	Positive
A0201	CLGGLLTMV	http://www.iedb.org/assay/1973901	TNFa release	ICS	Positive
A0201	CLGGLLTMV	http://www.iedb.org/assay/1973902	IFNg release	ICS	Positive
A0201	CLGGLLTMV	http://www.iedb.org/assay/1973903	IL-2 release	ICS	Positive
A0201	CLGGLLTMV	http://www.iedb.org/assay/1973904	TNFa release	ICS	Positive
A0201	CLGGLLTMV	http://www.iedb.org/assay/1973908	IFNg release	ICS	Positive
A0201	CLGGLLTMV	http://www.iedb.org/assay/1973913	IL-2 release	ICS	Positive
A0201	CLGGLLTMV	http://www.iedb.org/assay/1973914	IFNg release	ICS	Positive
A0201	CLGGLLTMV	http://www.iedb.org/assay/1973915	IL-2 release	ICS	Positive
A0201	CLGGLLTMV	http://www.iedb.org/assay/1973919	cytotoxicity	51 chromium	Positive
A0201	CLGGLLTMV	http://www.iedb.org/assay/1973921	cytotoxicity	51 chromium	Positive
A0201	CLGGLLTMV	http://www.iedb.org/assay/1973922	cytotoxicity	51 chromium	Positive
A0201	CLGGLLTMV	http://www.iedb.org/assay/1973923	cytotoxicity	51 chromium	Positive
A0201	CLGGLLTMV	http://www.iedb.org/assay/1973924	granzyme B release	intracellular staining	Positive
A0201	CLGGLLTMV	http://www.iedb.org/assay/1973932	IFNg release	ELISA	Positive
A0201	CLGGLLTMV	http://www.iedb.org/assay/1973933	IL-2 release	ELISA	Positive
A0201	CLGGLLTMV	http://www.iedb.org/assay/1973934	IL-8 release	ELISA	Positive
A0201	CLGGLLTMV	http://www.iedb.org/assay/1973935	IL-6 release	ELISA	Positive
A0201	CLGGLLTMV	http://www.iedb.org/assay/1973936	GM-CSF release	ELISA	Positive
A0201	CLGGLLTMV	http://www.iedb.org/assay/1973937	IL-10 release	ELISA	Positive
A0201	CLGGLLTMV	http://www.iedb.org/assay/1973938	IL-1b release	ELISA	Positive
A0201	CLGGLLTMV	http://www.iedb.org/assay/1973939	TNFa release	ELISA	Positive
A0201	CLGGLLTMV	http://www.iedb.org/assay/1973940	IL-4 release	ELISA	Positive
A0201	CLGGLLTMV	http://www.iedb.org/assay/1973941	IL-5 release	ELISA	Positive
A0201	CLGGLLTMV	http://www.iedb.org/assay/1973942	IL-17 release	ELISA	Positive
A0201	CLGGLLTMV	http://www.iedb.org/assay/1973943	tumor burden after challenge	in vivo assay	Positive
A0201	CLGGLLTMV	http://www.iedb.org/assay/1979421	qualitative binding	multimer/tetramer	Positive
A0201	CLGGLLTMV	http://www.iedb.org/assay/1979422	qualitative binding	multimer/tetramer	Positive
A0201	CLGGLLTMV	http://www.iedb.org/assay/1980325	IFNg release	ELISPOT	Positive
A0201	CLGGLLTMV	http://www.iedb.org/assay/1980395	qualitative binding	multimer/tetramer	Positive
A0201	CLGGLLTMV	http://www.iedb.org/assay/1981788	qualitative binding	multimer/tetramer	Positive
A0201	CLGGLLTMV	http://www.iedb.org/assay/1985617	qualitative binding	multimer/tetramer	Positive
A0201	CLGGLLTMV	http://www.iedb.org/assay/1985891	cytotoxicity	51 chromium	Positive
A0201	CLGGLLTMV	http://www.iedb.org/assay/1985892	qualitative binding	multimer/tetramer	Positive
A0201	CLGGLLTMV	http://www.iedb.org/assay/1989475	IFNg release	ICS	Positive
A0201	CLGGLLTMV	http://www.iedb.org/assay/2014380	qualitative binding	multimer/tetramer	Positive
A0201	CLGGLLTMV	http://www.iedb.org/assay/2014761	cytotoxicity	51 chromium	Positive
A0201	CLGGLLTMV	http://www.iedb.org/assay/2014876	IFNg release	ELISPOT	Positive
A0201	CLGGLLTMV	http://www.iedb.org/assay/2014879	qualitative binding	multimer/tetramer	Positive
A0201	CLGGLLTMV	http://www.iedb.org/assay/2014884	IFNg release	ELISPOT	Positive
A0201	CLGGLLTMV	http://www.iedb.org/assay/2014891	cytotoxicity	51 chromium	Positive
A0201	CLGGLLTMV	http://www.iedb.org/assay/2014895	cytotoxicity	51 chromium	Positive
A0201	CLGGLLTMV	http://www.iedb.org/assay/2117322	qualitative binding	multimer/tetramer	Positive
A0201	CLGGLLTMV	http://www.iedb.org/assay/2130600	qualitative binding	multimer/tetramer	Positive
A0201	CLGGLLTMV	http://www.iedb.org/assay/2130604	IFNg release	ELISPOT	Positive
A0201	CLGGLLTMV	http://www.iedb.org/assay/2402319	qualitative binding	multimer/tetramer	Positive
A0201	CLGGLLTMV	http://www.iedb.org/assay/2851301	qualitative binding	multimer/tetramer	Positive
A0201	CLGGLLTMV	http://www.iedb.org/assay/2851316	IFNg release	ELISPOT	Positive
A0201	CLGGLLTMV	http://www.iedb.org/assay/2851342	activation	biological activity	Positive
A0201	CLGGLLTMV	http://www.iedb.org/assay/2858959	IFNg release	ICS	Positive
A0201	CLGGLLTMV	http://www.iedb.org/assay/2858967	IFNg release	ICS	Positive-Low
A0201	CLGGLLTMV	http://www.iedb.org/assay/3477160	qualitative binding	multimer/tetramer	Positive
A0201	CLGGLLTMV	http://www.iedb.org/assay/3802839	qualitative binding	multimer/tetramer	Positive
A0201	CLGGLLTMV	http://www.iedb.org/assay/3925759	qualitative binding	multimer/tetramer	Positive
A0201	CLGGLLTMV	http://www.iedb.org/assay/4631235	qualitative binding	multimer/tetramer	Positive
A0201	CLGGLLTMV	http://www.iedb.org/assay/5017176	qualitative binding	multimer/tetramer	Positive
A0201	CLGGLLTMV	http://www.iedb.org/assay/5017179	IFNg release	ELISA	Positive
A0201	CLGGLLTMV	http://www.iedb.org/assay/5017182	perforin release	intracellular staining	Positive
A0201	CLGGLLTMV	http://www.iedb.org/assay/5017183	granzyme B release	intracellular staining	Positive
A0201	CLGGLLTMV	http://www.iedb.org/assay/5017186	protection from challenge	in vivo assay	Positive
A0201	CLGGLLTMV	http://www.iedb.org/assay/5017189	cytotoxicity	in vitro assay	Positive
A0201	CLGGLLTMV	http://www.iedb.org/assay/5017194	qualitative binding	multimer/tetramer	Positive
A0201	CLGGLLTMV	http://www.iedb.org/assay/5637623	IFNg release	ELISPOT	Positive
A0201	CLGGLLTMV	http://www.iedb.org/assay/5645098	qualitative binding	multimer/tetramer	Positive
A0201	CLGGLLTMV	http://www.iedb.org/assay/5650263	qualitative binding	multimer/tetramer	Positive
A0201	CLNEYHLFL	http://www.iedb.org/assay/3241674	qualitative binding	multimer/tetramer	Positive
A0201	CLNEYHLFL	http://www.iedb.org/assay/3241692	IFNg release	ELISA	Positive
A0201	CLNEYHLFL	http://www.iedb.org/assay/3241705	qualitative binding	multimer/tetramer	Positive
A0201	CLNEYHLFL	http://www.iedb.org/assay/3241724	cytotoxicity	51 chromium	Positive
A0201	CLNEYHLFL	http://www.iedb.org/assay/3241760	IL-4 release	cytometric bead array	Positive
A0201	CLNEYHLFL	http://www.iedb.org/assay/3241761	IL-5 release	cytometric bead array	Positive
A0201	CLNEYHLFL	http://www.iedb.org/assay/3241762	IL-13 release	cytometric bead array	Positive-High
A0201	CVNGVCWTV	http://www.iedb.org/assay/1022787	cytotoxicity	51 chromium	Positive
A0201	CVNGVCWTV	http://www.iedb.org/assay/1022788	cytotoxicity	51 chromium	Positive
A0201	CVNGVCWTV	http://www.iedb.org/assay/1022794	IFNg release	ELISPOT	Positive
A0201	CVNGVCWTV	http://www.iedb.org/assay/1022796	IFNg release	ELISPOT	Positive
A0201	CVNGVCWTV	http://www.iedb.org/assay/1022811	cytotoxicity	51 chromium	Positive
A0201	CVNGVCWTV	http://www.iedb.org/assay/1022815	cytotoxicity	51 chromium	Positive
A0201	CVNGVCWTV	http://www.iedb.org/assay/1022818	cytotoxicity	51 chromium	Positive
A0201	CVNGVCWTV	http://www.iedb.org/assay/1277932	qualitative binding	multimer/tetramer	Positive
A0201	CVNGVCWTV	http://www.iedb.org/assay/1318462	cytotoxicity	51 chromium	Positive
A0201	CVNGVCWTV	http://www.iedb.org/assay/1318463	cytotoxicity	51 chromium	Positive
A0201	CVNGVCWTV	http://www.iedb.org/assay/1318465	IFNg release	ELISPOT	Positive
A0201	CVNGVCWTV	http://www.iedb.org/assay/1318466	IFNg release	ELISPOT	Positive
A0201	CVNGVCWTV	http://www.iedb.org/assay/1848033	cytotoxicity	51 chromium	Positive
A0201	CVNGVCWTV	http://www.iedb.org/assay/1848034	cytotoxicity	51 chromium	Positive
A0201	CVNGVCWTV	http://www.iedb.org/assay/1929564	IL-2 release	ELISA	Positive
A0201	CVNGVCWTV	http://www.iedb.org/assay/1929572	IFNg release	ICS	Positive
A0201	CVNGVCWTV	http://www.iedb.org/assay/1929573	TNFa release	ICS	Positive
A0201	CVNGVCWTV	http://www.iedb.org/assay/1940912	IFNg release	ELISPOT	Negative
A0201	CVNGVCWTV	http://www.iedb.org/assay/1940913	IFNg release	ELISPOT	Negative
A0201	CVNGVCWTV	http://www.iedb.org/assay/1940923	qualitative binding	multimer/tetramer	Positive
A0201	CVNGVCWTV	http://www.iedb.org/assay/1988939	IFNg release	ICS	Positive
A0201	CVNGVCWTV	http://www.iedb.org/assay/1988940	IFNg release	ICS	Negative
A0201	CVNGVCWTV	http://www.iedb.org/assay/2377870	IFNg release	ELISPOT	Positive
A0201	CVNGVCWTV	http://www.iedb.org/assay/2830870	IFNg release	ELISPOT	Positive
A0201	CVNGVCWTV	http://www.iedb.org/assay/2830877	IFNg release	ELISPOT	Positive
A0201	CVNGVCWTV	http://www.iedb.org/assay/2830911	qualitative binding	multimer/tetramer	Positive
A0201	CVNGVCWTV	http://www.iedb.org/assay/2882980	IFNg release	ELISA	Positive
A0201	CVNGVCWTV	http://www.iedb.org/assay/2882981	IL-2 release	ELISA	Positive
A0201	CVNGVCWTV	http://www.iedb.org/assay/2884062	IFNg release	ICS	Positive
A0201	CVNGVCWTV	http://www.iedb.org/assay/2884063	TNFa release	ICS	Positive
A0201	CVNGVCWTV	http://www.iedb.org/assay/2884064	IFNg release	ICS	Positive
A0201	CVNGVCWTV	http://www.iedb.org/assay/2884065	TNFa release	ICS	Positive
A0201	DLKPDNILL	http://www.iedb.org/assay/1984312	IFNg release	ELISPOT	Negative
A0201	DLKPDNILL	http://www.iedb.org/assay/1985283	IFNg release	ELISPOT	Positive
A0201	DLKPDNILL	http://www.iedb.org/assay/1985350	qualitative binding	multimer/tetramer	Positive
A0201	DMWEHAFYL	http://www.iedb.org/assay/5845	cytotoxicity	in vitro assay	Positive
A0201	DMWEHAFYL	http://www.iedb.org/assay/5848	cytotoxicity	in vitro assay	Positive
A0201	DMWEHAFYL	http://www.iedb.org/assay/5849	IFNg release	ICS	Positive
A0201	DMWEHAFYL	http://www.iedb.org/assay/5850	TNF release	ICS	Positive
A0201	DMWEHAFYL	http://www.iedb.org/assay/14385	cytotoxicity	51 chromium	Negative
A0201	DMWEHAFYL	http://www.iedb.org/assay/1372001	cytotoxicity	in vitro assay	Positive
A0201	DMWEHAFYL	http://www.iedb.org/assay/1372002	cytotoxicity	in vitro assay	Positive
A0201	DMWEHAFYL	http://www.iedb.org/assay/1372003	IFNg release	ICS	Positive
A0201	DMWEHAFYL	http://www.iedb.org/assay/1372004	TNF release	ICS	Positive
A0201	ELQTTIHDI	http://www.iedb.org/assay/5003075	decreased disease	in vivo assay	Positive-Low
A0201	ELQTTIHDI	http://www.iedb.org/assay/5003076	IFNg release	ICS	Positive
A0201	ELQTTIHDI	http://www.iedb.org/assay/5003077	cytotoxicity	in vitro assay	Positive
A0201	ELTEVFEFA	http://www.iedb.org/assay/1654808	cytotoxicity	in vitro assay	Positive
A0201	ELTEVFEFA	http://www.iedb.org/assay/1656799	cytotoxicity	51 chromium	Positive
A0201	ETDDYMFFV	http://www.iedb.org/assay/1293852	IFNg release	ELISPOT	Negative
A0201	ETDDYMFFV	http://www.iedb.org/assay/1358889	IFNg release	ELISPOT	Negative
A0201	FATGIGIITV	http://www.iedb.org/assay/1956165	dissociation constant KD	surface plasmon resonance (SPR)	Positive
A0201	FATGIGIITV	http://www.iedb.org/assay/1956169	dissociation constant KD	surface plasmon resonance (SPR)	Positive
A0201	FATGIGIITV	http://www.iedb.org/assay/1956185	CCL4/MIP-1b release	ELISA	Positive
A0201	FATGIGIITV	http://www.iedb.org/assay/1956186	CCL4/MIP-1b release	ELISA	Positive-Low
A0201	FATGIGIITV	http://www.iedb.org/assay/1956208	qualitative binding	multimer/tetramer	Positive
A0201	FATGIGIITV	http://www.iedb.org/assay/1956209	qualitative binding	multimer/tetramer	Positive
A0201	FATGIGIITV	http://www.iedb.org/assay/1956210	qualitative binding	multimer/tetramer	Positive
A0201	FATGIGIITV	http://www.iedb.org/assay/1956211	qualitative binding	multimer/tetramer	Positive
A0201	FATGIGIITV	http://www.iedb.org/assay/1956214	cytotoxicity	51 chromium	Positive
A0201	FATGIGIITV	http://www.iedb.org/assay/1956228	IFNg release	ELISA	Positive
A0201	FATGIGIITV	http://www.iedb.org/assay/1956229	TNFa release	ELISA	Positive
A0201	FATGIGIITV	http://www.iedb.org/assay/1956230	IL-2 release	ELISA	Positive
A0201	FATGIGIITV	http://www.iedb.org/assay/1956231	IFNg release	ELISA	Positive
A0201	FATGIGIITV	http://www.iedb.org/assay/1956232	TNFa release	ELISA	Positive
A0201	FATGIGIITV	http://www.iedb.org/assay/1956233	IL-2 release	ELISA	Positive
A0201	FATGIGIITV	http://www.iedb.org/assay/5385426	CCL4/MIP-1b release	ELISA	Negative
A0201	FATGIGIITV	http://www.iedb.org/assay/5385427	IFNg release	ELISA	Negative
A0201	FATGIGIITV	http://www.iedb.org/assay/5385428	CCL4/MIP-1b release	ELISA	Positive
A0201	FIDSNEYEV	http://www.iedb.org/assay/1281108	IFNg release	ELISPOT	Negative
A0201	FIDSNEYEV	http://www.iedb.org/assay/1358813	IFNg release	ELISPOT	Negative
A0201	FIHGGILYA	http://www.iedb.org/assay/1293986	IFNg release	ELISPOT	Negative
A0201	FIHGGILYA	http://www.iedb.org/assay/1359641	IFNg release	ELISPOT	Negative
A0201	FIIEVSNCV	http://www.iedb.org/assay/1280656	IFNg release	ELISPOT	Negative
A0201	FIIEVSNCV	http://www.iedb.org/assay/1358001	IFNg release	ELISPOT	Negative
A0201	FIKGFLYHT	http://www.iedb.org/assay/1293793	IFNg release	ELISPOT	Negative
A0201	FIKGFLYHT	http://www.iedb.org/assay/1358694	IFNg release	ELISPOT	Negative
A0201	FILFFAYVM	http://www.iedb.org/assay/1293682	IFNg release	ELISPOT	Negative
A0201	FILFFAYVM	http://www.iedb.org/assay/1359407	IFNg release	ELISPOT	Negative
A0201	FILHRLHEI	http://www.iedb.org/assay/1294190	IFNg release	ELISPOT	Negative
A0201	FILHRLHEI	http://www.iedb.org/assay/1358017	IFNg release	ELISPOT	Negative
A0201	FINFFNLLA	http://www.iedb.org/assay/1294130	IFNg release	ELISPOT	Negative
A0201	FINFFNLLA	http://www.iedb.org/assay/1358465	IFNg release	ELISPOT	Negative
A0201	FIYSIMETI	http://www.iedb.org/assay/1294209	IFNg release	ELISPOT	Negative
A0201	FIYSIMETI	http://www.iedb.org/assay/1358038	IFNg release	ELISPOT	Negative
A0201	FLAVLSPTI	http://www.iedb.org/assay/1294028	IFNg release	ELISPOT	Negative
A0201	FLAVLSPTI	http://www.iedb.org/assay/1359984	IFNg release	ELISPOT	Negative
A0201	FLCLLMKLSI	http://www.iedb.org/assay/1294046	IFNg release	ELISPOT	Negative
A0201	FLCLLMKLSI	http://www.iedb.org/assay/1357859	IFNg release	ELISPOT	Negative
A0201	FLFWFLKSGA	http://www.iedb.org/assay/1280577	IFNg release	ELISPOT	Negative
A0201	FLFWFLKSGA	http://www.iedb.org/assay/1357867	IFNg release	ELISPOT	Negative
A0201	FLFWFLKSGA	http://www.iedb.org/assay/1557285	IFNg release	ELISPOT	Negative
A0201	FLFWFLKSGA	http://www.iedb.org/assay/1557286	IFNg release	ELISPOT	Negative
A0201	FLFYPSMFTL	http://www.iedb.org/assay/1293779	IFNg release	ELISPOT	Negative
A0201	FLFYPSMFTL	http://www.iedb.org/assay/1357905	IFNg release	ELISPOT	Negative
A0201	FLGGTPVCL	http://www.iedb.org/assay/1356692	cytotoxicity	51 chromium	Positive
A0201	FLGGTPVCL	http://www.iedb.org/assay/1356718	cytotoxicity	51 chromium	Positive
A0201	FLGGTPVCL	http://www.iedb.org/assay/1356753	IFNg release	ELISPOT	Negative
A0201	FLHESDPMVI	http://www.iedb.org/assay/1294196	IFNg release	ELISPOT	Negative
A0201	FLHESDPMVI	http://www.iedb.org/assay/1358081	IFNg release	ELISPOT	Negative
A0201	FLHYCNSYA	http://www.iedb.org/assay/1294094	IFNg release	ELISPOT	Negative
A0201	FLHYCNSYA	http://www.iedb.org/assay/1357779	IFNg release	ELISPOT	Negative
A0201	FLICHNLRA	http://www.iedb.org/assay/1281651	IFNg release	ELISPOT	Negative
[truncated: 4,011 more rows]
