# Supplementary material for: Self-mediated positive selection of T cells sets an obstacle to the recognition of nonself
Source: Proc Natl Acad Sci U S A. 2021 Sep 10;118(37):e2100542118. doi: 10.1073/pnas.2100542118 (PMC8449404; doi:10.1073/pnas.2100542118)
Supplement: Supplementary File [file pnas.2100542118.sd02.xlsx]

## Sheet: Munka1
Sequence	Sources	TCEM		Sources (abbreviated)	References	PubMed ID
AAAAAAAAAE	Ra2018	AAAAA		Ab2017	Abelin 2017	28228285
AAAAAAAAAR	Ch2018	AAAAA		Al2017	Alpizar 2017	27920218
AAAAAAAAAW	Ra2018, Ab2017, Sa2020	AAAAA		Ba2015	Bassani-Sternberg 2015	25576301
AAAAAAAAAY	Ch2018, Sa2020	AAAAA		Ba2016	Bassani-Sternberg 2016	27869121
AAAAAAAAI	Sa2020	AAAAA		Ba2017	Bassani-Sternberg 2017	28832583
AAAAAAAAK	Ch2018	AAAAA		Bo2014	Bourdetsky 2014	24715725
AAAAAAAAL	Ba2015, Ra2018	AAAAA		Ca2014	Caron 2014	26154972
AAAAAAAALA	Ra2018	AAAAL		Ch2018	Chong 2018	29242379
AAAAAAAALY	Gr2014	AAAAL		Di2017	Dimarco 2017	28904123
AAAAAAAAMS	Sa2020	AAAAM		Es2008	Escobar 2008	18802091
AAAAAAAAQY	Di2017, Sa2020	AAAAQ		Gl2016	Gloger 2016	27600516
AAAAAAAAR	Ba2016, Ch2018, Ba2017	AAAAA		Gr2014	Granados 2014	24714562
AAAAAAAASP	Ra2018	AAAAS		Ha2013	Hassan 2013	23481700
AAAAAAAASV	Ra2018	AAAAS		Hi2003	Hickman 2003	12816978
AAAAAAAATM	Sa2020	AAAAT		Hi2004	Hickman 2004	14978097
AAAAAAAAY	Sh2019, Ch2018, Ba2017, Sa2020	AAAAA		Ka2017	Kaur 2017	28649982
AAAAAAAER	Ch2018, Ba2017	AAAAE		Ko2018	Komov 2018	29707912
AAAAAAAGR	Ch2018	AAAAG		Li2016	Liepe 2016	27846572
AAAAAAALA	Ra2018	AAAAL		Ma2016	Marcilla 2016	26811146
AAAAAAALLY	Ab2017, Sa2020	AAALL		Pe2016	Pearson 2016	27841757
AAAAAAAQY	Sa2020	AAAAQ		Ra2018	Ramarathinam 2018	29437277
AAAAAAASL	Ch2018	AAAAS		Ri2016	Ritz 2016	26992070
AAAAAAASP	Ra2018	AAAAS		Ro2018	Rozanov 2018	29331515
AAAAAAATM	Sa2020	AAAAT		Sa2020	Sarkizova 2020	31844290
AAAAAAATMA	Sa2020	AAATM		Sh2016	Shraibman 2016	27412690
AAAAAAERC	Ch2018, Ba2017	AAAER		Sh2019	Shraibman 2019	31154438
AAAAAAKVPA	Ba2017, Sa2020	AAKVP
AAAAAALLY	Ab2017, Sa2020	AAALL
AAAAAAPPDP	Sa2020	AAPPD
AAAAAAQSVY	Sh2019, Di2017, Ch2018, Sh2016, Sa2020	AAQSV
AAAAAATAKR	Sa2020	AATAK
AAAAAATARY	Ch2018	AATAR
AAAAAATPGL	Sa2020	AATPG
AAAAAAVSR	Ba2016, Ba2017	AAAVS
AAAAAEALA	Ba2015, Sh2019, Ba2017	AAEAL
AAAAAEPLP	Bo2014	AAEPL
AAAAAIVFL	Di2017, Sa2020	AAIVF
AAAAAKVPA	Pe2016, Ba2017	AAKVP
AAAAALQAK	Gr2014, Pe2016, Ba2017	AALQA
AAAAANPTL	Sa2020	AANPT
AAAAAQAPR	Ch2018	AAQAP
AAAAAQSVY	Sh2016, Di2017, Ch2018, Sa2020	AAQSV
AAAAASGAL	Sh2019	AASGA
AAAAASRGVG	Ba2016	ASRGV
AAAAATAAW	Sa2020	AATAA
AAAAATARY	Ba2017	AATAR
AAAAATMAL	Ba2015, Sa2020	AATMA
AAAAAVDPH	Sa2020	AAVDP
AAAAAVEQR	Ch2018	AAVEQ
AAAAAVSRR	Ba2017	AAVSR
AAAAERGEM	Di2017	AERGE
AAAAESTAF	Ba2017	AESTA
AAAAGLAVY	Sa2020	AGLAV
AAAAGLHRY	Sa2020	AGLHR
AAAAGMLLL	Sa2020	AGMLL
AAAAGRGAAL	Sh2019	GRGAA
AAAAGRIAI	Ba2015, Ba2016, Li2016, Ch2018, Pe2016, Ba2017, Sa2020	AGRIA
AAAAGRKTL	Ba2015, Ba2016, Bo2014, Ch2018, Pe2016, Ba2017	AGRKT
AAAAGSAAL	Ba2015	AGSAA
AAAAGSLSR	Ba2016, Ch2018	AGSLS
AAAAHGPHAL	Di2017	HGPHA
AAAAIQRHY	Ri2016	AIQRH
AAAAKPVATK	Ba2015	KPVAT
AAAALGRAP	Sh2019, Gl2016	ALGRA
AAAALHAQV	Ba2017	ALHAQ
AAAALHPAL	Sa2020	ALHPA
AAAALPGAR	Bo2014, Ch2018, Ba2017, Ri2016	ALPGA
AAAALPTLY	Sh2019, Ba2017, Sa2020	ALPTL
AAAALRFPV	Bo2014	ALRFP
AAAALRRQM	Di2017	ALRRQ
AAAALVLKA	Sh2019, Ch2018, Ba2017, Ri2016, Sa2020	ALVLK
AAAALYQQL	Di2017, Sa2020	ALYQQ
AAAANPQTL	Ri2016	ANPQT
AAAAPAAPAA	Sa2020	PAAPA
AAAAPASGK	Ba2016	APASG
AAAAPGEAL	Ba2015	APGEA
AAAAPHLLL	Sa2020	APHLL
AAAAPHLLLL	Sa2020	PHLLL
AAAAPPLTL	Sa2020	APPLT
AAAAPRAVA	Ba2015, Sh2019, Bo2014, Pe2016, Ba2017, Sa2020	APRAV
AAAAPSLAR	Sa2020	APSLA
AAAAPSPVL	Ba2015, Ba2016, Ha2013, Sh2019, Bo2014, Ch2018, Ba2017, Ri2016, Sa2020	APSPV
AAAAPSPVM	Bo2014, Ch2018, Ba2017, Sa2020	APSPV
AAAARIEAM	Di2017, Sa2020	ARIEA
AAAARPGPR	Ba2016, Ch2018, Ba2017	ARPGP
AAAASYPAL	Sa2020	ASYPA
AAAATAAARR	Ba2017	TAAAR
AAAATGRLL	Di2017	ATGRL
AAAATPAAA	Ba2016, Ba2017	ATPAA
AAAATVREL	Di2017	ATVRE
AAAAVARLW	Ri2016, Sa2020	AVARL
AAAAVEAAR	Ch2018, Ba2017	AVEAA
AAAAVGGAL	Ba2015, Sh2019, Bo2014, Ch2018, Ba2017, Sa2020	AVGGA
AAAAVGLAL	Sa2020	AVGLA
AAAAVGPAM	Ba2015, Ch2018, Ba2017, Sa2020	AVGPA
AAAAVIPTV	Bo2014, Pe2016, Sa2020	AVIPT
AAAAVQGGR	Sh2016, Ko2018	AVQGG
AAAAVSSAK	Ba2016, Ch2018	AVSSA
AAAAVSVAAP	Ba2017	VSVAA
AAAAVTRGT	Ri2016	AVTRG
AAAAVVAAA	Ri2016	AVVAA
AAAAVVEFQR	Sh2016	VVEFQ
AAADASPSL	Ba2015, Ba2017, Sa2020	DASPS
AAADAVTGR	Ch2018, Ba2017	DAVTG
AAADETLRLW	Ra2018, Pe2016, Ba2017, Ri2016	ETLRL
AAADFTAKV	Ba2017	DFTAK
AAADFTAKVW	Ra2018	FTAKV
AAADGIAAY	Ch2018, Ba2017	DGIAA
AAADHHSLY	Sa2020	DHHSL
AAADHNYQSY	Sa2020	HNYQS
AAADIAVGV	Ha2013	DIAVG
AAADIFKHY	Ba2016, Sh2019, Di2017, Al2017, Ch2018, Pe2016, Ba2017, Ri2016, Sa2020	DIFKH
AAADITSSL	Sa2020	DITSS
AAADIVNFL	Sh2019, Di2017, Sa2020	DIVNF
AAADKIPGL	Ba2017	DKIPG
AAADLERFF	Sh2019, Di2017, Ba2017, Sa2020	DLERF
AAADLSENKR	Ch2018	LSENK
AAADPKVAF	Di2017, Ro2018, Pe2016, Ba2017, Ri2016, Gr2014, Sa2020	DPKVA
AAADRVGPAA	Gr2014	RVGPA
AAADSAVRL	Sa2020	DSAVR
AAADSAVRLW	Ra2018, Pe2016, Ba2017, Ri2016, Ab2017, Sa2020	SAVRL
AAADSIKIW	Sh2019, Ch2018, Ba2017, Ri2016, Sa2020	DSIKI
AAADSVQQR	Ba2016	DSVQQ
AAADVGLTR	Ba2016, Sa2020	DVGLT
AAADVKKQR	Ba2016	DVKKQ
AAADVLEAL	Sh2019, Sa2020	DVLEA
AAAEAAAAAA	Ba2015, Ch2018	AAAAA
AAAEAAAAVV	Sa2020	AAAAV
AAAEADRTLF	Sa2020	ADRTL
AAAEAGLHV	Gl2016	EAGLH
AAAEFGAHY	Ch2018	EFGAH
AAAEGHPWLW	Ra2018	GHPWL
AAAEGTVGR	Ch2018, Sa2020	EGTVG
AAAEILKER	Ch2018	EILKE
AAAEITRKL	Ba2017, Ri2016, Sa2020	EITRK
AAAEIYEEF	Sh2019, Di2017, Sa2020	EIYEE
AAAEIYEEFL	Sa2020	IYEEF
AAAELIKEV	Sh2019, Di2017, Ch2018	ELIKE
AAAEQMLKI	Ch2018	EQMLK
AAAERDVVY	Di2017	ERDVV
AAAERPPRL	Sa2020	ERPPR
AAAETQSLR	Ch2018	ETQSL
AAAEVAGQF	Sa2020	EVAGQ
AAAEVLGLIL	Sa2020	VLGLI
AAAEVLQVY	Sa2020	EVLQV
AAAEVRISF	Sa2020	EVRIS
AAAFARRVL	Sa2020	FARRV
AAAFEKQVL	Di2017, Sa2020	FEKQV
AAAFGRIAF	Di2017, Pe2016, Ba2017, Sa2020	FGRIA
AAAFHPEEY	Di2017, Sa2020	FHPEE
AAAFLVLLRP	Al2017	LVLLR
AAAFQPLII	Di2017, Sa2020	FQPLI
AAAGAAATHL	Sa2020	AAATH
AAAGAAVAR	Ch2018	GAAVA
AAAGAFAGR	Ba2016, Ch2018, Ba2017, Sa2020	GAFAG
AAAGAGATTR	Ch2018	AGATT
AAAGAGPEM	Ri2016, Ch2018	GAGPE
AAAGAPALL	Sa2020	GAPAL
AAAGARAQL	Ch2018, Ba2017	GARAQ
AAAGDHVSL	Sa2020	GDHVS
AAAGFLLQVL	Di2017, Sa2020	FLLQV
AAAGGARLL	Di2017	GGARL
AAAGGHEPL	Sa2020	GGHEP
AAAGGLHEF	Di2017, Sa2020	GGLHE
AAAGITRNV	Ba2015, Ch2018	GITRN
AAAGLAGPR	Ba2016, Ch2018, Sa2020	GLAGP
AAAGLAVYR	Ba2016, Ch2018, Ba2017	GLAVY
AAAGLAVYRR	Ch2018, Ba2017	LAVYR
AAAGLHRYL	Di2017, Sa2020	GLHRY
AAAGLHSNV	Di2017, Ch2018, Sa2020	GLHSN
AAAGLPAAR	Ba2016	GLPAA
AAAGPARPR	Sa2020	GPARP
AAAGPGAAL	Sh2019, Sa2020	GPGAA
AAAGPGEVL	Sa2020	GPGEV
AAAGPGKTSW	Sa2020	PGKTS
AAAGPSCAL	Ch2018	GPSCA
AAAGQIHHV	Ch2018	GQIHH
AAAGRAYSF	Di2017	GRAYS
AAAGRLPSSW	Ra2018	RLPSS
AAAGRSPHL	Di2017, Ri2016	GRSPH
AAAGSPLSL	Ba2015, Ch2018, Sa2020	GSPLS
AAAGSPVFL	Ba2015, Di2017, Ro2018, Sa2020	GSPVF
AAAGTFKVL	Di2017	GTFKV
AAAGTVLQR	Ba2016	GTVLQ
AAAGTVVGR	Ba2016	GTVVG
AAAGVFALL	Sa2020	GVFAL
AAAGVGGSL	Ch2018	GVGGS
AAAGVGGSLR	Ba2016, Ch2018, Ba2017	VGGSL
AAAGVLLYR	Ba2016	GVLLY
AAAGVVHAV	Ha2013, Ch2018, Sa2020	GVVHA
AAAGWLLRL	Di2017, Sa2020	GWLLR
AAAGYDVEKN	Ba2017	YDVEK
AAAHFYFEL	Di2017, Sa2020	HFYFE
AAAHGPHAL	Ri2016	HGPHA
AAAHHRMRW	Ri2016	HHRMR
AAAHKVKEL	Di2017	HKVKE
AAAHQVRVL	Di2017, Ba2017	HQVRV
AAAHTHPVY	Di2017, Sa2020	HTHPV
AAAHVIKRY	Di2017	HVIKR
AAAIEVHEV	Gl2016	IEVHE
AAAIGLVIY	Sa2020	IGLVI
AAAIKALEL	Ba2015, Di2017, Ba2017, Ri2016, Sa2020	IKALE
AAAISHGRVF	Sa2020	SHGRV
AAAKAALIY	Sa2020	KAALI
AAAKALRIL	Di2017, Ch2018, Sa2020	KALRI
AAAKEAAQY	Ba2017	KEAAQ
AAAKILQTPK	Ba2015, Ba2016, Sh2016, Sh2019, Ri2016	ILQTP
AAAKIQASF	Sh2019, Ra2018, Sa2020	KIQAS
AAAKMLLRV	Ch2018	KMLLR
AAAKNIRVW	Ch2018, Ba2017, Ri2016, Sa2020	KNIRV
AAAKPTPPK	Ba2016, Sh2019, Ch2018, Pe2016, Ba2017	KPTPP
AAAKPVATK	Ba2015, Ba2016, Ch2018, Ba2017	KPVAT
AAAKTFEQL	Sa2020	KTFEQ
AAAKVALTK	Gl2016	KVALT
AAAKVILKK	Ba2015, Ba2016, Sh2016, Gr2014, Ch2018, Pe2016, Ba2017, Gl2016, Ri2016, Sa2020	KVILK
AAAKVYSLF	Ba2016	KVYSL
AAAKYLTNR	Ch2018	KYLTN
AAALIIHHV	Sh2016, Ch2018, Pe2016, Ba2017, Gl2016, Ri2016, Sa2020	LIIHH
AAALPAAAL	Ba2015, Ba2017	LPAAA
AAALPAAALW	Ra2018, Pe2016, Ab2017, Sa2020	PAAAL
AAALPPPAY	Sa2020	LPPPA
AAALPSNSF	Ba2017, Sa2020	LPSNS
AAALRDLSF	Gr2014, Sh2019, Di2017, Pe2016, Ba2017, Sa2020	LRDLS
AAALRIQNM	Sa2020	LRIQN
AAALSGGLL	Gr2014	LSGGL
AAALVLKAK	Ba2017	LVLKA
AAALVLMTA	Bo2014	LVLMT
AAALWRTFF	Sa2020	LWRTF
AAALLYPFSW	Ra2018	LYPFS
AAAMNWRLF	Sa2020	MNWRL
AAAMTLRTV	Di2017, Sa2020	MTLRT
AAANAIRVY	Sh2019, Di2017, Ro2018, Ch2018, Ba2017, Gl2016, Ri2016, Sa2020	NAIRV
AAANAQLHW	Ro2018, Ri2016, Sa2020	NAQLH
AAANEQLTR	Ch2018	NEQLT
AAANEVYKR	Ch2018, Ba2017	NEVYK
AAANLTKIV	Di2017, Ch2018, Ba2017, Ri2016, Sa2020	NLTKI
AAANPAYGR	Ba2016, Ch2018, Ba2017	NPAYG
AAANPTLAF	Ba2015, Di2017, Ch2018, Gl2016, Ri2016, Sh2016, Sa2020	NPTLA
AAANPVYGR	Ch2018, Ba2017	NPVYG
AAANSGSSL	Ba2015	NSGSS
AAANVVRNI	Ba2015, Sh2019, Ro2018, Ch2018, Ba2017, Ri2016, Sa2020	NVVRN
AAAPAAAAA	Ch2018, Ba2017, Gl2016	PAAAA
AAAPAAAAT	Ba2017	PAAAA
AAAPAAPTL	Ha2013, Ch2018, Ri2016, Sa2020	PAAPT
AAAPAEPKI	Bo2014	PAEPK
AAAPAEQAPR	Ba2017	AEQAP
AAAPAGRAM	Ba2016, Di2017	PAGRA
AAAPAGTTF	Di2017, Bo2014, Ch2018, Ba2017, Ri2016, Sa2020	PAGTT
AAAPAIMSY	Sh2016, Ba2017, Sa2020	PAIMS
AAAPAKVEA	Ba2017	PAKVE
AAAPALPFY	Sa2020	PALPF
AAAPAPAPA	Ha2013	PAPAP
AAAPAPASV	Sa2020	PAPAS
AAAPAPPAA	Ha2013	PAPPA
AAAPASGAL	Ba2015, Ch2018, Ba2017, Sa2020	PASGA
AAAPASGEM	Ba2015, Ha2013, Bo2014, Ch2018, Ba2017, Sa2020	PASGE
AAAPERVVL	Di2017, Sa2020	PERVV
AAAPEYKTL	Sa2020	PEYKT
AAAPFPLLY	Sh2019, Di2017	PFPLL
AAAPGAHYR	Ch2018, Ba2017, Sa2020	PGAHY
AAAPGGPGL	Ri2016	PGGPG
AAAPGLGPR	Sa2020	PGLGP
AAAPGQLRR	Ba2017	PGQLR
AAAPGSRSL	Di2017, Ba2017	PGSRS
AAAPHLLLL	Sh2019, Di2017, Sa2020	PHLLL
AAAPHSFVA	Sh2019, Ri2016	PHSFV
AAAPHSIESF	Sa2020	HSIES
AAAPHTVSY	Ba2016, Sh2019, Di2017, Ch2018, Ba2017, Ri2016, Sa2020	PHTVS
AAAPIISSV	Ba2016, Sh2019, Ch2018, Sa2020	PIISS
AAAPKATPV	Ch2018	PKATP
AAAPKVRTL	Ba2017	PKVRT
AAAPLLPMI	Sa2020	PLLPM
AAAPLRLIA	Sa2020	PLRLI
AAAPLRPGM	Sa2020	PLRPG
AAAPNPASL	Ba2015, Ch2018	PNPAS
AAAPPAKEI	Bo2014, Sa2020	PPAKE
AAAPPAPAA	Ha2013, Sa2020	PPAPA
AAAPPAPFR	Ch2018	PPAPF
AAAPPAPFRL	Ba2016, Ch2018	PAPFR
AAAPPQEQK	Ch2018, Pe2016, Gl2016	PPQEQ
AAAPPSPAW	Sa2020	PPSPA
AAAPQLLIV	Di2017, Sa2020	PQLLI
AAAPQLLIVL	Sa2020	QLLIV
AAAPQRPAV	Di2017	PQRPA
AAAPQRQAY	Sh2019, Di2017, Ch2018, Ba2017	PQRQA
AAAPQSLEF	Sa2020	PQSLE
AAAPQTMVM	Di2017	PQTMV
AAAPSLLIL	Sa2020	PSLLI
AAAPTANLL	Ch2018, Ba2017, Sa2020	PTANL
AAAPTLSPES	Ab2017	TLSPE
AAAPTSATR	Ch2018	PTSAT
AAAPVCSSK	Ba2015	PVCSS
AAAPVIKAY	Di2017, Ch2018, Ba2017, Sa2020	PVIKA
AAAPVLTPA	Sa2020	PVLTP
AAAPVPTTTL	Ba2015, Bo2014, Sa2020	VPTTT
AAAPVTPLR	Sa2020	PVTPL
AAAPVVPAV	Sh2016, Sh2019, Bo2014, Ch2018, Pe2016, Ri2016, Ab2017, Sa2020	PVVPA
AAAQEPLQL	Sa2020	QEPLQ
AAAQGRLLAL	Ba2016	GRLLA
AAAQHFTAL	Gl2016	QHFTA
AAAQKAVSAL	Sa2020	KAVSA
AAAQKMEEV	Ch2018	QKMEE
AAAQLGGIVR	Ro2018	LGGIV
AAAQPLKAK	Ba2016, Ch2018	QPLKA
AAAQPQPSV	Sa2020	QPQPS
AAAQPSGRFF	Di2017	PSGRF
AAAQQPHIA	Ba2016, Ch2018	QQPHI
AAARAAGAL	Gl2016	RAAGA
AAARLLSTW	Ch2018	RLLST
AAARPGLGQY	Gl2016	PGLGQ
AAARPKSAF	Gr2014, Pe2016, Ba2017, Ri2016, Sa2020	RPKSA
AAARRFYQY	Di2017, Sa2020	RRFYQ
AAASAFLAS	Ri2016	SAFLA
AAASAFTSL	Ba2015, Ba2017, Ri2016, Sa2020	SAFTS
AAASAGATR	Ch2018	SAGAT
AAASAIKVI	Ba2016, Sh2019, Ch2018	SAIKV
AAASAKLAF	Sa2020	SAKLA
AAASAQSLH	Ch2018	SAQSL
AAASATREW	Ba2017	SATRE
AAASCLSQK	Sh2016	SCLSQ
AAASERLQL	Di2017	SERLQ
AAASFPWSA	Sa2020	SFPWS
AAASHFFNL	Ba2015, Sh2019, Di2017, Ch2018, Gl2016, Sa2020	SHFFN
AAASHPLLL	Di2017, Li2016, Ro2018, Sa2020	SHPLL
AAASHSYYW	Ri2016	SHSYY
AAASIANIV	Ba2016, Sh2019, Di2017, Ch2018, Ba2017, Gl2016, Sa2020	SIANI
AAASIANIVK	Ba2016	IANIV
AAASIMPLGL	Bo2014	IMPLG
AAASKLGEF	Sa2020	SKLGE
AAASKNQHF	Ba2017	SKNQH
AAASKVLNL	Sa2020	SKVLN
AAASLIRLV	Sh2019, Di2017, Ch2018, Ba2017, Ri2016, Sa2020	SLIRL
AAASLRQDL	Ch2018	SLRQD
AAASLSLTL	Sh2019	SLSLT
AAASLVPVV	Sa2020	SLVPV
AAASPGPQR	Gl2016	SPGPQ
AAASPLLLL	Sa2020	SPLLL
AAASPRPGF	Bo2014	SPRPG
AAASPSAVF	Ch2018	SPSAV
AAASQFTLL	Sa2020	SQFTL
AAASQLILY	Di2017	SQLIL
AAASRDITL	Sh2019, Di2017, Ba2017	SRDIT
AAASSAMTY	Ch2018, Ba2017	SSAMT
AAASSAWKL	Di2017	SSAWK
AAASTATVPR	Ba2016	TATVP
AAASVASRR	Ba2016	SVASR
AAASVASSR	Ba2016, Ch2018, Ba2017	SVASS
AAASYDQLL	Bo2014	SYDQL
AAATAAARR	Ba2017	TAAAR
AAATAAPSL	Ba2015	TAAPS
AAATDFESL	Sa2020	TDFES
AAATGGSVL	Ba2015, Sh2019, Ch2018, Ba2017, Sa2020	TGGSV
AAATGHTVV	Di2017	TGHTV
AAATGLHPA	Sa2020	TGLHP
AAATHPRAF	Di2017	THPRA
AAATLPLII	Ch2018	TLPLI
AAATLTSKL	Sa2020	TLTSK
AAATPAIKK	Sh2016, Pe2016, Ba2017, Sa2020	TPAIK
AAATRTTSF	Gr2014, Sh2019, Di2017, Pe2016, Ba2017, Sa2020	TRTTS
AAATSALLL	Sa2020	TSALL
AAATSVHVV	Ba2016, Ha2013, Sh2019, Di2017, Ch2018, Ba2017, Gl2016, Ri2016, Sa2020	TSVHV
AAATSVLKT	Ba2017, Sa2020	TSVLK
AAATVIKRAW	Ri2016	VIKRA
AAATVTKKV	Ri2016	TVTKK
AAATYILEA	Sa2020	TYILE
AAAVDIRTW	Ri2016, Sa2020	VDIRT
AAAVDVRTW	Gl2016	VDVRT
AAAVGAFLI	Ab2017, Sa2020	VGAFL
AAAVGDLAAL	Ba2017	GDLAA
AAAVLSHNR	Ba2015, Ba2016, Ch2018, Ba2017	VLSHN
AAAVPPSSL	Ri2016	VPPSS
AAAVPRAAF	Gr2014, Di2017, Ch2018, Pe2016, Ba2017, Ri2016, Sa2020	VPRAA
AAAVPTAPA	Ch2018	VPTAP
AAAVPTRSY	Di2017, Ch2018, Pe2016, Ba2017, Sa2020	VPTRS
AAAVPTTPR	Sa2020	VPTTP
AAAVQAFYL	Sa2020	VQAFY
AAAVSFISK	Pe2016	VSFIS
AAAYGRSPM	Di2017	YGRSP
AAAYPHTSL	Ba2015, Ba2016, Sh2019, Di2017, Al2017, Bo2014, Ch2018, Pe2016, Ba2017, Gl2016, Ri2016, Sa2020	YPHTS
AACAPFLKW	Ra2018	APFLK
AACDLVQRF	Ch2018	DLVQR
AACEGSREI	Gl2016	EGSRE
AACGERPTV	Di2017	GERPT
AACGGGGRVY	Di2017	GGGRV
AACGRNHTL	Di2017	GRNHT
AACKVLIEF	Ra2018	KVLIE
AACNIYSTL	Ch2018, Ba2017	NIYST
AACPYFKSM	Di2017	PYFKS
AACQIARAY	Di2017	QIARA
AACVKELVF	Di2017	VKELV
AACSAFATL	Ch2018	SAFAT
AADAALRVL	Di2017, Sa2020	AALRV
AADAEMTTRM	Ka2017, Sa2020	EMTTR
AADAEPLEI	Sa2020	AEPLE
AADAGFALF	Ko2018, Sa2020	AGFAL
AADAGLLQF	Di2017	AGLLQ
AADAGLLQFL	Di2017	GLLQF
AADAKPESL	Ka2017, Di2017, Sa2020	AKPES
AADAKPESLM	Ka2017	KPESL
AADAVKQIL	Ka2017	AVKQI
AADAVTGLKL	Ka2017	VTGLK
AADDDVKCL	Di2017	DDVKC
AADDFLEDL	Sa2020	DFLED
AADDHQALI	Ba2015, Di2017, Ko2018, Ba2017, Sa2020	DHQAL
AADDHTVKL	Ka2017, Di2017, Sa2020	DHTVK
AADDIGDAL	Ko2018	DIGDA
AADDIHRSL	Ka2017, Di2017, Sa2020	DIHRS
AADDIHRSLM	Ka2017	IHRSL
AADDKGRTAL	Di2017	KGRTA
AADDKQPYE	Ba2017	DKQPY
AADDKQPYEK	Pe2016, Ba2017	KQPYE
AADDLYSML	Sa2020	DLYSM
AADDPDSSM	Ha2013, Ch2018	DPDSS
AADDPEVRV	Ba2015, Ko2018	DPEVR
AADDPEVRVL	Ko2018	PEVRV
AADDRLRIS	Sa2020	DRLRI
AADDRTVRI	Sa2020	DRTVR
AADDSADKV	Ko2018, Ch2018	DSADK
AADDSKLVL	Di2017, Sa2020	DSKLV
AADDSSVKL	Ba2015, Ha2013, Ka2017, Di2017, Ko2018, Ch2018, Ba2017, Ri2016, Sa2020	DSSVK
AADDSSVKLW	Ka2017	SSVKL
AADDTEISF	Sh2019, Di2017, Ch2018, Ko2018, Sa2020	DTEIS
AADEAKMRF	Ka2017	EAKMR
AADEALNAM	Ka2017, Di2017	EALNA
AADEDEVSF	Di2017, Ko2018, Ch2018, Ba2017	EDEVS
AADEEVKNIM	Ka2017, Di2017	EVKNI
AADEGAVQV	Di2017	EGAVQ
AADEGRDTSI	Ka2017	GRDTS
AADEKSVSI	Ka2017, Di2017, Sa2020	EKSVS
AADEPALCL	Sh2019	EPALC
AADEPSSLGP	Ko2018	PSSLG
AADEPVTVL	Sh2016, Sh2019, Ko2018, Sa2020	EPVTV
AADEPVYIA	Ba2015	EPVYI
AADESERGM	Di2017	ESERG
AADESFTQM	Ka2017	ESFTQ
AADESTGSI	Ko2018	ESTGS
AADETAVQL	Di2017, Ko2018, Sa2020	ETAVQ
AADETLRLW	Ra2018, Pe2016, Ba2017, Ri2016, Ab2017, Sa2020	ETLRL
AADEVFSHI	Sa2020	EVFSH
AADEVFSHIL	Ka2017	VFSHI
AADEVLAVL	Di2017, Ko2018, Ab2017, Sa2020	EVLAV
AADEVREKL	Ka2017, Di2017, Sa2020	EVREK
AADEVTAHL	Ka2017, Di2017, Ch2018, Sa2020	EVTAH
AADFAQMEL	Sa2020	FAQME
AADFEIGHF	Ka2017, Di2017, Ko2018, Ro2018, Ch2018, Ba2017, Ri2016, Sa2020	FEIGH
AADFEIGHFL	Ka2017, Sa2020	EIGHF
AADFGPLQL	Ko2018	FGPLQ
AADFQRAQF	Ka2017	FQRAQ
AADFSITQF	Ko2018	FSITQ
AADFVKAFI	Ka2017, Sa2020	FVKAF
AADGARAPR	Ba2016	GARAP
AADGEFLHEL	Di2017, Sa2020	EFLHE
AADGEKATAL	Di2017	EKATA
AADGGLRASV	Ka2017, Di2017, Ko2018, Sa2020	GLRAS
AADGGPKLV	Di2017, Ko2018, Sa2020	GGPKL
AADGGPKLVF	Ka2017	GPKLV
AADGGPRVSF	Ka2017, Sa2020	GPRVS
AADGHPEMGF	Ka2017	HPEMG
AADGKGVVV	Sh2016, Ka2017, Di2017, Ko2018, Ch2018, Ri2016, Sa2020	GKGVV
AADGKGVVVV	Ba2015, Sh2016, Di2017, Sa2020	KGVVV
AADGKLLKL	Di2017, Ko2018, Sa2020	GKLLK
AADGKSYQV	Gl2016	GKSYQ
AADGKVQVL	Ch2018, Sa2020	GKVQV
AADGPMPFL	Sa2020	GPMPF
AADGPQKLL	Ka2017, Di2017, Ko2018, Ro2018, Sa2020	GPQKL
AADGPRVFR	Gl2016	GPRVF
AADGQLHTL	Sa2020	GQLHT
AADGRGLQTV	Di2017, Ko2018, Sa2020	RGLQT
AADGRGTAI	Di2017	GRGTA
AADGRLVFA	Ka2017	GRLVF
AADGSDTVVL	Di2017	SDTVV
AADGSLGRLA	Sa2020	SLGRL
AADGSVKLW	Ko2018, Sa2020	GSVKL
AADGTNVVKL	Sa2020	TNVVK
AADGTPKHSF	Di2017	TPKHS
AADGVLSEV	Ko2018, Sa2020	GVLSE
AADHTGPKF	Ka2017, Di2017, Sa2020	HTGPK
AADHTVYKL	Sa2020	HTVYK
AADHWAWLL	Sa2020	HWAWL
AADHYSQQM	Di2017, Ko2018	HYSQQ
AADIDTRSEF	Ka2017, Di2017, Ch2018, Ba2017, Sa2020	DTRSE
AADIENRVL	Ka2017, Di2017, Sa2020	IENRV
AADIFYSRY	Gl2016, Ab2017, Sa2020	IFYSR
AADIPQTAV	Sa2020	IPQTA
AADIPRILV	Di2017	IPRIL
AADIRPHGV	Ko2018	IRPHG
AADKAAVVKF	Sa2020	AAVVK
AADKAIEKM	Ka2017, Di2017, Ko2018, Sa2020	KAIEK
AADKGAPYV	Ka2017	KGAPY
AADKGHYKF	Ka2017, Sa2020	KGHYK
AADKGVYII	Di2017, Sa2020	KGVYI
AADKIHSSF	Ka2017, Sa2020	KIHSS
AADKIPGLL	Di2017	KIPGL
AADKLIQNL	Sh2016, Ko2018	KLIQN
AADKLISGL	Sh2016	KLISG
AADKLIYVF	Di2017	KLIYV
AADKRLTVL	Sh2016, Di2017, Sa2020	KRLTV
AADKRPPKF	Ka2017, Sa2020	KRPPK
AADKRSKAL	Di2017, Ko2018	KRSKA
AADKSAVVAA	Sa2020	SAVVA
AADKTISKL	Ko2018	KTISK
AADLAHITA	Sa2020	LAHIT
AADLGSPSL	Ba2015, Sh2019, Di2017, Ko2018, Ba2017, Sa2020	LGSPS
AADLLVVHL	Di2017, Sa2020	LLVVH
AADLNLVLY	Ab2017, Sa2020	LNLVL
AADLPARGF	Di2017, Ko2018, Sa2020	LPARG
AADLPTKPT	Sa2020	LPTKP
AADLSEIEI	Sa2020	LSEIE
AADLSLHSF	Ka2017, Sa2020	LSLHS
AADLSMLVL	Sa2020	LSMLV
AADLVEALY	Ab2017, Sa2020	LVEAL
AADLVEKSF	Ka2017, Sa2020	LVEKS
AADLVIFQF	Ko2018	LVIFQ
AADMLGLSL	Sa2020	MLGLS
AADPEAPEI	Ha2013, Ko2018, Sa2020	PEAPE
AADPETTTV	Ba2015, Sh2016, Sh2019, Ch2018	PETTT
AADPGLHET	Sa2020	PGLHE
AADPGLHETL	Di2017, Sa2020	GLHET
AADPGLPAR	Sa2020	PGLPA
AADPGLPARL	Ha2013, Ka2017, Di2017, Sa2020	GLPAR
AADPGPGAEL	Ha2013, Ka2017, Sa2020	GPGAE
AADPHKADL	Ka2017, Di2017, Ko2018	PHKAD
AADPIITRW	Ka2017, Sa2020	PIITR
AADPISGDF	Ba2015, Ch2018, Ko2018	PISGD
AADPLASKL	Ha2013, Ka2017, Ko2018, Ch2018, Ba2017, Sa2020	PLASK
AADPNAAWAA	Ba2016	NAAWA
AADPQIRQF	Di2017, Gl2016, Sa2020	PQIRQ
AADPSVVNL	Di2017, Ko2018, Ch2018, Sa2020	PSVVN
AADPSWNSL	Sa2020	PSWNS
AADPVSPLL	Ha2013, Ka2017, Di2017, Sa2020	PVSPL
AADPYHHAL	Sh2019	PYHHA
AADQAGKEVE	Sh2019, Bo2014	AGKEV
AADQAKQLL	Ko2018, Ch2018, Sa2020	QAKQL
AADQITKLY	Ka2017	QITKL
AADRCGAAL	Di2017	RCGAA
AADRGSPAL	Ko2018	RGSPA
AADRPGVSL	Ba2015, Ha2013, Sh2016, Sh2019, Ka2017, Di2017, Ko2018, Ro2018, Ch2018, Ba2017, Sa2020	RPGVS
AADRRPVKM	Ko2018	RRPVK
AADSAVRLW	Ra2018, Ch2018, Ri2016, Ba2017, Sa2020	SAVRL
AADSISESV	Ko2018	SISES
AADSKSLVL	Ka2017, Di2017, Sa2020	SKSLV
AADSPGSGL	Ko2018, Sa2020	SPGSG
AADSPSQNL	Ha2013, Ka2017, Di2017, Ko2018, Sa2020	SPSQN
AADSSPSEL	Ko2018, Sa2020	SSPSE
AADSWYLAL	Sa2020	SWYLA
AADSYFSLL	Sa2020	SYFSL
AADSYTDSY	Ch2018, Ba2017, Sa2020	SYTDS
AADTHEGHI	Ka2017, Ch2018	THEGH
AADTLAVRQ	Ba2017	TLAVR
AADTLVTKF	Ka2017, Di2017, Ko2018, Sa2020	TLVTK
AADTPPLETL	Di2017, Ko2018, Sa2020	PPLET
AADTSEARP	Ka2017	TSEAR
AADTSEARPF	Ch2018, Sa2020	SEARP
AADTVVIFD	Sa2020	TVVIF
AADVAQSTHV	Sa2020	AQSTH
AADVGAQMI	Ko2018	VGAQM
AADVGTKSDF	Ko2018	GTKSD
AADVILKTL	Sa2020	VILKT
AADVKNIIFF	Ka2017	KNIIF
AADVQGENF	Di2017, Ch2018	VQGEN
AADWHNLIL	Sa2020	WHNLI
AADWIRISEM	Sa2020	IRISE
AADYSQLEL	Sa2020	YSQLE
AAEAAAAVV	Ko2018, Sa2020	AAAAV
AAEAAEAAA	Ba2015	AAEAA
AAEAAEAAAA	Ba2015	AEAAA
AAEAAEVIL	Ko2018, Sa2020	AAEVI
AAEAEPRAL	Di2017, Sa2020	AEPRA
AAEAHVDAHY	Ra2018	HVDAH
AAEAKATTV	Ko2018	AKATT
AAEALEAAA	Ch2018	ALEAA
AAEATPVAL	Ko2018, Sa2020	ATPVA
AAEDAIRNL	Ba2015, Di2017, Bo2014, Gl2016, Ri2016, Sa2020	DAIRN
AAEDAVYEL	Ko2018	DAVYE
AAEDEQVFL	Ko2018	DEQVF
AAEDKSWRV	Ka2017, Sa2020	DKSWR
AAEDREAKL	Ka2017	DREAK
AAEDVNVTF	Ko2018	DVNVT
AAEDYGVIK	Sa2020	DYGVI
AAEEAASTL	Di2017, Ko2018	EAAST
AAEEAGTSV	Ko2018	EAGTS
AAEEAMKAL	Di2017, Sa2020	EAMKA
AAEEANAVL	Di2017, Sa2020	EANAV
AAEEESRVL	Di2017, Sa2020	EESRV
AAEEFKVPA	Sa2020	EFKVP
AAEEGGTAV	Ko2018	EGGTA
AAEEGLREL	Ba2015, Di2017, Ro2018, Ch2018, Gl2016, Sa2020	EGLRE
AAEEKGGLV	Di2017	EKGGL
AAEELLIAL	Ha2013	ELLIA
AAEEPHALEL	Sa2020	PHALE
AAEEPLSLL	Ko2018, Sa2020	EPLSL
AAEEPNAAV	Sh2016, Di2017, Ko2018, Sa2020	EPNAA
AAEEPSRAV	Di2017	EPSRA
AAEEPVSEV	Ko2018, Sa2020	EPVSE
AAEEREASL	Ko2018, Ch2018, Ba2017, Ri2016, Sa2020	EREAS
AAEERPLVF	Ka2017	ERPLV
AAEERPWLW	Ra2018, Ri2016, Ab2017, Sa2020	ERPWL
AAEERVRTL	Ba2015, Di2017, Ch2018, Ba2017, Ri2016	ERVRT
AAEETGEAL	Ko2018	ETGEA
AAEFGGESF	Ko2018, Sa2020	FGGES
AAEFHARFV	Sa2020	FHARF
AAEFLTSKL	Sa2020	FLTSK
AAEFVPSFL	Di2017, Ko2018, Sa2020	FVPSF
AAEGGSTTL	Ko2018	GGSTT
AAEGHPWLW	Ra2018	GHPWL
AAEGLLQEAL	Di2017	LLQEA
AAEGSFTSL	Di2017, Ko2018	GSFTS
AAEGWIWRW	Ra2018	GWIWR
AAEILPAEL	Ko2018	ILPAE
AAEIVLSAL	Ch2018	IVLSA
AAEKGDVGL	Ka2017, Di2017, Ko2018, Sa2020	KGDVG
AAEKGTSKL	Di2017, Ko2018	KGTSK
AAEKGVRTL	Ba2015, Di2017, Ba2017, Gl2016, Ri2016	KGVRT
AAEKKVVKI	Ka2017, Di2017, Ko2018, Ch2018, Ba2017, Ri2016, Sa2020	KKVVK
AAEKPVGALL	Ka2017	PVGAL
AAEKSITIL	Ka2017, Di2017, Sa2020	KSITI
AAEKVFSYM	Ka2017	KVFSY
AAEKVIGAG	Ba2017	KVIGA
AAEKVIGAGK	Ba2016, Ba2017	VIGAG
AAELAAAAAL	Bo2014	AAAAA
AAELGGLLKY	Ro2018	GGLLK
AAELGKTLL	Ka2017, Di2017	LGKTL
AAELPGSSA	Sa2020	LPGSS
AAELTATQV	Bo2014	LTATQ
AAEMVAVKL	Ka2017	MVAVK
AAEMYGSSF	Ko2018	MYGSS
AAENHQGTL	Sh2019	NHQGT
AAENIGSEL	Sa2020	NIGSE
AAENPPQRL	Ka2017	NPPQR
AAENVVTYL	Ko2018	NVVTY
AAEPHVVTV	Ka2017, Sa2020	PHVVT
AAEPQPSSL	Ko2018	PQPSS
AAEPTPTQV	Ko2018, Sa2020	PTPTQ
AAEPVPTGFF	Ka2017	VPTGF
AAEQELIRL	Sh2016, Ko2018	QELIR
AAEQKVTRL	Ka2017, Di2017, Sa2020	QKVTR
AAEQSFAEL	Sa2020	QSFAE
AAERGAVEL	Ko2018	RGAVE
AAERPGEAA	Ba2017, Sa2020	RPGEA
AAESGIIKV	Ka2017	SGIIK
AAESMPLLL	Di2017, Sa2020	SMPLL
AAESPAGRA	Sa2020	SPAGR
AAESVSTFL	Ko2018	SVSTF
AAETGSGKTL	Di2017, Sa2020	GSGKT
AAETPALEL	Sa2020	TPALE
AAETQSPSL	Di2017, Sa2020	TQSPS
AAETTLTEL	Ko2018, Ch2018	TTLTE
AAEVAATEI	Sh2019, Ko2018, Sa2020	VAATE
AAEVGFVRF	Ka2017	VGFVR
AAEYGAEAL	Sa2020	YGAEA
AAEYGLVVL	Sa2020	YGLVV
AAEYLYFFR	Ab2017, Sa2020	YLYFF
AAEYPAVKF	Ka2017, Di2017, Sa2020	YPAVK
AAFADALEF	Sh2019, Sa2020	ADALE
AAFAGGTSL	Ba2015, Ch2018, Sa2020	AGGTS
AAFAGLMYL	Sh2019	AGLMY
AAFAGRATA	Sa2020	AGRAT
AAFAHFPEL	Sh2019, Di2017, Ch2018, Pe2016, Ba2017, Sa2020	AHFPE
AAFAHNYDL	Sa2020	AHNYD
AAFAYTVKY	Ba2016, Sh2019, Di2017, Li2016, Al2017, Ro2018, Ch2018, Ba2017, Gl2016, Ri2016, Sa2020	AYTVK
AAFCKLIVY	Sh2019, Di2017	CKLIV
AAFDAAWMV	Sa2020	DAAWM
AAFDASRTSF	Ri2016, Sa2020	ASRTS
AAFDFLLQRV	Sa2020	FLLQR
AAFDFPTSF	Sa2020	DFPTS
AAFDGGFTV	Sh2016, Sh2019, Di2017, Ko2018, Ch2018, Ba2017, Sa2020	DGGFT
AAFDGGFTVK	Pe2016, Gl2016, Ba2017, Sa2020	GGFTV
AAFDGHAREL	Ba2015	GHARE
AAFDHICTF	Ch2018, Ba2017	DHICT
AAFDKIQQL	Di2017, Ch2018, Ba2017, Gl2016, Ri2016, Sa2020	DKIQQ
AAFDNFKEV	Ha2013, Sa2020	DNFKE
AAFDQRMKTW	Ra2018, Pe2016, Ba2017, Ri2016, Ab2017, Sa2020	QRMKT
AAFDQWREW	Sh2019, Ra2018, Ch2018, Sa2020	DQWRE
AAFEAKEETY	Ba2015	AKEET
AAFEALGTAL	Sa2020	ALGTA
AAFEEAVRR	Ch2018	EEAVR
AAFEFDIHQV	Ba2017, Ab2017, Sa2020	FDIHQ
AAFEGTVFF	Di2017, Sa2020	EGTVF
AAFEKALEV	Ba2016, Sh2019, Ch2018, Ba2017, Ri2016, Sa2020	EKALE
AAFEKSLAI	Ch2018	EKSLA
AAFFAADEL	Sa2020	FAADE
AAFFARDEL	Sa2020	FARDE
AAFFTGQIF	Sh2019, Sa2020	FTGQI
AAFGAPGII	Sa2020	GAPGI
AAFGDKIFY	Sa2020	GDKIF
AAFGEERRL	Ba2015	GEERR
AAFGGDPTSV	Sh2019, Ch2018	GDPTS
AAFGGFLYF	Sa2020	GGFLY
AAFGGHPQCL	Di2017	GHPQC
AAFGGNPKSV	Sh2019, Di2017, Gl2016, Ab2017, Sa2020	GNPKS
AAFGGTFKK	Sa2020	GGTFK
AAFGGTFKKV	Sa2020	GTFKK
AAFGKSPEI	Sa2020	GKSPE
AAFGQLHKV	Sa2020	GQLHK
AAFGRDLFL	Di2017, Sa2020	GRDLF
AAFGRDLFLA	Sa2020	RDLFL
AAFHEEFVV	Ch2018, Sa2020	HEEFV
AAFHLALYT	Sa2020	HLALY
AAFHNFIKV	Sa2020	HNFIK
AAFHQIEAV	Sh2019, Sa2020	HQIEA
AAFIPTGSVL	Sa2020	PTGSV
AAFIWPMLI	Sa2020	IWPML
AAFKELQSTF	Di2017	ELQST
AAFKIFLKY	Ab2017, Sa2020	KIFLK
AAFKPTSQHY	Sa2020	PTSQH
AAFLGERVF	Sa2020	LGERV
AAFLGHLEVL	Sa2020	GHLEV
AAFLILPEL	Sa2020	LILPE
AAFLKAIGY	Sh2019, Di2017, Ro2018, Ch2018, Ba2017, Gl2016, Ri2016, Sa2020	LKAIG
AAFLLPVIM	Sa2020	LLPVI
AAFLLVRKL	Ri2016, Sa2020	LLVRK
AAFLRHWKL	Sa2020	LRHWK
AAFNALVTF	Di2017, Sa2020	NALVT
AAFNKAASY	Di2017	NKAAS
AAFNKAASYF	Di2017	KAASY
AAFNVTFRR	Pe2016	NVTFR
AAFPGASLY	Sh2019, Di2017, Bo2014, Ro2018, Ch2018, Pe2016, Ba2017, Sa2020	PGASL
AAFPGASLYL	Sh2019, Di2017, Sa2020	GASLY
AAFPGEARI	Di2017	PGEAR
AAFPGENAL	Sa2020	PGENA
AAFPIAVVA	Sa2020	PIAVV
AAFPKKLAF	Sa2020	PKKLA
AAFPLAPLL	Sa2020	PLAPL
AAFPLPFVK	Pe2016	PLPFV
AAFPLPVVV	Di2017, Sa2020	PLPVV
AAFPMASSF	Sa2020	PMASS
AAFPQQTAF	Di2017	PQQTA
AAFPRLRTI	Sa2020	PRLRT
AAFPSSLRL	Sa2020	PSSLR
AAFPYGGVL	Di2017, Sa2020	PYGGV
AAFPYPMMH	Sh2016, Sa2020	PYPMM
AAFQAALAL	Sa2020	QAALA
AAFQEAFYV	Di2017, Sa2020	QEAFY
AAFQETLETL	Sa2020	ETLET
AAFQGFPSM	Sa2020	QGFPS
AAFQGLLLL	Di2017	QGLLL
AAFQHLLLL	Sa2020	QHLLL
AAFQPLIIYW	Ra2018	PLIIY
AAFQYGIKM	Sa2020	QYGIK
AAFREPRLL	Ba2015, Sa2020	REPRL
AAFRNFLEK	Gl2016	RNFLE
AAFSHPQAA	Sa2020	SHPQA
AAFSKLIIY	Di2017, Sa2020	SKLII
AAFSKYLTA	Sa2020	SKYLT
AAFSLTSHL	Sa2020	SLTSH
AAFSRQLNV	Ba2017	SRQLN
AAFTADPLSL	Sh2019, Sa2020	ADPLS
AAFTLRTQY	Ch2018, Sa2020	TLRTQ
AAFTRALEY	Sh2019, Di2017, Sa2020	TRALE
AAFVEELDKV	Ba2017, Sa2020	EELDK
AAFVKAVGF	Di2017, Sa2020	VKAVG
AAFVKKLVY	Sa2020	VKKLV
AAFVLGAAL	Di2017	VLGAA
AAFVPLLLK	Pe2016, Ab2017, Sa2020	VPLLL
AAFWAFTVF	Sa2020	WAFTV
AAFWGQMQM	Di2017, Sa2020	WGQMQ
AAFYHHLPAA	Ba2017, Sa2020	HHLPA
AAFYHPVRY	Sa2020	YHPVR
AAGAQQEKL	Sh2019	AQQEK
AAGAVFLSV	Sa2020	AVFLS
AAGAYVHMV	Gl2016	AYVHM
AAGEGKPAL	Di2017	EGKPA
AAGEPGTSM	Ba2015, Ch2018, Ba2017, Sa2020	EPGTS
AAGGPQRIPA	Ba2017, Sa2020	PQRIP
AAGHAELAWT	Sa2020	AELAW
AAGIKLIFF	Di2017, Sa2020	IKLIF
AAGLEAQLAA	Ba2015	EAQLA
AAGLRLLPM	Di2017	LRLLP
AAGLRVLAV	Ba2017, Sa2020	LRVLA
AAGLVAVAAA	Ha2013	VAVAA
AAGPAPSPM	Ch2018	PAPSP
AAGPGDPKR	Ch2018	PGDPK
AAGPGKTSW	Pe2016	PGKTS
AAGPIRVVL	Ri2016, Sa2020	PIRVV
AAGPPGPFR	Sa2020	PPGPF
AAGPPISEGK	Sh2019, Sa2020	PISEG
AAGPPLVAA	Sa2020	PPLVA
AAGPPTHEV	Di2017, Sa2020	PPTHE
AAGPRPMAL	Sa2020	PRPMA
AAGPSPHTL	Ba2016, Ch2018	PSPHT
AAGPTFQHF	Di2017	PTFQH
AAGPTGMFF	Ba2016, Sh2019, Di2017, Bo2014, Sa2020	PTGMF
AAGPVAAPR	Ch2018, Sa2020	PVAAP
AAGPVGMAA	Sa2020	PVGMA
AAGPVGPAL	Ba2016, Ha2013, Sh2019, Bo2014, Sa2020	PVGPA
AAGQAGKEL	Sh2019	QAGKE
AAGQVGKEAD	Sh2019	VGKEA
AAGQVGKEAE	Sh2019	VGKEA
AAGSHVIIL	Ba2015, Sa2020	SHVII
AAGSRARVY	Di2017, Ch2018	SRARV
AAGSTVRQR	Ba2017	STVRQ
AAGTHFLAI	Ba2017	THFLA
AAGTRMYEY	Di2017, Sa2020	TRMYE
AAGTTVKVW	Ba2017, Sa2020	TTVKV
AAGTVFTTV	Sh2019, Ba2017	TVFTT
AAGWRVWLF	Ra2018	WRVWL
AAGYDVEKNN	Ba2017	DVEKN
AAGGYPSTGR	Ba2016	YPSTG
AAGYRVVAL	Di2017	YRVVA
AAHALREHL	Sa2020	ALREH
AAHDALVEL	Sa2020	DALVE
AAHEFGHVL	Ba2015	EFGHV
AAHFRGQIYW	Ra2018	RGQIY
AAHGISSNW	Pe2016	GISSN
AAHIMVKEY	Di2017	IMVKE
AAHLLGSTL	Sa2020	LLGST
AAHLLNDAL	Sa2020	LLNDA
AAHLPTQPH	Sa2020	LPTQP
AAHMPAAAL	Sa2020	MPAAA
AAHPGPIVV	Sa2020	PGPIV
AAHPSEATF	Ch2018, Sa2020	PSEAT
AAHQGVITW	Ri2016	QGVIT
AAHQIVQLI	Ba2017, Sa2020	QIVQL
AAHRPGPLK	Ba2015, Ba2016, Sh2016, Ch2018, Pe2016, Ba2017	RPGPL
AAHSVVLGY	Sa2020	SVVLG
AAHTQATLL	Sa2020	TQATL
AAHTVTAAY	Ch2018, Pe2016, Ba2017, Sa2020	TVTAA
AAHVAGAAY	Sa2020	VAGAA
AAHVIAEDV	Sa2020	VIAED
AAHVSRVIL	Sa2020	VSRVI
AAHWQFETA	Sa2020	WQFET
AAHWRSVNY	Di2017	WRSVN
AAIAAVNAL	Ba2017, Sa2020	AAVNA
AAIAFLHAL	Sa2020	AFLHA
AAIAIALSL	Bo2014	AIALS
AAIANHQVL	Di2017, Gl2016	ANHQV
AAIAPIIAA	Ab2017, Sa2020	APIIA
AAIAPPTSL	Sa2020	APPTS
AAIASLLYL	Di2017, Sa2020	ASLLY
AAIASTPTL	Sa2020	ASTPT
AAIATIKTK	Sa2020	ATIKT
AAIAVLEEL	Sa2020	AVLEE
AAIDHQIEV	Di2017, Sa2020	DHQIE
AAIDPRVQY	Ch2018, Ri2016, Sa2020	DPRVQ
AAIDPRVQYL	Di2017, Sa2020	PRVQY
AAIDPSMVSA	Sa2020	PSMVS
AAIDSLLNY	Di2017	DSLLN
AAIDWFDGK	Sa2020	DWFDG
AAIEASQSL	Ro2018, Sa2020	EASQS
AAIEDLNAV	Sa2020	EDLNA
AAIEFISKM	Sa2020	EFISK
AAIEGNLQL	Di2017, Sa2020	EGNLQ
AAIEHTIQW	Sa2020	EHTIQ
AAIEIFEKV	Sa2020	EIFEK
AAIENLNEA	Sa2020	ENLNE
AAIEPDGNGL	Sa2020	PDGNG
AAIERETGF	Ch2018	ERETG
AAIESGHKL	Sa2020	ESGHK
AAIETYNLL	Sa2020	ETYNL
AAIEVHEVL	Sa2020	EVHEV
AAIEWIIEH	Sa2020	EWIIE
AAIFHYLII	Sa2020	FHYLI
AAIGALQEA	Ch2018	GALQE
AAIGEATRL	Di2017, Ro2018, Sa2020	GEATR
AAIGLVIYY	Di2017, Ab2017, Sa2020	GLVIY
AAIGLVIYYL	Di2017, Sa2020	LVIYY
AAIGPTTAR	Ch2018, Ba2017, Sa2020	GPTTA
AAIGQLAFL	Di2017	GQLAF
AAIGTDKEL	Sa2020	GTDKE
AAIHISETL	Ch2018	HISET
AAIHPSLEI	Ba2017, Sa2020	HPSLE
AAIILLHTFW	Ra2018	LLHTF
AAIIPLVVK	Pe2016	IPLVV
AAIISLGLS	Ba2016, Ba2017	ISLGL
AAIKAFIAV	Sa2020	KAFIA
AAIKAIKFY	Sa2020	KAIKF
AAIKAIKLY	Di2017, Sa2020	KAIKL
AAIKIIRQL	Ch2018, Ba2017, Ri2016, Sa2020	KIIRQ
AAIKINKPQ	Sa2020	KINKP
AAIKKLYQV	Ch2018, Gl2016	KKLYQ
AAIKPGTPL	Ba2015, Ha2013, Di2017, Bo2014, Ba2017, Ri2016, Sa2020	KPGTP
AAIKPGTPLY	Sa2020	PGTPL
AAIKQAAGF	Sa2020	KQAAG
AAILEHSLF	Ch2018, Ba2017, Sa2020	LEHSL
AAILGMHNL	Ba2015, Ba2016	LGMHN
AAILGMHTL	Sa2020	LGMHT
AAILPDMAL	Sa2020	LPDMA
AAIMQALWL	Sa2020	MQALW
AAINFQPKM	Ba2016, Sh2019, Di2017, Ch2018, Ri2016, Sa2020	NFQPK
AAINHYIEA	Sa2020	NHYIE
AAINPELLQL	Di2017, Sa2020	PELLQ
AAINPNHPL	Di2017, Sa2020	NPNHP
AAINRQINL	Gl2016, Sa2020	NRQIN
AAINRYSRL	Sa2020	NRYSR
AAINSHITL	Ro2018	NSHIT
AAIPAAAIGE	Ra2018	AAAIG
AAIPLPLVK	Pe2016	PLPLV
AAIPPDYLL	Sa2020	PPDYL
AAIPRSTSF	Ri2016	PRSTS
AAIPSAPVL	Ri2016, Sa2020	PSAPV
AAIPSLLNA	Ch2018, Sa2020	PSLLN
AAIPSSGSL	Ba2015, Ch2018	PSSGS
AAIPYWLLL	Sa2020	PYWLL
AAIQDIAAF	Sa2020	QDIAA
AAIQEVQQK	Gl2016	QEVQQ
AAIQGATLL	Sa2020	QGATL
AAIQGRPPY	Di2017	QGRPP
AAIQQRTLL	Sa2020	QQRTL
AAIQRSQQY	Ch2018	QRSQQ
AAIRENPVY	Pe2016, Sa2020	RENPV
AAIREQVRF	Sa2020	REQVR
AAIRGTKEL	Di2017	RGTKE
AAIRKELNEF	Di2017	KELNE
AAIRKKLVI	Bo2014	RKKLV
AAISEVLYV	Di2017, Sa2020	SEVLY
AAISHGRVF	Gr2014, Sh2019, Di2017, Pe2016, Ba2017, Sa2020	SHGRV
AAISLAFSK	Pe2016, Ba2017, Sa2020	SLAFS
AAISQVDRL	Ch2018, Sa2020	SQVDR
AAISRAQAV	Ri2016	SRAQA
AAISTSRVL	Di2017, Sa2020	STSRV
AAITIQSSY	Sa2020	TIQSS
AAITLAFSK	Pe2016, Ba2017, Sa2020	TLAFS
AAIVAKQVL	Di2017, Sa2020	VAKQV
AAIVAYGLYK	Pe2016, Ba2017, Sa2020	AYGLY
AAIVEMQEL	Sa2020	VEMQE
AAIVPGSQL	Ba2015, Di2017, Sa2020	VPGSQ
AAIWFRTYL	Di2017, Sa2020	WFRTY
AAIWQYESL	Di2017, Sa2020	WQYES
AAIYHVLHF	Di2017, Al2017, Sa2020	YHVLH
AAIYHVLHFF	Di2017, Ra2018	HVLHF
AAIYLSRGFF	Sa2020	LSRGF
AAIYLVTSL	Di2017, Sa2020	YLVTS
AAIYNTTEL	Ba2015, Di2017	YNTTE
AAKAAGVSF	Ch2018, Pe2016, Ba2017, Sa2020	AAGVS
AAKAALAAF	Gr2014, Sa2020	AALAA
AAKAALEEF	Di2017, Al2017, Ri2016, Sa2020	AALEE
AAKAGARKV	Ba2015	AGARK
AAKAGLLAL	Sa2020	AGLLA
AAKAPTKAA	Ch2018	APTKA
AAKAVANTM	Di2017, Ch2018, Sa2020	AVANT
AAKAVGKVI	Di2017	AVGKV
AAKAVLADW	Pe2016, Ab2017, Sa2020	AVLAD
AAKDHTVVL	Sa2020	DHTVV
AAKDKLSEL	Di2017, Sa2020	DKLSE
AAKDKLTEL	Di2017, Sa2020	DKLTE
AAKDKYREL	Sa2020	DKYRE
AAKDLISKL	Sa2020	DLISK
AAKDPSPSV	Di2017, Ba2017, Sa2020	DPSPS
AAKDVHRLR	Ch2018	DVHRL
AAKDYNQKL	Di2017, Sa2020	DYNQK
AAKEGATKF	Di2017	EGATK
AAKEHQQAL	Di2017	EHQQA
AAKEQWKEL	Di2017, Sa2020	EQWKE
AAKEYPFIL	Sh2019, Di2017, Sa2020	EYPFI
AAKFKTPEL	Di2017, Sa2020	FKTPE
AAKFYSFLV	Sa2020	FYSFL
AAKGFGGKY	Sa2020	GFGGK
AAKGNLREF	Di2017	GNLRE
AAKGSSNSY	Ba2017	GSSNS
AAKGVNKEF	Sa2020	GVNKE
AAKGYIEVM	Di2017	GYIEV
AAKGYTEVL	Di2017	GYTEV
AAKHPFASV	Di2017	HPFAS
AAKIGNLEM	Sa2020	IGNLE
AAKIRVSVI	Ba2017	IRVSV
AAKKIIIQR	Ch2018	KIIIQ
AAKKKLQAL	Ba2016	KKLQA
AAKKKLQSL	Ba2016, Gr2014, Ch2018	KKLQS
AAKLEPKSF	Di2017, Li2016, Sa2020	LEPKS
AAKLLWSEW	Ra2018, Pe2016, Ri2016	LLWSE
AAKLPGEGA	Sa2020	LPGEG
AAKLQRQHY	Ba2017	LQRQH
AAKLVSEKL	Di2017, Sa2020	LVSEK
AAKMIKETM	Di2017	MIKET
AAKNFITKM	Di2017, Sa2020	NFITK
AAKNLANTI	Sa2020	NLANT
AAKNTDAVR	Ch2018	NTDAV
AAKPEMAAL	Sa2020	PEMAA
AAKPEQIQKW	Ra2018, Pe2016, Ri2016, Ab2017, Sa2020	EQIQK
AAKPFFCEL	Di2017	PFFCE
AAKPFSVVV	Di2017	PFSVV
AAKPGMVSA	Sa2020	PGMVS
AAKPGSPQA	Ch2018	PGSPQ
AAKPHNPGF	Di2017, Li2016, Ba2017, Sa2020	PHNPG
AAKPKAAKPK	Ba2016	KAAKP
AAKPKTAKPK	Ba2016, Ba2017	KTAKP
AAKPKVVKPK	Pe2016, Ba2017	KVVKP
AAKPPARKAL	Sa2020	PARKA
AAKPPISKK	Ba2015, Sh2016, Gr2014	PPISK
AAKPPPLSA	Sa2020	PPPLS
AAKQINIDF	Sa2020	QINID
AAKQVLLYL	Sa2020	QVLLY
AAKRPPGLF	Li2016	RPPGL
AAKRSGLAV	Ba2017, Sa2020	RSGLA
AAKRSPATY	Di2017, Ch2018, Ba2017	RSPAT
AAKSAAKAV	Ba2017	SAAKA
AAKSALEEF	Di2017	SALEE
AAKSDETAAK	Ba2016, Ba2017	DETAA
AAKSFSHSF	Di2017, Pe2016, Ba2017, Sa2020	SFSHS
AAKSGQSFR	Ch2018	SGQSF
AAKSKIAHL	Di2017, Ba2017, Sa2020	SKIAH
AAKSKIHQY	Ch2018, Ba2017	SKIHQ
AAKSPSAQL	Sa2020	SPSAQ
AAKSVALTI	Ba2017	SVALT
AAKSWVFGV	Ab2017, Sa2020	SWVFG
AAKSYIQSL	Ba2017, Sa2020	SYIQS
AAKTHTTAL	Ba2016, Di2017, Ch2018	THTTA
AAKTLILCL	Di2017	TLILC
AAKTVFEAL	Sh2019, Di2017, Sa2020	TVFEA
AAKVPGNQA	Ch2018, Sa2020	VPGNQ
AALAKAIEK	Pe2016, Gl2016, Ba2017, Sa2020	AKAIE
AALALLFAIH	Sa2020	LLFAI
AALALVAGVL	Bo2014	LVAGV
AALARLLAA	Gr2014, Sh2019, Ba2017, Sa2020	ARLLA
AALATSTSL	Ri2016	ATSTS
AALDDGSAL	Sa2020	DDGSA
AALDERSTI	Sa2020	DERST
AALDEYEEL	Sa2020	DEYEE
AALDFKLAAA	Sa2020	FKLAA
AALDIYETL	Sa2020	DIYET
AALDKATVL	Ba2015, Sh2019, Di2017, Bo2014, Ro2018, Ba2017, Gl2016, Ri2016, Sa2020	DKATV
AALDKYAKK	Gl2016, Sa2020	DKYAK
AALDRFKNR	Ch2018	DRFKN
AALDRFVAR	Ch2018, Pe2016	DRFVA
AALDSLSLF	Bo2014	DSLSL
AALDVLANV	Sh2016, Sh2019, Ko2018	DVLAN
AALDVYNAV	Sa2020	DVYNA
AALDWVTKK	Pe2016, Ba2017, Sa2020	DWVTK
AALEDKNSL	Sa2020	EDKNS
AALEKPLSH	Ba2015, Sh2016, Ri2016, Ba2017, Sa2020	EKPLS
AALENSSPK	Pe2016	ENSSP
AALEQLLKF	Sa2020	EQLLK
AALERQATF	Sh2019	ERQAT
AALFKAWAL	Ab2017, Sa2020	FKAWA
AALGFAQML	Sa2020	GFAQM
AALGPIREL	Sa2020	GPIRE
AALGRALAM	Di2017, Sa2020	GRALA
AALGRGSAL	Ri2016	GRGSA
AALGTDKEL	Sh2019	GTDKE
AALGTMTSL	Di2017, Bo2014, Ch2018	GTMTS
AALHGPVVR	Ch2018, Ba2017	HGPVV
AALKFLEAW	Ra2018	KFLEA
AALKKALAA	Ba2016, Gr2014, Sh2019, Ch2018, Pe2016, Ba2017, Gl2016	KKALA
AALKKALAAA	Ba2017	KALAA
AALKLKQSL	Ba2016, Pe2016, Ba2017	KLKQS
AALKLPLLV	Pe2016, Sa2020	KLPLL
AALKPLETL	Sa2020	KPLET
AALKVLPPT	Sa2020	KVLPP
AALLFVEAF	Sa2020	LFVEA
AALLHSPQL	Di2017	LHSPQ
AALLRLAAR	Ch2018	LRLAA
AALLRTFSF	Di2017, Ba2017, Sa2020	LRTFS
AALMRPLVV	Sa2020	MRPLV
AALNGLYRV	Sa2020	NGLYR
AALNQALEM	Sa2020	NQALE
AALPAAALW	Ro2018, Ri2016, Ab2017, Sa2020	PAAAL
AALPALPVK	Pe2016	PALPV
AALPDQSFLW	Ab2017, Sa2020	DQSFL
AALPFTKSL	Sa2020	PFTKS
AALPGIVHR	Ba2016, Ch2018, Ab2017, Sa2020	PGIVH
AALPIFSSF	Sa2020	PIFSS
AALPKATIL	Ba2015, Di2017, Bo2014, Ch2018, Gl2016, Ri2016, Sa2020	PKATI
AALPLALVL	Di2017, Sa2020	PLALV
AALPNVYEV	Ba2015, Sh2016, Sh2019, Ko2018, Bo2014, Ch2018, Pe2016, Ba2017, Gl2016, Ab2017, Sa2020	PNVYE
AALPPVSPL	Di2017, Sa2020	PPVSP
AALPRLIYL	Sa2020	PRLIY
AALPRSTSL	Ch2018	PRSTS
AALPSDPRL	Sa2020	PSDPR
AALPVYQEL	Di2017, Bo2014, Ri2016, Sa2020	PVYQE
AALQDRSIL	Sa2020	QDRSI
AALQELLSK	Ma2016	QELLS
AALQGDPAL	Sa2020	QGDPA
AALQRYLFY	Pe2016, Ba2017, Ab2017, Sa2020	QRYLF
AALQTAYVEV	Bo2014	TAYVE
AALQTPLHV	Ch2018, Ba2017	QTPLH
AALREKTSL	Ba2017	REKTS
AALRLLTYL	Sa2020	RLLTY
AALRPLVKPK	Ab2017, Sa2020	PLVKP
AALRQALTL	Sa2020	RQALT
AALRVKTSL	Ba2016, Ch2018	RVKTS
AALSKFIAV	Ab2017, Sa2020	SKFIA
AALSKIFAV	Ko2018, Pe2016, Ba2017, Ab2017, Sa2020	SKIFA
AALSQQQSL	Bo2014	SQQQS
AALSQVTLL	Sa2020	SQVTL
AALSSASAL	Ba2015	SSASA
AALSWQYLT	Ab2017, Sa2020	SWQYL
AALTFPVLF	Sh2019, Di2017, Sa2020	TFPVL
AALTHHPAAM	Sa2020	HHPAA
AALTIIRYY	Di2017, Ab2017, Sa2020	TIIRY
AALTRPEEL	Sa2020	TRPEE
AALTSDPAV	Ch2018, Sa2020	TSDPA
AALTVHQAR	Ba2015, Ch2018	TVHQA
AALVDLDSL	Sa2020	VDLDS
AALVIQKYW	Ra2018, Ri2016, Ab2017, Sa2020	VIQKY
AALVLQTIW	Sa2020	VLQTI
AALVNHESY	Di2017	VNHES
AALVPRQAL	Di2017, Sa2020	VPRQA
AALWPIMTAL	Sa2020	PIMTA
AALWRFAEL	Sa2020	WRFAE
AALYHGMAL	Sa2020	YHGMA
AALLYPFSW	Ra2018	LYPFS
AALYPPWRGV	Sa2020	PPWRG
AALYQPLFDK	Pe2016	QPLFD
AAMAGRLMI	Ch2018, Sa2020	AGRLM
AAMAKAFSTL	Sa2020	KAFST
AAMASLGAL	Bo2014, Gl2016, Ri2016	ASLGA
AAMDAEIVL	Sa2020	DAEIV
AAMDCSIRTW	Ra2018	CSIRT
AAMDEIPVL	Sh2019, Sa2020	DEIPV
AAMDSAWMV	Sa2020	DSAWM
AAMDYHWVF	Sh2019, Sa2020	DYHWV
AAMEDLTRL	Sa2020	EDLTR
AAMEFLQEL	Sa2020	EFLQE
AAMELAQMV	Sa2020	ELAQM
AAMEPLTAR	Sa2020	EPLTA
AAMFGPKGF	Li2016	FGPKG
AAMKALQAL	Ba2015, Sh2019, Di2017, Ch2018, Ba2017, Gl2016, Ri2016, Sa2020	KALQA
AAMKGNSTL	Gl2016	KGNST
AAMKLMTAL	Ba2017, Sa2020	KLMTA
AAMKNVTEL	Bo2014, Ri2016, Sa2020	KNVTE
AAMKPANLKK	Sa2020	PANLK
AAMLDTVVF	Sa2020	LDTVV
AAMLDTVVFK	Li2016, Sh2019, Pe2016, Gl2016, Ba2017, Sa2020	DTVVF
AAMLFPHTF	Sh2019	LFPHT
AAMLKIAEM	Sa2020	LKIAE
AAMLMPHQK	Sa2020	LMPHQ
AAMMAVRVL	Sa2020	MAVRV
AAMNGHVPA	Sa2020	NGHVP
AAMNGRKIL	Sa2020	NGRKI
AAMPASTSA	Sa2020	PASTS
AAMPGFIAK	Pe2016, Sa2020	PGFIA
AAMPRIYEL	Di2017, Bo2014, Ab2017, Sa2020	PRIYE
AAMPRPVSY	Ba2016, Sh2019, Di2017, Al2017, Bo2014, Ch2018, Ba2017, Gl2016, Ri2016, Sa2020	PRPVS
AAMPVAQHL	Di2017, Sa2020	PVAQH
AAMQDHSTF	Ka2017, Ko2018	QDHST
AAMQDPEVM	Di2017	QDPEV
AAMRKAAAK	Ba2016	RKAAA
AAMSHLLEM	Sa2020	SHLLE
AAMSLLRRV	Sa2020	SLLRR
AAMSVAKRV	Sa2020	SVAKR
AAMSVAQRV	Di2017, Ch2018, Pe2016, Ba2017, Sa2020	SVAQR
AAMTLRTVL	Al2017	TLRTV
AAMVTAVAY	Sa2020	VTAVA
AAMVYNEFIL	Ha2013	YNEFI
AAMWALQTV	Sa2020	WALQT
AAMYELVRV	Sa2020	YELVR
AAMYKSLEL	Sh2019, Di2017, Ch2018, Sa2020	YKSLE
AANAFLAQR	Ch2018	AFLAQ
AANDKLKKM	Di2017	DKLKK
AANEAQLLR	Ba2017	EAQLL
AANEENRKW	Ra2018, Ch2018, Pe2016, Ba2017, Ri2016	EENRK
AANETVPEV	Ba2017	ETVPE
AANFSDRSL	Sa2020	FSDRS
AANGASHAL	Ba2015	GASHA
AANGKLFSR	Ch2018, Sa2020	GKLFS
AANGNDSKKF	Di2017, Ba2017	NDSKK
AANGQAYAV	Sh2019	GQAYA
AANGRILKK	Ba2015, Ba2016, Sh2016, Sh2019, Ch2018, Ba2017	GRILK
AANGVFHVV	Sh2019, Ch2018	GVFHV
AANHKVAKW	Ri2016, Sa2020	HKVAK
AANIYPLSL	Sa2020	IYPLS
AANKNKGIIW	Pe2016, Ba2017, Ri2016	NKGII
AANKSEMAF	Ch2018, Pe2016, Ba2017	KSEMA
AANKTIIYL	Ba2015, Ba2016, Di2017, Sa2020	KTIIY
AANKVVLQL	Di2017, Ba2017, Sa2020	KVVLQ
AANKVVLQLK	Ba2016, Sh2016, Gr2014, Pe2016, Ba2017	VVLQL
AANLFAQTY	Di2017, Sa2020	LFAQT
AANLKSIDF	Sa2020	LKSID
AANLLIPAV	Sa2020	LLIPA
AANLLNDAL	Sa2020	LLNDA
AANLRMHIF	Di2017, Sa2020	LRMHI
AANMYRVGDY	Ma2016	YRVGD
AANPAYGRY	Ch2018, Pe2016, Ba2017, Sa2020	PAYGR
AANPDPKKL	Di2017	PDPKK
AANPFFKLL	Di2017, Sa2020	PFFKL
AANPFQQKL	Ba2016	PFQQK
AANPHSFVF	Ba2015, Ba2016, Sh2016, Gr2014, Sh2019, Ka2017, Di2017, Ra2018, Li2016, Al2017, Ro2018, Ch2018, Ba2017, Ri2016, Ab2017, Sa2020	PHSFV
AANPIESQW	Ra2018, Ri2016, Sa2020	PIESQ
AANPIQFTL	Ba2016, Di2017, Ch2018, Ba2017, Sa2020	PIQFT
AANPISGHY	Ro2018, Ch2018, Pe2016, Ba2017, Sa2020	PISGH
AANPNRFITL	Ba2015, Ba2016, Sh2019, Ch2018, Sa2020	NRFIT
AANPRESSY	Ch2018, Pe2016, Ri2016	PRESS
AANPVGGHY	Ch2018	PVGGH
AANPVYGRY	Ro2018, Sa2020	PVYGR
AANRLKILGQ	Ri2016	LKILG
AANRLTLEL	Sa2020	RLTLE
AANSAAQQY	Ch2018, Ba2017	SAAQQ
AANTSTVEL	Sa2020	TSTVE
AANVHHPVL	Di2017	VHHPV
AANVLRETW	Pe2016, Ba2017	VLRET
AANVRKESL	Ba2016, Sh2019, Di2017, Ch2018, Pe2016, Ba2017	VRKES
AANYTNGSF	Di2017	YTNGS
AAPAAAAAA	Ha2013	AAAAA
AAPAAAAPA	Ha2013	AAAAP
AAPAAAGAAL	Sa2020	AAGAA
AAPAAAPAA	Ha2013	AAAPA
AAPAAATAA	Bo2014	AAATA
AAPAAPAPA	Ha2013	AAPAP
AAPAGTTFV	Sa2020	AGTTF
AAPAKKPYR	Sa2020	AKKPY
AAPALASSL	Ch2018, Sa2020	ALASS
AAPALPFYY	Sa2020	ALPFY
AAPAPAAHV	Sa2020	APAAH
AAPAPAAHVA	Sa2020	PAAHV
AAPAPAPAA	Ha2013	APAPA
AAPAPEEEM	Ha2013, Ko2018	APEEE
AAPAPPAAA	Ha2013, Bo2014	APPAA
AAPAPTAVV	Sa2020	APTAV
AAPARPGPA	Ha2013	ARPGP
AAPASAASA	Ch2018	ASAAS
AAPATRAAL	Di2017, Sa2020	ATRAA
AAPAWAALPL	Ab2017	WAALP
AAPAYSRAL	Sh2019, Di2017, Bo2014, Ch2018, Ba2017, Sa2020	AYSRA
AAPDAAAAA	Ch2018	DAAAA
AAPDDLALL	Sa2020	DDLAL
AAPDGTRNL	Di2017, Sa2020	DGTRN
AAPDITGHKR	Ba2016, Ba2017	ITGHK
AAPDIVPAL	Ab2017, Sa2020	DIVPA
AAPDKRSKL	Di2017	DKRSK
AAPEETRAL	Di2017	EETRA
AAPEGAGAL	Sa2020	EGAGA
AAPEGKRSL	Di2017, Ba2017, Sa2020	EGKRS
AAPEIIWKL	Di2017	EIIWK
AAPEKPLAGK	Ba2017	KPLAG
AAPESGLEV	Di2017, Ch2018, Sa2020	ESGLE
AAPESSTSF	Sa2020	ESSTS
AAPESYEEL	Di2017, Ch2018, Sa2020	ESYEE
AAPFAKSHL	Di2017	FAKSH
AAPFGFLGM	Di2017	FGFLG
AAPFPRGEL	Sa2020	FPRGE
AAPFSLEYR	Sa2020	FSLEY
AAPFSYHST	Sa2020	FSYHS
AAPGAPAAV	Ha2013, Sh2019, Bo2014, Ch2018, Ba2017	GAPAA
AAPGEFRAI	Sa2020	GEFRA
AAPGGKTLAL	Sa2020	GKTLA
AAPGGLIGV	Ab2017, Sa2020	GGLIG
AAPGGWLQV	Di2017, Sa2020	GGWLQ
AAPGLIGNVM	Di2017	LIGNV
AAPGNKTSHL	Di2017	NKTSH
AAPGPGRKEL	Di2017, Sa2020	PGRKE
AAPGPRQTL	Di2017	GPRQT
AAPGPSAAF	Sa2020	GPSAA
AAPGSAAPA	Bo2014	GSAAP
AAPGSARRPL	Di2017, Sa2020	SARRP
AAPGSGRVL	Di2017	GSGRV
AAPGSKTTQL	Di2017	SKTTQ
AAPGYAPPPF	Sa2020	YAPPP
AAPHSIESF	Di2017, Sa2020	HSIES
AAPIRLLAA	Sa2020	IRLLA
AAPKAGPGV	Sh2016, Sa2020	KAGPG
AAPLPPAVFL	Di2017	PPAVF
AAPLRLIAA	Sh2019	LRLIA
AAPLSGQTF	Sh2019, Sa2020	LSGQT
AAPMSTSVM	Di2017	MSTSV
AAPNGAEPL	Di2017, Sa2020	NGAEP
AAPPAAAAA	Ha2013	PAAAA
AAPPAAPAL	Ch2018, Ba2017	PAAPA
AAPPAAQTL	Di2017, Sa2020	PAAQT
AAPPAEKAPV	Sa2020	AEKAP
AAPPAFPEV	Ab2017, Sa2020	PAFPE
AAPPAGGTL	Sa2020	PAGGT
AAPPAPAAA	Ha2013, Sh2016, Ko2018, Bo2014, Ch2018	PAPAA
AAPPEMYEV	Sa2020	PEMYE
AAPPNFHFV	Ab2017, Sa2020	PNFHF
AAPPPSVTV	Ha2013, Sh2016, Ab2017, Sa2020	PPSVT
AAPPTLPLV	Sa2020	PTLPL
AAPPWALGL	Di2017, Sa2020	PWALG
AAPQSLEFL	Di2017	QSLEF
AAPRAPQAL	Ba2017	RAPQA
AAPRAPSAL	Sh2019, Di2017, Ba2017, Sa2020	RAPSA
AAPREPAIHS	Sa2020	EPAIH
AAPRPPPKPM	Ka2017	PPPKP
AAPSAACSL	Ch2018, Ba2017	SAACS
AAPSAAREL	Di2017, Ch2018, Ba2017, Sa2020	SAARE
AAPSDASAM	Di2017, Ch2018	SDASA
AAPSGSGTL	Sh2019, Sa2020	SGSGT
AAPSHSSSL	Di2017	SHSSS
AAPSPFAEL	Sa2020	SPFAE
AAPSPQEAL	Ro2018	SPQEA
AAPSSPSLSH	Ba2017	SPSLS
AAPTAITEA	Sa2020	TAITE
AAPTAQKSL	Di2017, Sa2020	TAQKS
AAPTARKQL	Di2017	TARKQ
AAPTRPSAL	Di2017, Sa2020	TRPSA
AAPTSAAAL	Sa2020	TSAAA
AAPTTGNQI	Sa2020	TTGNQ
AAPTVNQFL	Di2017, Sa2020	TVNQF
AAPVATGAV	Ch2018, Ba2017, Sa2020	VATGA
AAPVPTAPA	Sh2016	VPTAP
AAPVPTTTL	Sh2019, Di2017, Bo2014, Sa2020	VPTTT
AAPVSATVL	Sh2019, Di2017, Sa2020	VSATV
AAPVSTSEL	Sa2020	VSTSE
AAPVVPQAL	Di2017, Bo2014, Sa2020	VVPQA
AAPWTEETV	Sa2020	WTEET
AAPYGGPIAL	Di2017, Sa2020	GGPIA
AAPYGIESM	Ch2018, Sa2020	YGIES
AAQAHTREL	Ba2015, Sh2019, Di2017, Ba2017, Gl2016, Ri2016	AHTRE
AAQAIFPSM	Sa2020	AIFPS
AAQAPRLAL	Ch2018	APRLA
AAQASDLEK	Sa2020	ASDLE
AAQDFFQRW	Ab2017, Sa2020	DFFQR
AAQDLPFVLK	Pe2016, Ba2017	LPFVL
AAQDRDQIY	Sa2020	DRDQI
AAQDRDQIYR	Ch2018, Sa2020	RDQIY
AAQDRVLSL	Sa2020	DRVLS
AAQEAVKLY	Sh2019, Di2017, Ro2018, Ch2018, Ba2017, Gl2016, Ri2016, Sa2020	EAVKL
AAQEEYVKR	Ab2017, Sa2020	EEYVK
AAQEGAVAF	Ch2018, Ba2017, Sa2020	EGAVA
AAQEGHLEL	Sa2020	EGHLE
AAQERAVRR	Ba2015	ERAVR
AAQESGTIPK	Pe2016, Gl2016	SGTIP
AAQETVRLL	Sa2020	ETVRL
AAQFIPKFF	Sa2020	FIPKF
AAQGGLYFR	Ch2018	GGLYF
AAQGIGRAFA	Sa2020	IGRAF
AAQGKTRTL	Di2017	GKTRT
AAQIHKESF	Es2008	IHKES
AAQIPTAAL	Ba2015, Sa2020	IPTAA
AAQITQRKW	Ri2016	ITQRK
AAQKGRTQL	Ba2015, Ba2016, Sh2019, Bo2014, Ch2018, Ba2017	KGRTQ
AAQKLLTGR	Ch2018	KLLTG
AAQLRAQAL	Di2017, Pe2016, Sa2020	LRAQA
AAQLRELQL	Sa2020	LRELQ
AAQLRPISL	Sa2020	LRPIS
AAQMPTVHY	Pe2016, Sa2020	MPTVH
AAQNSRLSL	Di2017, Ch2018, Gl2016, Ri2016	NSRLS
AAQNWILEI	Bo2014	NWILE
AAQPQPSVA	Sh2019	PQPSV
AAQPSPSTV	Ba2016	PSPST
AAQQHETFL	Sa2020	QHETF
AAQRGLAVLK	Sa2020	GLAVL
AAQSFYQTY	Sa2020	SFYQT
AAQSGVLTL	Ba2015	SGVLT
AAQSLVQLL	Sa2020	SLVQL
AAQSPYRAV	Di2017	SPYRA
AAQSVTHIV	Di2017	SVTHI
AAQTKATFL	Sa2020	TKATF
AAQTLRAAF	Di2017	TLRAA
AAQTSPSPK	Sh2019	TSPSP
AAQTVGNTY	Ch2018, Ba2017, Sa2020	TVGNT
AAQVHVLML	Sa2020	VHVLM
AAQVRIKIL	Sa2020	VRIKI
AAQWQKEEM	Sa2020	WQKEE
AARAAGAAI	Ba2015, Ba2016, Bo2014, Ba2017	AAGAA
AARAAGSTV	Ch2018	AAGST
AARAALRVY	Sa2020	AALRV
AARAEAREI	Sh2019, Ba2017	AEARE
AARAIAVQK	Sa2020	AIAVQ
AARAIHNIFR	Ch2018	IHNIF
AARAIISEL	Ha2013, Li2016, Al2017, Ch2018, Ba2017	AIISE
AARALLPLL	Ba2016, Sh2019	ALLPL
AARAPPQAL	Ba2015, Ha2013, Bo2014, Ba2017	APPQA
AARAPRKVL	Pe2016, Ba2017, Sa2020	APRKV
AARAVTDSI	Ch2018	AVTDS
AARAVTGVL	Ba2015, Ba2016, Ha2013, Li2016, Al2017, Bo2014, Ch2018, Pe2016, Ba2017	AVTGV
AARDAILRI	Sa2020	DAILR
AARDALQGF	Di2017	DALQG
AARDFLQTF	Li2016, Ri2016, Sa2020	DFLQT
AARDFLQTFR	Ab2017, Sa2020	FLQTF
AARDFVNYL	Sa2020	DFVNY
AARDVFLML	Gr2014, Sh2019, Di2017, Sa2020	DVFLM
AAREFILKM	Sa2020	EFILK
AAREFSHML	Sa2020	EFSHM
AAREGHEEM	Di2017	EGHEE
AAREHVLAY	Ba2017, Sa2020	EHVLA
AAREKQRAL	Ba2015, Ba2016, Ch2018, Ba2017	EKQRA
AARELAGPPA	Sa2020	LAGPP
AAREQQILEK	Gr2014	QQILE
AAREVILVL	Sa2020	EVILV
AARFGISSV	Sa2020	FGISS
AARFVSTPF	Sa2020	FVSTP
AARGNGTSM	Ba2016, Bo2014	GNGTS
AARGPATLVA	Ha2013	PATLV
AARGYLTGM	Di2017	GYLTG
AARIAVSNL	Pe2016, Ba2017	IAVSN
AARKLLPAF	Di2017	KLLPA
AARKSLLAL	Pe2016	KSLLA
AARKTTGIRK	Ba2016	TTGIR
AARLAAAAA	Ch2018, Ba2017	LAAAA
AARLIQTTW	Pe2016, Ri2016	LIQTT
AARLNCAEY	Di2017	LNCAE
AARLPTTVL	Ba2016	LPTTV
AARLRAVDF	Ch2018, Pe2016, Ba2017, Sa2020	LRAVD
AARLVGAAA	Ch2018, Ba2017, Sa2020	LVGAA
AARLVLENY	Ri2016, Sa2020	LVLEN
AARNPAKVW	Ri2016	NPAKV
AARNVPVGF	Ri2016, Sa2020	NVPVG
AARPAAGPAL	Ha2013, Ba2017	AAGPA
AARPATSTL	Ba2015, Ba2016, Ha2013, Hi2003, Sh2019, Di2017, Li2016, Al2017, Bo2014, Ch2018, Pe2016, Ba2017, Gl2016, Ri2016, Sa2020	PATST
AARPEAAAAK	Ba2015	EAAAA
AARPFTQTL	Sa2020	PFTQT
AARPINASM	Pe2016, Ba2017	PINAS
AARPKSAFK	Ba2015, Ba2016, Sh2016, Ch2018	PKSAF
AARPPAAGL	Ha2013	PPAAG
AARPQVVAV	Ab2017, Sa2020	PQVVA
AARPVLLQV	Sa2020	PVLLQ
AARPVPWNA	Sa2020	PVPWN
AARPVPWNAL	Li2016, Pe2016, Ba2017, Sa2020	VPWNA
AARQRKAAL	Ba2016, Ch2018	QRKAA
AARQYFVQW	Ch2018	QYFVQ
AARRPFVAI	Bo2014	RPFVA
AARSFYYKL	Di2017, Sa2020	SFYYK
AARSGPLAM	Di2017, Sa2020	SGPLA
AARSQLETY	Sh2019, Ch2018, Ri2016	SQLET
AARSRFFSR	Ch2018	SRFFS
AARSRILSI	Ba2017	SRILS
AARSSIRVV	Di2017, Ch2018, Ba2017, Sa2020	SSIRV
AARSVFLHL	Di2017, Pe2016, Sa2020	SVFLH
AARTIIGSF	Di2017	TIIGS
AARTIQTAF	Ba2017, Ab2017, Sa2020	TIQTA
AARTQQLLL	Di2017, Sa2020	TQQLL
AARTWLGVW	Ra2018, Pe2016, Ab2017, Sa2020	TWLGV
AARVFYLLL	Sa2020	VFYLL
AARVIIEKY	Ch2018, Ba2017, Gl2016, Ri2016, Sa2020	VIIEK
AARVLQEAW	Ab2017	VLQEA
AARVPGVEH	Sa2020	VPGVE
AARVVFIKW	Ri2016	VVFIK
AARVVLTSL	Ha2013, Li2016, Al2017, Ch2018, Pe2016, Ba2017	VVLTS
AARWASAKL	Pe2016, Ba2017, Sa2020	WASAK
AARWVAKSL	Al2017, Pe2016, Sa2020	WVAKS
AARYPHAAV	Al2017	YPHAA
AARYPQITF	Sa2020	YPQIT
AASAAAALA	Ba2017, Ri2016	AAAAL
AASAAQREL	Sh2019, Di2017, Ba2017	AAQRE
AASAARGAAA	Sh2016	ARGAA
AASAFFTYV	Sa2020	AFFTY
AASAHPLQM	Sh2019, Ba2017	AHPLQ
AASAISVAR	Ba2016	AISVA
AASAIYRLF	Sa2020	AIYRL
AASAIYSGY	Sa2020	AIYSG
AASAKDIYY	Di2017	AKDIY
AASALIRTL	Di2017, Ch2018, Ba2017, Sa2020	ALIRT
AASALNRLL	Sa2020	ALNRL
AASALPALV	Ba2016	ALPAL
AASAQHSLF	Sh2019	AQHSL
AASAQLLRL	Di2017, Sa2020	AQLLR
AASARTLQL	Sa2020	ARTLQ
AASDFIFLV	Di2017, Ab2017, Sa2020	DFIFL
AASDLAMVL	Ba2015, Sh2019	DLAMV
AASDLLFTL	Sh2019	DLLFT
AASDVFKHY	Di2017	DVFKH
AASDVTKHY	Di2017	DVTKH
AASDVVTIA	Sh2019	DVVTI
AASEAAAAA	Ch2018	EAAAA
AASEAGRAM	Ba2015, Di2017, Ch2018, Ba2017, Gl2016, Ri2016	EAGRA
AASEEARSL	Di2017, Gl2016	EEARS
AASEFILGK	Pe2016	EFILG
AASEKRLHAL	Ba2016, Sh2019, Bo2014, Ch2018, Sa2020	KRLHA
AASEMARAL	Di2017	EMARA
AASENIFNR	Ba2015, Ba2016, Ch2018	ENIFN
AASEQARQL	Sh2019, Di2017	EQARQ
AASERLAAM	Ba2017	ERLAA
AASETLKER	Ch2018	ETLKE
AASEVLKHL	Sa2020	EVLKH
AASFAVKLF	Di2017, Ro2018	FAVKL
AASFGKSINF	Di2017	GKSIN
AASFHSLSL	Sa2020	FHSLS
AASFINLLY	Di2017, Pe2016, Ab2017, Sa2020	FINLL
AASFTKEEM	Di2017	FTKEE
AASFVGYSY	Sa2020	FVGYS
AASFYQRAL	Di2017, Sa2020	FYQRA
AASGAAMSL	Ba2015, Bo2014	GAAMS
AASGASSAL	Ch2018, Ba2017	GASSA
AASGDVQTY	Ch2018, Ba2017	GDVQT
AASGFTFSSY	Ch2018	FTFSS
AASGGFLHHM	Ka2017	GFLHH
AASGHFICV	Di2017, Gl2016	GHFIC
AASGLPLMV	Ch2018, Sa2020	GLPLM
AASGLTRMF	Di2017	GLTRM
AASGSARAF	Sh2019	GSARA
AASHKVKEF	Di2017	HKVKE
AASHRMWAL	Di2017	HRMWA
AASISAVSL	Bo2014	ISAVS
AASKEAFYTW	Ra2018	EAFYT
AASKERNGL	Ba2015, Ba2016, Sh2019, Bo2014, Ch2018, Ba2017	KERNG
AASKLTRAP	Ba2017	KLTRA
AASKPVEAA	Sh2016	KPVEA
AASKVFITF	Sh2019	KVFIT
AASKVMVEL	Ba2015, Sa2020	KVMVE
AASLGMILLW	Ra2018	GMILL
AASLHNTPM	Di2017	LHNTP
AASLHTSVV	Di2017, Ba2017	LHTSV
AASLQVLEM	Di2017, Sa2020	LQVLE
AASLRCQNY	Di2017	LRCQN
AASLRKVSM	Ba2016, Gr2014, Sh2019, Di2017, Pe2016, Ba2017, Sa2020	LRKVS
AASLSYRVL	Sa2020	LSYRV
AASMRALVL	Sa2020	MRALV
AASNLRDNY	Di2017	NLRDN
AASNNSREY	Ba2017	NNSRE
AASNVRGSL	Di2017, Li2016, Ch2018, Pe2016, Ba2017	NVRGS
AASNYFRAM	Di2017, Sa2020	NYFRA
AASPAASSR	Ch2018	PAASS
AASPAGLDL	Bo2014, Ch2018, Sa2020	PAGLD
AASPALLPSL	Ha2013	ALLPS
AASPFYRGY	Sh2019, Di2017, Sa2020	PFYRG
AASPHYQEW	Ha2013, Ra2018, Ri2016, Sa2020	PHYQE
AASPIITLV	Ba2016, Di2017, Bo2014, Ch2018, Ba2017, Ri2016, Sa2020	PIITL
AASPKSFTL	Ba2015, Sh2019, Di2017, Bo2014, Ba2017, Sa2020	PKSFT
AASPNVRRL	Ba2015	PNVRR
AASPPRPLL	Sa2020	PPRPL
AASPQAPTL	Ch2018, Ba2017, Gl2016, Ri2016, Sa2020	PQAPT
AASPREEPR	Ba2016, Ba2017	PREEP
AASPRGEPR	Ba2016	PRGEP
AASPRMVPR	Ch2018	PRMVP
AASPRPNHSY	Sa2020	RPNHS
AASPRTEPR	Ba2016, Ch2018, Ba2017	PRTEP
AASPSELHL	Sa2020	PSELH
AASPSGSQL	Ba2015, Bo2014, Ch2018, Ri2016	PSGSQ
AASPSRLLSL	Di2017	SRLLS
AASPSSSSL	Ba2015, Ch2018, Ba2017	PSSSS
AASPTGSAV	Ba2015, Ch2018	PTGSA
AASPTSPTY	Sh2016, Sh2019, Ch2018	PTSPT
AASPVGSAL	Sh2019, Ch2018, Ba2017	PVGSA
AASPVTLTK	Sh2016	PVTLT
AASPVVAEY	Ba2016, Sh2019, Di2017, Al2017, Bo2014, Ch2018, Pe2016, Ba2017, Ri2016, Sa2020	PVVAE
AASPVVSSM	Ba2016, Sh2019, Di2017, Ch2018, Ba2017, Sa2020	PVVSS
AASPYFRAM	Di2017, Sa2020	PYFRA
AASQHVFRFY	Di2017, Sa2020	HVFRF
AASQINRAY	Di2017, Ba2017, Sa2020	QINRA
AASQPKHVL	Di2017	QPKHV
AASQRSSSL	Gr2014, Di2017, Ch2018, Ba2017, Ri2016	QRSSS
AASQVGKEED	Sh2019	VGKEE
AASRHGRTY	Ba2017	RHGRT
AASRIKTIY	Sa2020	RIKTI
AASRKVEQG	Bo2014	RKVEQ
AASRPPVTL	Bo2014	RPPVT
AASSAHVAL	Di2017	SAHVA
AASSASPVSR	Ba2016	ASPVS
AASSEHFEK	Pe2016, Gl2016, Ba2017	SEHFE
AASSHVPIQK	Ba2015, Ba2016, Sh2016, Ch2018, Pe2016, Ba2017, Ri2016	HVPIQ
AASSIAAKM	Ba2016, Sh2019, Di2017, Ch2018, Ba2017	SIAAK
AASSIQRVL	Ba2015, Sh2019, Di2017, Ro2018, Ch2018, Ba2017, Ri2016, Sa2020	SIQRV
AASSISSPW	Sa2020	SISSP
AASSIYSMY	Ba2016, Sh2019, Al2017, Sa2020	SIYSM
AASSLKKQY	Ba2016, Sh2019, Di2017, Ch2018, Ba2017	SLKKQ
AASSLTIDK	Pe2016	SLTID
AASSPAASV	Ba2015	SPAAS
AASSSSLEK	Gl2016	SSSLE
AASSVRSNL	Di2017	SVRSN
AASSVRVTF	Ro2018, Ri2016	SVRVT
AASSVSVVL	Ba2015, Sh2019	SVSVV
AASTAIYVY	Di2017, Sa2020	TAIYV
AASTAQLLV	Di2017, Sa2020	TAQLL
AASTARHLY	Di2017, Pe2016, Ba2017, Sa2020	TARHL
AASTATVPR	Ba2016, Ba2017	TATVP
AASTKYDVF	Di2017	TKYDV
AASTLVHKF	Di2017, Sa2020	TLVHK
AASTLVTWL	Di2017, Sa2020	TLVTW
AASTREMAM	Di2017	TREMA
AASVINQAL	Sa2020	VINQA
AASVSLHLL	Sa2020	VSLHL
AASWEHIKAV	Sa2020	EHIKA
AASWPSRSL	Di2017	WPSRS
AASWTSRQV	Di2017, Sa2020	WTSRQ
AASYIQSKF	Di2017, Sa2020	YIQSK
AASYISQSL	Sa2020	YISQS
AASYVRKVI	Sa2020	YVRKV
AATAAAMAL	Ba2017	AAAMA
AATAATLAL	Ba2017, Sa2020	AATLA
AATAQVSHL	Di2017, Sa2020	AQVSH
AATARVLVI	Ch2018, Sa2020	ARVLV
AATATFAAA	Ba2015	ATFAA
AATAVAAAV	Ko2018	AVAAA
AATAVTNLY	Di2017, Sa2020	AVTNL
AATAVTQAL	Ba2016, Sh2019, Di2017, Ch2018, Gl2016, Ri2016, Sa2020	AVTQA
AATAVWHAY	Sa2020	AVWHA
AATDFVQEM	Ba2017	DFVQE
AATDIARQV	Sh2019, Di2017, Ch2018, Ba2017, Ri2016, Sa2020	DIARQ
AATDIFSYL	Di2017, Gl2016, Sa2020	DIFSY
AATDITSSL	Ba2015, Sa2020	DITSS
AATDVRRVW	Sa2020	DVRRV
AATEATHVV	Di2017	EATHV
AATEDNQVW	Ha2013, Ba2017, Ri2016	EDNQV
AATEEAQAL	Sa2020	EEAQA
AATEIVERV	Sh2019, Di2017, Ko2018, Ch2018, Ba2017, Gl2016, Ri2016, Ab2017, Sh2016, Sa2020	EIVER
AATEKLLEY	Di2017, Sa2020	EKLLE
AATEREISL	Gr2014, Sh2019, Di2017, Ba2017, Sa2020	EREIS
AATESAAEL	Di2017	ESAAE
AATEVSKEL	Sh2019	EVSKE
AATEVVNIL	Ba2016, Sh2019, Ri2016, Sa2020	EVVNI
AATFQRASY	Sa2020	FQRAS
AATGATPIA	Ba2015, Bo2014, Ch2018, Ba2017, Sa2020	GATPI
AATGFLKLL	Di2017, Sa2020	GFLKL
AATGGGIVRV	Sa2020	GGIVR
AATGHTVVL	Ba2017, Ri2016, Sa2020	GHTVV
AATGVVLDL	Ba2015, Sa2020	GVVLD
AATHHHPPL	Di2017	HHHPP
AATHLTSKL	Sa2020	HLTSK
AATHRVVEL	Sa2020	HRVVE
AATIIQKYW	Ra2018	IIQKY
AATIMILYV	Sh2019	IMILY
AATKILTEL	Di2017, Sa2020	KILTE
AATKIQASF	Sh2019	KIQAS
AATKVTTVL	Di2017, Sa2020	KVTTV
AATLAGRLY	Sh2019, Di2017, Ro2018, Sa2020	LAGRL
AATLATHEL	Di2017, Sa2020	LATHE
AATLFPRKM	Di2017, Sa2020	LFPRK
AATLLHLEL	Di2017, Sa2020	LLHLE
AATLTSKLY	Di2017, Sa2020	LTSKL
AATLYSLKV	Sa2020	LYSLK
AATNEVPEV	Ch2018, Sa2020	NEVPE
AATPAVRTV	Ba2016, Gr2014, Di2017, Ch2018, Ba2017, Ri2016, Sa2020	PAVRT
AATPRTSQF	Di2017	PRTSQ
AATPTAIIF	Sa2020	PTAII
AATPVGKVM	Di2017	PVGKV
AATPVGSSY	Ba2017	PVGSS
AATPVPTIT	Ba2016	PVPTI
AATPVWLLF	Sa2020	PVWLL
AATQLRHFF	Di2017	QLRHF
AATQLVNQL	Di2017, Ch2018, Ba2017, Sa2020	QLVNQ
AATRPDYISW	Ra2018	PDYIS
AATRWAKKI	Sh2019, Ba2017, Sa2020	RWAKK
AATSATHEL	Gr2014, Di2017, Pe2016, Ba2017, Sa2020	SATHE
AATSLITTL	Sa2020	SLITT
AATSNLKKL	Di2017	SNLKK
AATSRIAEL	Di2017, Ri2016, Sa2020	SRIAE
AATSRTYLY	Di2017, Pe2016, Sa2020	SRTYL
AATSVAAAR	Ba2016, Ch2018	SVAAA
AATSVHVVA	Ba2015, Sa2020	SVHVV
AATSVITIV	Sh2019	SVITI
AATTAILIA	Ba2015	TAILI
AATTSQPVL	Ba2015	TSQPV
AATTVLQEL	Sh2019, Di2017, Sa2020	TVLQE
AATTVLRQL	Ba2015, Di2017, Ch2018, Ba2017, Ri2016, Sa2020	TVLRQ
AATVIKRAW	Ri2016	VIKRA
AATVRPVTL	Gr2014, Sa2020	VRPVT
AATVTITHL	Di2017, Sa2020	VTITH
AAVAAAAYY	Sa2020	AAAAY
AAVAAHRFF	Sa2020	AAHRF
AAVAAKINAM	Di2017	AKINA
AAVAASQEM	Ri2016	AASQE
AAVAAVAAR	Ba2016, Ch2018, Ba2017, Sa2020	AAVAA
AAVAAVAARR	Ba2016, Ch2018, Ba2017	AVAAR
AAVAAVLYV	Sa2020	AAVLY
AAVADPHSL	Gl2016	ADPHS
AAVAELPVL	Di2017, Sa2020	AELPV
AAVAHAQSL	Ch2018, Ba2017	AHAQS
AAVALAHAL	Di2017, Sa2020	ALAHA
AAVALLLQV	Di2017, Sa2020	ALLLQ
AAVAPGHPL	Di2017, Sa2020	APGHP
AAVAPVLSI	Sa2020	APVLS
AAVAQNRIY	Di2017	AQNRI
AAVARAVTL	Di2017	ARAVT
AAVAVGHRVY	Sa2020	VGHRV
AAVAVGRIL	Di2017	AVGRI
AAVDAGMAM	Ba2015, Sh2019, Di2017, Bo2014, Ro2018, Ch2018, Ba2017	DAGMA
AAVDAILSL	Sa2020	DAILS
AAVDAVARV	Ba2017, Sa2020	DAVAR
AAVDFFRPSA	Sa2020	FFRPS
AAVDFVFSH	Sh2019	DFVFS
AAVDIGSER	Ch2018	DIGSE
AAVDLIIKS	Sa2020	DLIIK
AAVDLISDEW	Sa2020	LISDE
AAVDLKPTL	Ch2018, Sa2020	DLKPT
AAVDNPIFY	Sa2020	DNPIF
AAVDPDSGL	Sa2020	DPDSG
AAVDPGTEL	Sh2019, Ch2018	DPGTE
AAVDRTTEL	Di2017, Ri2016, Sa2020	DRTTE
AAVDSSVPR	Ba2016, Ch2018, Ba2017, Sa2020	DSSVP
AAVDTDSPR	Ch2018	DTDSP
AAVDTNLTL	Di2017, Sa2020	DTNLT
AAVDVVRAR	Ch2018, Ba2017, Sa2020	DVVRA
AAVDYQKVV	Di2017	DYQKV
AAVEAAAPM	Sa2020	EAAAP
AAVEDLHHY	Sa2020	EDLHH
AAVEDPRVL	Di2017	EDPRV
AAVEEGIVL	Sa2020	EEGIV
AAVEKLHHL	Sa2020	EKLHH
AAVELWQHF	Sa2020	ELWQH
AAVEPDVVV	Sa2020	EPDVV
AAVERLWDY	Sh2019	ERLWD
AAVFGVTRL	Sa2020	FGVTR
AAVFPSNHF	Ri2016	FPSNH
AAVGEPAFL	Di2017, Sa2020	GEPAF
AAVGFHKTL	Di2017	GFHKT
AAVGFLSSL	Sa2020	GFLSS
AAVGFPTHL	Di2017, Sa2020	GFPTH
AAVGFPTHLY	Sa2020	FPTHL
AAVGHVLVV	Sh2019, Ri2016, Sa2020	GHVLV
AAVGLALLV	Di2017	GLALL
AAVGRWPSL	Ri2016	GRWPS
AAVGSVATL	Sa2020	GSVAT
AAVGTGSSY	Bo2014, Ch2018, Ba2017, Sa2020	GTGSS
AAVGYIMEK	Sa2020	GYIME
AAVHGTTKL	Sa2020	HGTTK
AAVHIILVI	Di2017, Sa2020	HIILV
AAVHIILVIN	Sa2020	IILVI
AAVIIQTHF	Sa2020	IIQTH
AAVKATQTL	Ba2015, Di2017, Ch2018, Ba2017, Gl2016, Ri2016, Sa2020	KATQT
AAVKLFLTK	Pe2016, Ba2017	KLFLT
AAVKTLNPK	Sh2019, Bo2014	KTLNP
AAVKVIQSL	Di2017, Sa2020	KVIQS
AAVLERLVDI	Ha2013	ERLVD
AAVLPFGGTF	Di2017	PFGGT
AAVLRHISV	Sa2020	LRHIS
AAVLRIPIL	Ch2018, Ba2017, Sa2020	LRIPI
AAVLRNIKF	Sa2020	LRNIK
AAVLTQVVW	Ri2016	LTQVV
AAVLVLREL	Sa2020	LVLRE
AAVNFQLNSH	Sa2020	FQLNS
AAVNGGVSRY	Ba2016	GGVSR
AAVNHISQL	Ba2015, Di2017, Ch2018, Ba2017, Gl2016, Ri2016, Sa2020	NHISQ
AAVNPGRSL	Gl2016	NPGRS
AAVNRIHSF	Sa2020	NRIHS
AAVNSALAF	Sa2020	NSALA
AAVPAVIQF	Sa2020	PAVIQ
AAVPDAVGK	Sa2020	PDAVG
AAVPDSVAL	Sa2020	PDSVA
AAVPEVAVY	Sa2020	PEVAV
AAVPGKTFV	Es2008	PGKTF
AAVPHTFVT	Ba2017	PHTFV
AAVPKSLQL	Ba2015, Ch2018, Ba2017, Sa2020	PKSLQ
AAVPKTFQL	Sa2020	PKTFQ
AAVPLVRLF	Ba2017, Sa2020	PLVRL
AAVPLYRLY	Di2017, Pe2016, Ri2016, Sa2020	PLYRL
AAVPMVLSA	Sh2019	PMVLS
AAVPPAEEL	Sa2020	PPAEE
AAVPPGSLL	Di2017, Ri2016, Sa2020	PPGSL
AAVPRAAFL	Ba2015, Di2017, Bo2014, Ro2018, Ch2018, Ba2017, Gl2016, Ri2016, Sa2020	PRAAF
AAVPSSVSV	Ri2016	PSSVS
AAVPTNIIAA	Sa2020	TNIIA
AAVPTSQSV	Ba2015	PTSQS
AAVPTTPRR	Ba2017	PTTPR
AAVPVAAAR	Ba2016, Ch2018, Ba2017, Sa2020	PVAAA
AAVPVGYGL	Sa2020	PVGYG
AAVPVIISR	Ba2016, Ro2018, Ch2018, Ba2017, Sa2020	PVIIS
AAVQAAEVK	Ba2017	QAAEV
AAVQESARI	Ab2017	QESAR
AAVQLIWVV	Di2017, Sa2020	QLIWV
AAVQQKNSL	Ri2016	QQKNS
AAVQRSTSF	Sh2019	QRSTS
AAVRDISEA	Sh2019, Ch2018, Ba2017, Sa2020	RDISE
AAVRETVML	Sa2020	RETVM
AAVRHVLAL	Sa2020	RHVLA
AAVRIGSVL	Ba2015, Ba2016, Ha2013, Di2017, Li2016, Bo2014, Ch2018, Ba2017, Sa2020	RIGSV
AAVRKPIVL	Sa2020	RKPIV
AAVSALAKF	Di2017	SALAK
AAVSFAKDFL	Sa2020	FAKDF
AAVSFISKF	Ba2016, Sh2019, Di2017, Li2016, Al2017, Ri2016, Sa2020	SFISK
AAVSFPYVI	Di2017, Sa2020	SFPYV
AAVSFVTNF	Di2017	SFVTN
AAVSGTAAA	Ba2015	SGTAA
AAVSPSSVFY	Sa2020	PSSVF
AAVSRIVAL	Di2017, Sa2020	SRIVA
AAVTGVLSL	Ba2015, Gl2016, Sa2020	TGVLS
AAVTIQKAF	Ri2016	TIQKA
AAVTPIIER	Ch2018	TPIIE
AAVTSLFAK	Sa2020	TSLFA
AAVVENVVKL	Ma2016	ENVVK
AAVVFPMMV	Di2017, Sa2020	VFPMM
AAVVPLGTW	Ri2016, Sa2020	VPLGT
AAVVSSPSL	Ri2016, Sa2020	VSSPS
AAVWKGHVM	Di2017, Sa2020	WKGHV
AAVWPYRRL	Ba2017, Sa2020	WPYRR
AAWEPSKNTL	Sa2020	PSKNT
AAWHYLVSW	Sa2020	HYLVS
AAWLQVLPV	Di2017, Ab2017, Sa2020	LQVLP
AAWPFLTRLW	Ra2018	FLTRL
AAWRLPPRW	Ri2016	RLPPR
AAWRRRNTL	Sa2020	RRRNT
AAWYSGVNR	Ab2017	YSGVN
AAYAARWVAK	Sh2016, Al2017, Pe2016, Ba2017, Sa2020	ARWVA
AAYAFAPATL	Sa2020	FAPAT
AAYAGGLVL	Sa2020	AGGLV
AAYAHELPK	Sa2020	AHELP
AAYALVSNL	Sa2020	ALVSN
AAYAPPPPAK	Al2017	PPPPA
AAYASQPAAY	Sa2020	SQPAA
AAYAWPFYK	Ba2015, Sh2016, Li2016, Sa2020	AWPFY
AAYDRYLKL	Sa2020	DRYLK
AAYEGSVAKV	Ha2013, Gl2016, Sa2020	GSVAK
AAYFTHSNL	Sa2020	FTHSN
AAYFYGPIF	Sa2020	FYGPI
AAYGEPLQA	Ch2018, Ba2017	GEPLQ
AAYGFRLQSL	Sa2020	FRLQS
AAYGGKLRY	Sh2019	GGKLR
AAYGGLNEK	Sh2016, Ch2018	GGLNE
AAYGKPVFL	Sh2019, Ch2018	GKPVF
AAYGLVVVT	Sa2020	GLVVV
AAYGNRQNL	Sa2020	GNRQN
AAYGRSPMV	Sh2019, Di2017, Bo2014	GRSPM
AAYGWPLYI	Di2017, Sa2020	GWPLY
AAYGYGIRY	Ba2016, Sh2019, Di2017, Ro2018, Ch2018, Gl2016, Ri2016, Sa2020	GYGIR
AAYGGYPTAH	Ri2016, Sa2020	GYPTA
AAYGYKITE	Sa2020	GYKIT
AAYHLIIEL	Sa2020	HLIIE
AAYHVEVTF	Sh2019, Sa2020	HVEVT
AAYIGSMRPL	Sa2020	GSMRP
AAYIYIRGEF	Sa2020	YIRGE
AAYKEAFEI	Sa2020	KEAFE
AAYKSILRK	Sh2016, Ri2016	KSILR
AAYKWLVCY	Di2017	KWLVC
AAYLGMAYV	Di2017	LGMAY
AAYLPKNTH	Ri2016, Sa2020	LPKNT
AAYLRALSL	Ba2015, Ba2016, Ha2013, Gr2014, Sh2019, Di2017, Li2016, Al2017, Bo2014, Ch2018, Pe2016, Ba2017, Ri2016, Sa2020	LRALS
AAYLRIHAV	Sa2020	LRIHA
AAYNGHCEAL	Di2017	GHCEA
AAYNRYFRK	Gl2016	NRYFR
AAYNVPLPK	Sh2016, Gr2014, Pe2016, Gl2016, Ab2017, Ba2017, Sa2020	NVPLP
AAYPEIVAV	Di2017, Sa2020	PEIVA
AAYPKIQML	Di2017, Ch2018, Ri2016	PKIQM
AAYPNSSLF	Di2017, Sa2020	PNSSL
AAYPNTMVS	Ba2017	PNTMV
AAYPQVRCY	Di2017, Ch2018	PQVRC
AAYPRPGML	Sa2020	PRPGM
AAYQKAPTK	Ch2018	QKAPT
AAYQLAFRY	Di2017, Sa2020	QLAFR
AAYQSVRIL	Ba2015, Ba2016, Sh2019, Di2017, Ch2018, Ba2017, Sa2020	QSVRI
AAYQVAALPK	Sa2020	VAALP
AAYRRALEL	Sa2020	RRALE
AAYSSPKLR	Ba2017	SSPKL
AAYTEIRAL	Ba2015, Sa2020	TEIRA
AAYTLLLHTW	Ra2018	LLLHT
AAYVFEDPF	Sa2020	VFEDP
AAYVGDLQTL	Sa2020	GDLQT
AAYYGNISHF	Sa2020	GNISH
AAYYHPSYL	Sh2019, Di2017, Ch2018, Ba2017, Ri2016, Sa2020	YHPSY
AAYYLPRHL	Sa2020	YLPRH
AAYYPPSQI	Di2017, Sa2020	YPPSQ
ACAGLARLV	Ba2017	GLARL
ACASHVAKV	Gl2016	SHVAK
ACASHVSTM	Ch2018, Ba2017	SHVST
ACDPNNKRL	Gl2016, Ch2018	PNNKR
ACHFPISTR	Ch2018	FPIST
ACIGGTNVR	Ch2018	GGTNV
ACKTPIRNR	Ch2018	TPIRN
ACLDKFVRV	Gl2016	DKFVR
ACNGTVIEH	Ba2015, Ba2016, Sh2016, Ch2018	GTVIE
ACPRTATAL	Di2017	RTATA
ACPYYGSRL	Di2017	YYGSR
ACQADRHSL	Ch2018	ADRHS
ACRAVGRGL	Ba2017	AVGRG
ACRNLIPVSR	Ch2018	LIPVS
ACRTSGQTF	Ch2018	TSGQT
ACTSPAVGK	Sh2016	SPAVG
ACYGRAITR	Ch2018	GRAIT
ACYNNQQVFK	Sh2016, Li2016	NQQVF
ACYPEKTTRR	Ch2018, Ba2017	EKTTR
ACYPGNGTGY	Ch2018	GNGTG
ACSPNGASF	Ch2018	PNGAS
ACSPVHTTL	Ch2018, Ba2017	PVHTT
ADAAFLRHW	Ha2013	AFLRH
ADADLLLRY	Ba2017	DLLLR
ADADTVLLFL	Ha2013	TVLLF
ADAERLFQL	Ba2015	ERLFQ
ADALRPSVV	Ba2015, Sa2020	LRPSV
ADAMKVIGF	Ba2015, Sa2020	MKVIG
ADAPIVAHL	Bo2014	PIVAH
ADAPSSAAW	Ba2017	PSSAA
ADAPVALVV	Bo2014, Ab2017, Sa2020	PVALV
ADAPVTQIGF	Sa2020	VTQIG
ADARIFKAW	Ha2013, Pe2016, Ba2017	RIFKA
ADASIRLLKA	Sa2020	IRLLK
ADASLLKKV	Sh2016, Ch2018, Ba2017, Ab2017, Ko2018, Sa2020	SLLKK
ADATLSQITN	Ha2013	LSQIT
ADAVPLPPP	Ab2017, Sa2020	VPLPP
ADAVTHARF	Sa2020	VTHAR
ADDKTVRLW	Ha2013, Ch2018, Pe2016, Ba2017	KTVRL
ADDLHNLNK	Sh2016	LHNLN
ADDRTIRIW	Sh2016	RTIRI
ADEAYLIGR	Sa2020	AYLIG
ADEGTVVKR	Ba2016	GTVVK
ADELVLHSW	Ba2017	LVLHS
ADEVSASLAK	Sh2019	SASLA
ADFAGVERL	Al2017, Ro2018, Sa2020	AGVER
ADFAKVLEL	Gr2014, Sa2020	AKVLE
ADFAQERRW	Ri2016	AQERR
ADFARVAHL	Ba2015, Sa2020	ARVAH
ADFAVQPAV	Sa2020	AVQPA
ADFEAHNIL	Al2017, Sa2020	EAHNI
ADFEIGHFL	Al2017, Sa2020	EIGHF
ADFERFSKV	Ba2015, Sa2020	ERFSK
ADFGLARAF	Ca2014, Al2017, Sa2020	GLARA
ADFGLARLY	Sh2016	GLARL
ADFHRVEGL	Sa2020	HRVEG
ADFKAGKAL	Al2017, Sa2020	KAGKA
ADFKNVLSNR	Sa2020	NVLSN
ADFQNNEKF	Ba2015	QNNEK
ADFREPVAV	Al2017, Sa2020	REPVA
ADGAEAKPAE	Ba2015, Ba2016	EAKPA
ADGEVEQNW	Ha2013	EVEQN
ADGIVSKNF	Ro2018, Pe2016, Ri2016	IVSKN
ADGRPAPPMK	Sa2020	PAPPM
ADGTIKLWAL	Ha2013	IKLWA
ADGVHLLGF	Sa2020	VHLLG
ADHARTITV	Ba2015, Sa2020	ARTIT
ADHGEPIGR	Ab2017, Sa2020	GEPIG
ADHHFIKDI	Bo2014	HFIKD
ADHIHSVEM	Sa2020	IHSVE
ADHIRSIHV	Sa2020	IRSIH
ADHITGSGL	Ri2016	ITGSG
ADHLLTASW	Ha2013, Ch2018, Pe2016, Ba2017	LLTAS
ADHSHVFSF	Ba2015	SHVFS
ADHSHVFTF	Ba2015	SHVFT
ADHSMNYQY	Ch2018	SMNYQ
ADHTAPLLL	Ch2018, Ba2017	TAPLL
ADHVQSLLL	Sa2020	VQSLL
ADHVSTYAA	Sa2020	VSTYA
ADHVVLKAL	Al2017	VVLKA
ADIDGDGQVN	Ba2015	GDGQV
ADIDTRSEFY	Sh2016, Sh2019, Ch2018, Pe2016, Ri2016, Ko2018	TRSEF
ADIDVSGPK	Sa2020	DVSGP
ADILVQPTL	Ca2014, Sa2020	LVQPT
ADINTKWAA	Sa2020	NTKWA
ADIQTERAY	Sh2016	QTERA
ADIQTERAYQ	Sh2016	TERAY
ADKVHLMYKF	Ra2018	HLMYK
ADKVRTMLV	Sa2020	VRTML
ADLAHVLSL	Sa2020	AHVLS
ADLARFYTV	Ba2015, Sa2020	ARFYT
ADLARHAQV	Ba2015, Sa2020	ARHAQ
ADLARRLGL	Sa2020	ARRLG
ADLELLQEL	Ba2016	ELLQE
ADLERAQAM	Sa2020	ERAQA
ADLERFFNF	Sa2020	ERFFN
ADLERVLGL	Sa2020	ERVLG
ADLIRHVYF	Sa2020	IRHVY
ADLKKQELF	Ba2015, Sa2020	KKQEL
ADLKRHVEF	Sa2020	KRHVE
ADLLAVHAV	Ca2014	LAVHA
ADLLHIKQV	Ba2015	LHIKQ
ADLLRARNM	Sa2020	LRARN
ADLPRNIML	Sa2020	PRNIM
ADLQVPRSGL	Al2017	VPRSG
ADLRHKEAL	Sa2020	RHKEA
ADLRRAIQL	Ba2015, Sa2020	RRAIQ
ADLRRRDKF	Ba2015	RRRDK
ADLSGITGAR	Sa2020	GITGA
ADLSRAVSL	Sa2020	SRAVS
ADLSSFKSQE	Ba2017	SFKSQ
ADLTRSKSL	Ba2015	TRSKS
ADLTRVETF	Sa2020	TRVET
ADLVFPSSA	Sa2020	VFPSS
ADLVHSAHL	Ba2015, Sh2019	VHSAH
ADLVNAHVV	Sa2020	VNAHV
ADLYRVLGV	Ba2015, Sa2020	YRVLG
ADMAHISGL	Ba2015, Sa2020	AHISG
ADMAKRERF	Sa2020	AKRER
ADMGHLKYY	Ha2013	GHLKY
ADMPRVFVF	Sa2020	PRVFV
ADMTRGYLHW	Ra2018	RGYLH
ADNARVNFF	Ba2015, Sa2020	ARVNF
ADNEKLDNQR	Sh2019	KLDNQ
ADNGTMHLW	Ha2013	GTMHL
ADNIKAQLF	Sa2020	IKAQL
ADNLRLIQV	Ba2015, Sa2020	LRLIQ
ADNNHVRTW	Ha2013, Sh2016	NHVRT
ADNPGPMVVF	Sa2020	GPMVV
ADPEICQKI	Bo2014	EICQK
ADPLGLEAEK	Sa2020	GLEAE
ADPLKVYPPL	Sa2020	KVYPP
ADPNGDSPA	Ba2017	NGDSP
ADPRDKALQD	Al2017	DKALQ
ADQAGKEVE	Sh2019	AGKEV
ADQKRFSAL	Sa2020	KRFSA
ADQLKEYLF	Sa2020	LKEYL
ADQLRFSYL	Ba2015, Sa2020	LRFSY
ADQMRMLNF	Sa2020	MRMLN
ADQSLIRKW	Pe2016, Ba2017, Ri2016	SLIRK
ADQWRNAQL	Ba2015	WRNAQ
ADRARYSAF	Ba2015, Sa2020	ARYSA
ADRERKVAL	Sa2020	ERKVA
ADRIHLEEL	Ba2017	IHLEE
ADRILIHSL	Al2017	ILIHS
ADRMVGQVL	Ca2014, Sa2020	MVGQV
ADRQKEQTF	Ba2015	QKEQT
ADRQVLAQR	Sa2020	QVLAQ
ADSEALPSL	Sh2019	EALPS
ADSFHLQQF	Ba2015, Sh2019, Sa2020	FHLQQ
ADSFKADYF	Ba2015, Sa2020	FKADY
ADSIRQQEL	Ba2015, Sa2020	IRQQE
ADSKRAFEL	Ba2015, Sa2020	KRAFE
ADSKSVHFY	Ha2013	KSVHF
ADSLHRGLI	Sa2020	LHRGL
ADSLHRLGL	Sa2020	LHRLG
ADSLRFYQL	Ba2015	LRFYQ
ADSLRHFKV	Sa2020	LRHFK
ADSLRLQQL	Ba2015, Sa2020	LRLQQ
ADSPRSSTV	Ba2015	PRSST
ADSPRTALL	Sa2020	PRTAL
ADSPRTSVF	Sa2020	PRTSV
ADSQAVREQL	Ba2016	AVREQ
ADSQRFRQF	Ba2015, Sa2020	QRFRQ
ADSTVIEKW	Ha2013	TVIEK
ADSWKSLGK	Sa2020	WKSLG
ADTAAQITQR	Ba2016	AQITQ
ADTEVIVAL	Ba2015	EVIVA
ADTGRIHRF	Sa2020	GRIHR
ADTIFVTAP	Sa2020	IFVTA
ADTLAVRQKR	Sa2020	AVRQK
ADTLDPALL	Sh2016	LDPAL
ADTPAIMNW	Sh2016, Ri2016	PAIMN
ADTPRDAGLK	Sh2019	RDAGL
ADTTLDESIY	Ba2017	LDESI
ADVDAATLAR	Sa2020	AATLA
ADVDISGPK	Sa2020	DISGP
ADVDQDGRVN	Sh2019	QDGRV
ADVEVVLPW	Ra2018	EVVLP
ADVIAKVAF	Sa2020	IAKVA
ADVINPMAL	Ca2014, Sh2019, Sa2020	INPMA
ADVIVLGLQ	Ha2013	IVLGL
ADVIYPMAV	Ca2014	IYPMA
ADVKHVFRL	Sa2020	KHVFR
ADVLKVEVF	Ba2015, Sa2020	LKVEV
ADVTILTIF	Ba2016	TILTI
ADVVLQPRL	Al2017, Sa2020	VLQPR
ADVVVSGPK	Sa2020	VVSGP
ADWDTKHVL	Al2017	DTKHV
ADWIRISEM	Ba2015, Sa2020	IRISE
[truncated: 182,303 more rows]
