# Supplementary material for: Self-mediated positive selection of T cells sets an obstacle to the recognition of nonself
Source: Proc Natl Acad Sci U S A. 2021 Sep 10;118(37):e2100542118. doi: 10.1073/pnas.2100542118 (PMC8449404; doi:10.1073/pnas.2100542118)
Supplement: Supplementary File [file pnas.2100542118.sd03.xlsx]

## Sheet: species
Species full name	Species	Ref. PubMed ID supporting that the pathogen is intracellular (not applied to viruses)	Uniprot proteome ID	Fraction of np-TCEMs (according to Fig.5A)	Proportion of np-TCEMs in bound epitopes (according to Fig.5B)
					A*01:01	A*02:01	A*02:03	A*02:06	A*03:01	A*11:01	A*23:01	A*24:02	A*26:01	A*30:01	A*30:02	A*31:01	A*32:01	A*33:01	A*68:01	A*68:02	B*07:02	B*08:01	B*15:01	B*27:05	B*35:01	B*39:01	B*40:01	B*44:02	B*44:03	B*51:01	B*53:01	B*57:01	B*58:01	C*01:02	C*02:02	C*03:02	C*04:01	C*05:01	C*06:02	C*07:01	C*08:01	C*12:02	C*14:02	C*15:02	C*16:01	C*17:01	C*18:01
Hepatitis B virus	Hepatitis B virus		UP000173368	0.683	0	0.75	1	0.769	0.636	0.669	0.714	0.75	0.667	0.75	1	0.667	1	1	1	1	0.667	1	1	0.5	1	0	0.5	1	1	0.65	1	0.671	0.75	0.66	0.653	1	0.664	0.655	0	0	0.651	0.682	0.6	0.673	1	0.66	0.655
Influenza A virus H3N2	Influenza A virus H3N2		UP000115734	0.714	0.719	0.429	0.7	0.5	0.857	0.818	1	0	1	0.778	0.6	0.692	1	0.75	0.667	0.857	0.667	1	0.714	1	0.6	0.667	1	1	0.703	1	1	0.5	0.875	1	0.732	0.692	0.724	1	1	1	0.718	1	0.333	0	0.75	1	0.717
Human parvovirus B19	Human parvovirus		UP000006624	0.676	1	0.75	0.75	0.643	0.5	0.545	0	0	1	0.4	1	0.7	0.8	0.667	0.6	0.643	0.5	0.682	0.833	0.333	0.917	0.75	0.75	0	0	0.687	1	1	0.929	0.69	0.691	0.65	0.699	0.75	0	0	0.698	0.5	0.688	1	0.75	0.69	1
Human rhinovirus A serotype 89	Human rhinovirus A		UP000007070	0.673	0.678	0.684	0.619	0.625	0.667	0.909	1	1	0	0.765	0.875	0.875	0.714	0.857	0.84	0.7	0.571	0.6	0.909	1	0.786	0.665	0.857	1	1	0.674	0	0.8	0.818	0	0.678	0.684	0.673	0.4	0.679	0.669	0	1	0.733	0.8	0.75	0	0.672
Poliovirus type 1	Poliovirus		UP000000356	0.709	1	0.778	0.737	0.7	0.667	0.824	0.5	1	0.5	0.722	1	0.875	0.5	0.7	0.879	0.773	0.714	0.8	0.75	0.8	0.625	0.667	0.833	1	1	1	0.5	0.75	0.778	1	1	0.652	0.719	1	1	0.667	1	0.857	0.941	0.5	0.615	0.715	0.715
Human hepatitis A virus genotype IB	Human hepatitis A virus		UP000006724	0.679	0.689	0.846	0.87	0.71	0.625	0.65	0.8	0.714	1	0.625	0.857	0.8	0.714	0.625	0.629	0.667	0.429	0.5	0.7	0.8	0.769	0.5	0.8	0.676	1	0	0.667	0.6	0.556	0.688	0.689	0.519	0.686	0.5	1	1	0.5	0.5	0.526	0	0.471	0.5	0.692
Human papillomavirus type 16	Human papillomavirus		UP000009251	0.685	1	0.692	0.889	0.65	0.8	0.8	0.4	0	0.5	0.737	0.4	0.727	0.667	0.833	0.667	0.579	0.857	0.5	0.611	0.833	0.8	0.8	0.75	0.688	1	0	0.667	1	0.909	0.684	1	0.722	0.682	0.6	0.75	0.667	1	1	0.727	1	0.636	1	1
Human T-cell leukemia virus 2	Human T-cell leukemia virus 2		UP000009254	0.652	0.641	0.621	0.538	0.75	0.857	0.889	0.778	0.714	1	0.706	1	0.75	0.5	1	0.562	0.667	0.389	0.333	0.462	0.4	0.692	0.875	0.2	0.647	0.637	0	0.4	1	0.667	0.632	0.638	0.727	0.617	0.333	1	1	0	0.5	0.308	0.667	0.615	0	1
Hepatitis E virus genotype 1	Hepatitis E virus		UP000006705	0.626	0.667	0.556	0.519	0.586	0.6	0.889	0.333	0.4	0	0.636	0.556	0.677	0.75	0.857	0.621	0.6	0.478	1	0.688	0.8	0.75	0.571	0.6	1	1	0.634	0.5	0.667	0.7	0.634	0.667	0.579	0.637	0.667	0.8	1	1	0.75	0.667	0.4	0.455	1	1
Human T-cell leukemia virus 1	Human T-cell leukemia virus 1		UP000001061	0.64	0.333	0.692	0.733	0.714	0.727	0.632	0.636	0.5	0.659	0.682	0.667	0.722	0.733	0.667	0.6	0.533	0.536	0.6	0.562	0.5	0.621	0.6	0.75	1	0.667	0.5	0.8	0.6	0.52	0	0.654	0.553	0	1	1	0.333	0.661	0.333	0.556	0.6	0.714	0	0.652
Human immunodeficiency virus	Human immunodeficiency virus		UP000134713	0.636	NA	0.895	0.765	0.821	0.636	0.938	1	1	0.667	0.655	1	0.769	0.727	0.667	0.722	0.667	0.7	0.5	0.8	0.667	0.6	0.857	0.5	0.5	0.667	NA	1	0.778	0.714	NA	1	0.643	NA	0	NA	1	NA	1	0.643	1	0.714	NA	NA
Hepatitis C virus genotype 1a	Hepatitis C virus		UP000000518	0.633	0.611	0.756	0.717	0.796	0.6	0.529	0.889	0.857	0.667	0.552	0.778	0.567	0.833	0.583	0.611	0.722	0.625	0.333	0.583	0.8	0.727	1	0.4	0.667	1	0.612	0.4	0.8	0.733	0.623	1	0.655	0.619	1	1	1	1	0.667	0.643	1	0.708	1	0.625
Rubella virus	Rubella virus		UP000102867	0.613	1	0.467	0.609	0.64	0.25	0.5	0.8	0.75	0.4	0.586	0.5	0.558	0.667	0.571	0.514	0.692	0.64	0.667	0.111	0.333	0.667	0.455	0.778	0.5	0.5	0.65	1	0.545	0.704	0.64	0	0.6	0.638	1	1	1	0.645	0.833	0.682	0.25	0.652	0.638	0.644
Lymphocytic choriomeningitis virus	Lymphocytic choriomeningitis virus		UP000002474	0.681	1	0.676	0.725	0.628	0.8	0.621	0.875	0.833	0.674	0.633	0.8	0.614	0.667	0.857	0.654	0.75	0.667	0.7	0.643	0.75	0.692	0.857	0.5	0.5	0.5	0.67	1	0.333	0.7	0.664	1	0.72	0.672	0.714	1	1	1	0.857	0.864	0.667	0.632	1	0.668
Dengue virus type 1	Dengue virus		UP000002500	0.68	1	0.756	0.833	0.782	0.938	0.719	0.6	0.8	1	0.87	0.857	0.548	0.857	0.611	0.636	0.705	0.6	0.667	0.889	0.545	0.704	0.75	0.667	0.5	0.8	0.707	0.667	0.9	0.78	0.69	0.5	0.674	0.691	0.2	0.333	0.5	1	0.714	0.727	0.5	0.65	0.703	0.705
Yellow fever virus	Yellow fever virus		UP000000360	0.657	1	0.645	0.655	0.632	0.692	0.476	0.833	0.833	0.25	0.583	0.857	0.667	0.706	0.778	0.576	0.703	0.6	0.667	0.733	0.6	0.552	0.5	0.333	0.444	0.4	0.633	0.75	0.625	0.667	0.631	0	0.535	0.637	0.2	0.638	0.634	0	0.9	0.778	0.8	0.706	0	0.635
Zika virus	Zika virus		UP000054557	0.672	0.5	0.676	0.583	0.551	0.571	0.783	0.625	0.714	0.667	0.667	1	0.75	0.765	0.667	0.588	0.659	0.636	0.4	0.778	0.909	0.84	0.833	0.615	0.75	0.5	0.68	0.5	0.778	0.676	0.679	0.681	0.618	0.671	0.833	0.5	0.5	1	0.667	0.588	0.667	0.64	1	0.682
Rabies virus	Rabies virus		UP000008649	0.659	0.6	0.767	0.792	0.8	0.533	0.647	0.556	0.5	0.4	0.655	0.571	0.577	0.692	0.708	0.682	0.759	0.455	0.7	0.828	0.778	0.793	0.8	0.692	0.5	0.667	0.65	0.778	0.75	0.667	0.661	0	0.714	0	0.571	0.8	1	0.333	0.889	0.743	0.75	0.667	0	0.659
Influenza C virus	Influenza C virus		UP000008286	0.658	0	0.8	0.757	0.83	0.652	0.61	0.8	0.875	0.75	0.7	0.75	0.684	0.778	0.9	0.75	0.64	0.789	0.5	0.737	0.643	0.739	0.6	0.643	1	0.667	0.637	0.75	1	0.824	0.646	0	0.5	0.657	1	0.659	0.75	0.659	0.444	0.565	0.6	0.655	0.639	0.635
Human respiratory syncytial virus B	Human respiratory syncytial virus B		UP000002472	0.705	0.714	0.828	0.766	0.703	0.808	0.754	0.842	0.857	0	0.757	0.727	0.778	0.76	0.923	0.792	0.778	0.889	0.667	0.696	0.625	0.741	0.6	0.611	0.4	0.571	0	0.875	0.556	0.643	0.712	0	0.61	0.713	0.75	1	1	0	0.556	0.744	1	0.667	0.702	0
Influenza A virus H1N1	Influenza A virus H1N1		UP000009255	0.673	0.667	0.649	0.735	0.679	0.667	0.607	0.714	0.667	1	0.778	0.455	0.745	0.846	0.889	0.667	0.706	0.5	0.846	0.645	0.556	0.714	0.8	0.714	0.857	0.857	0.658	0.857	0.667	0.739	0	1	0.6	0.661	1	0.833	0.833	1	0.833	0.69	0.833	0.594	1	1
Influenza B virus	Influenza B virus		UP000008158	0.66	0.5	0.738	0.737	0.706	0.5	0.714	0.667	0.714	0.75	0.608	0.8	0.838	0.846	0.5	0.7	0.722	0.417	0.714	0.731	0.375	0.621	1	0.467	0.6	0.6	0.656	0.25	0.9	0.762	0.659	0.5	0.553	0.652	0.625	0.658	0.656	0.5	0.583	0.545	0.6	0.571	0	0.651
Mumps virus	Mumps virus		UP000002331	0.668	1	0.667	0.614	0.658	0.765	0.884	0.85	0.786	0.75	0.673	0.857	0.756	0.5	0.864	0.722	0.62	0.278	0.5	0.719	0.833	0.576	0.7	0.632	0.5	0.571	0.685	0.667	0.571	0.636	0.684	0.5	0.444	0.683	0.769	1	1	0.5	0.3	0.6	0.636	0.5	1	0.678
Zaire ebolavirus	Zaire ebolavirus		UP000007209	0.653	0.5	0.623	0.526	0.625	0.762	0.688	0.75	0.75	0.667	0.809	0.364	0.59	0.828	0.75	0.696	0.686	0.577	0.556	0.735	0.643	0.625	0.8	0.722	0.667	0.8	0.643	0.625	0.625	0.643	0.651	0.5	0.737	1	0.714	1	1	0.653	0.556	0.576	0.833	0.69	0.665	0.648
Measles virus	Measles virus		UP000008699	0.664	0.5	0.719	0.623	0.7	0.739	0.697	0.75	0.8	0.25	0.732	0.714	0.6	0.65	0.591	0.719	0.605	0.579	0.8	0.731	0.786	0.548	0.667	0.909	0.8	0.667	0.658	0.75	0.75	0.737	0.642	0.667	0.698	1	0.8	1	1	0	0.5	0.829	0.778	0.676	0.651	0.656
Rotavirus X	Rotavirus X		UP000007663	0.678	0.667	0.791	0.759	0.703	0.682	0.648	0.778	0.846	0.8	0.697	0.643	0.765	0.607	0.739	0.667	0.633	0.533	0.444	0.556	0.833	0.432	0.7	0.588	0.833	0.75	0.69	0.7	0.5	0.607	0.676	0.5	0.61	0.695	0.625	1	1	0	0.615	0.69	0.538	0.515	0	0.677
Human SARS coronavirus	Human SARS coronavirus		UP000000354	0.686	0.846	0.698	0.695	0.749	0.844	0.756	0.765	0.714	0.5	0.747	0.641	0.756	0.78	0.7	0.748	0.664	0.448	0.727	0.767	0.929	0.725	0.724	0.76	0.714	0.818	1	0.619	0.667	0.679	0	0.8	0.717	0.699	0.5	0.8	0.833	0.571	0.708	0.735	0.833	0.659	1	0.709
Human adenovirus C serotype 2	Human adenovirus C		UP000008167	0.622	0.667	0.644	0.562	0.642	0.583	0.742	0.727	0.667	0.786	0.598	0.6	0.724	0.689	0.678	0.675	0.674	0.577	0.6	0.533	0.769	0.621	0.567	0.714	0.714	0.75	0.618	0.667	0.688	0.649	0.626	0.857	0.577	0.62	0.5	0.8	0.667	0.5	0.615	0.622	0.667	0.581	0	0.615
SARS-CoV-2	SARS-CoV-2		UP000464024	0.684	0.793	0.699	0.704	0.718	0.78	0.736	0.674	0.667	0.543	0.667	0.774	0.72	0.748	0.714	0.702	0.705	0.535	0.632	0.677	0.778	0.753	0.68	0.743	0.667	0.679	0.833	0.712	0.714	0.746	0.686	0.909	0.66	0.701	0.556	0.75	0.727	0.778	0.649	0.654	0.634	0.672	0.857	0.676
Human herpesvirus 3	Human herpesvirus 3		UP000101337	0.656	0.538	0.718	0.677	0.701	0.703	0.656	0.65	0.708	0.639	0.614	0.691	0.674	0.704	0.736	0.706	0.677	0.583	0.571	0.652	0.712	0.705	0.674	0.662	0.629	0.65	0	0.739	0.636	0.66	0.671	0.773	0.654	0.67	0.596	0.5	0.529	0.611	0.645	0.621	0.731	0.652	0.833	0.663
Human herpesvirus 1	Human herpesvirus 1		UP000009294	0.588	0.435	0.647	0.612	0.655	0.653	0.667	0.622	0.692	0.611	0.626	0.626	0.627	0.587	0.663	0.649	0.627	0.583	0.618	0.562	0.617	0.56	0.596	0.595	0.696	0.645	1	0.638	0.593	0.664	0.583	0.55	0.532	0.604	0.619	0.64	0.63	0.688	0.56	0.623	0.6	0.524	0.75	0.6
Human herpesvirus 2	Human herpesvirus 2		UP000001874	0.585	0.5	0.656	0.624	0.635	0.524	0.625	0.611	0.682	0.594	0.569	0.58	0.635	0.631	0.67	0.633	0.663	0.516	0.621	0.569	0.584	0.599	0.583	0.56	0.704	0.7	1	0.704	0.616	0.624	0.578	0.75	0.537	0.593	0.667	0.647	0.6	0.667	0.552	0.632	0.595	0.552	0.667	0.591
Epstein-Barr virus (HHV-4 strain B95-8)	Epstein-Barr virus		UP000153037	0.617	0.765	0.69	0.629	0.676	0.477	0.581	0.761	0.756	0.688	0.574	0.77	0.649	0.603	0.687	0.648	0.639	0.59	0.56	0.593	0.594	0.682	0.667	0.588	0.756	0.723	0.5	0.672	0.575	0.645	0.621	0.5	0.58	0.624	0.623	0.75	0.667	0.591	0.533	0.616	0.655	0.555	0.5	0.608
Variola virus	Variola virus		UP000002060	0.702	0.691	0.72	0.715	0.731	0.716	0.712	0.753	0.787	0.707	0.725	0.747	0.751	0.702	0.761	0.709	0.764	0.697	0.653	0.741	0.697	0.744	0.689	0.657	0.822	0.763	1	0.705	0.721	0.706	0.672	0.692	0.711	1	0.654	0.653	0.636	0.619	0.703	0.673	0.631	0.669	0.688	1
Molluscum contagiosum virus subtype 1	Molluscum contagiosum virus		UP000000869	0.61	0.605	0.65	0.616	0.618	0.651	0.666	0.68	0.653	0.625	0.632	0.684	0.627	0.644	0.629	0.639	0.629	0.545	0.521	0.636	0.565	0.604	0.584	0.542	0.638	0.62	0.25	0.639	0.726	0.679	NA	0.55	0.593	1	0.584	0.611	0.564	0.69	0.61	0.619	0.609	0.591	0.545	0.614
Human cytomegalovirus	Human cytomegalovirus		UP000000938	0.641	0.643	0.681	0.635	0.682	0.672	0.698	0.686	0.672	0.597	0.654	0.682	0.683	0.694	0.714	0.709	0.675	0.618	0.559	0.641	0.704	0.608	0.636	0.562	0.6	0.657	1	0.642	0.638	0.671	0.646	0.562	0.615	0	0.605	0.604	0.648	0.55	0.589	0.601	0.608	0.615	0.588	0.632
Orf virus	Orf virus		UP000103309	0.605	0.656	0.656	0.616	0.646	0.682	0.681	0.752	0.784	0.596	0.61	0.748	0.637	0.667	0.692	0.643	0.638	0.567	0.519	0.579	0.619	0.615	0.525	0.526	0.485	0.507	1	0.707	0.619	0.646	NA	0.607	0.581	NA	0.622	0.667	0.708	0.688	0.567	0.671	0.586	0.595	0.333	NA
Rickettsia prowazekii	Rickettsia prowazekii	10376669	UP000002480	0.652	0.721	0.682	0.66	0.683	0.674	0.692	0.707	0.705	0.671	0.67	0.729	0.69	0.684	0.717	0.705	0.706	0.636	0.533	0.647	0.676	0.665	0.665	0.616	0.673	0.67	0.714	0.698	0.717	0.704	0.648	0.643	0.639	0.664	0.656	0.669	0.656	0.682	0.66	0.66	0.699	0.641	0.764	0.639
Chlamydia trachomatis	Chlamydia trachomatis	10376669	UP000000431	0.622	0.633	0.652	0.622	0.649	0.661	0.65	0.674	0.682	0.568	0.637	0.691	0.661	0.624	0.692	0.651	0.647	0.605	0.542	0.593	0.626	0.602	0.641	0.639	0.648	0.644	0.654	0.609	0.627	0.645	0.61	0.561	0.575	1	0.613	0.631	0.652	0.574	0.537	0.59	0.563	0.578	0.597	0.601
Treponema pallidum	Treponema pallidum	12175798	UP000000811	0.606	0.634	0.643	0.608	0.63	0.634	0.654	0.676	0.667	0.575	0.626	0.632	0.646	0.638	0.652	0.637	0.638	0.554	0.557	0.577	0.621	0.603	0.594	0.581	0.591	0.586	0.536	0.624	0.645	0.626	0.607	0.524	0.566	0.5	0.591	0.61	0.638	0.554	0.523	0.592	0.565	0.559	0.486	0.585
Coxiella burnetii	Coxiella burnetii	23797173	UP000002671	0.625	0.659	0.661	0.625	0.66	0.627	0.654	0.693	0.7	0.63	0.648	0.691	0.681	0.66	0.712	0.661	0.675	0.584	0.55	0.611	0.64	0.632	0.647	0.618	0.612	0.635	0.704	0.664	0.639	0.659	0.619	0.635	0.6	0.571	0.605	0.668	0.674	0.592	0.614	0.605	0.622	0.605	0.651	0.624
Shigella flexneri	Shigella flexneri	11437343	UP000001006	0.627	0.671	0.649	0.624	0.65	0.659	0.662	0.695	0.692	0.622	0.641	0.701	0.674	0.665	0.693	0.658	0.656	0.572	0.548	0.607	0.639	0.621	0.608	0.612	0.638	0.649	0.596	0.653	0.656	0.649	0.612	0.592	0.58	0.333	0.603	0.607	0.601	0.56	0.563	0.614	0.619	0.574	0.625	0.632
Yersinia pestis	Yersinia pestis	6749681	UP000000815	0.627	0.678	0.651	0.621	0.652	0.644	0.659	0.69	0.689	0.605	0.639	0.68	0.682	0.661	0.696	0.658	0.659	0.586	0.568	0.601	0.636	0.621	0.611	0.61	0.632	0.643	0.598	0.668	0.644	0.643	0.623	0.617	0.585	0.643	0.596	0.638	0.637	0.562	0.579	0.596	0.609	0.577	0.62	0.632
Bacillus anthracis	Bacillus anthracis	12217505	UP000000594	0.637	0.689	0.677	0.652	0.67	0.673	0.674	0.714	0.722	0.605	0.672	0.724	0.7	0.673	0.725	0.68	0.689	0.588	0.568	0.633	0.654	0.638	0.646	0.626	0.657	0.664	0.614	0.676	0.671	0.672	0.627	0.659	0.616	0.667	0.631	0.637	0.636	0.634	0.618	0.64	0.658	0.618	0.679	0.649
Cryptosporidium parvum	Cryptosporidium parvum	15385510	UP000006726	0.677	0.724	0.699	0.68	0.698	0.695	0.702	0.731	0.723	0.681	0.684	0.733	0.709	0.705	0.736	0.719	0.724	0.631	0.566	0.685	0.681	0.688	0.681	0.672	0.682	0.692	0.703	0.706	0.703	0.712	0	0.68	0.661	0.773	0.677	0.633	0.633	0.637	0.653	0.663	0.677	0.647	0.67	NA
Plasmodium vivax	Plasmodium vivax	30038217	UP000008333	0.652	0.742	0.715	0.691	0.712	0.69	0.705	0.74	0.74	0.666	0.685	0.742	0.703	0.706	0.726	0.71	0.719	0.629	0.573	0.686	0.672	0.697	0.67	0.659	0.679	0.699	0.711	0.719	0.682	0.702	1	0.689	0.662	0.774	0.657	0.664	0.658	0.676	0.668	0.679	0.686	0.654	0.683	NA
Leishmania braziliensis	Leishmania braziliensis	11728310	UP000007258	0.604	0.658	0.639	0.606	0.634	0.63	0.64	0.685	0.685	0.596	0.621	0.676	0.646	0.642	0.669	0.622	0.616	0.554	0.524	0.601	0.607	0.603	0.595	0.575	0.606	0.612	0.594	0.641	0.626	0.629	0.584	0.584	0.572	0.69	0.582	0.59	0.587	0.58	0.578	0.595	0.585	0.567	0.617	0.603
Leishmania infantum	Leishmania infantum	11728310	UP000008153	0.594	0.648	0.641	0.603	0.632	0.62	0.631	0.678	0.678	0.581	0.61	0.666	0.636	0.64	0.673	0.615	0.603	0.545	0.527	0.594	0.606	0.595	0.589	0.572	0.602	0.612	0.585	0.637	0.621	0.622	1	0.59	0.567	0.769	0.567	0.591	0.592	0.565	0.571	0.596	0.581	0.56	0.606	0.594
Trypanosoma cruzi	Trypanosoma cruzi	2069674	UP000002296	0.618	0.674	0.65	0.617	0.646	0.643	0.653	0.704	0.704	0.594	0.641	0.684	0.66	0.652	0.683	0.647	0.645	0.582	0.54	0.615	0.632	0.627	0.62	0.601	0.626	0.638	0.64	0.662	0.637	0.644	0.597	0.607	0.59	0.673	0.586	0.624	0.622	0.568	0.584	0.605	0.6	0.582	0.61	0.59
Toxoplasma gondii	Toxoplasma gondii	15275182	UP000002226	0.579	0.665	0.616	0.584	0.615	0.605	0.626	0.677	0.682	0.568	0.6	0.649	0.616	0.61	0.648	0.607	0.604	0.55	0.491	0.59	0.595	0.596	0.572	0.563	0.582	0.599	0.611	0.619	0.61	0.612	0.587	0.566	0.561	0.667	0.572	0.557	0.561	0.55	0.545	0.58	0.546	0.545	0.579	0.604

## Sheet: species_vert
Hepatitis B virus	Influenza A virus H3N2	Human parvovirus	Human rhinovirus A	Poliovirus	Human hepatitis A virus	Human papillomavirus	Human T-cell leukemia virus 2	Hepatitis E virus	Human T-cell leukemia virus 1	Human immunodeficiency virus	Hepatitis C virus	Rubella virus	Lymphocytic choriomeningitis virus	Dengue virus	Yellow fever virus	Zika virus	Rabies virus	Influenza C virus	Human respiratory syncytial virus B	Influenza A virus H1N1	Influenza B virus	Mumps virus	Zaire ebolavirus	Measles virus	Rotavirus X	Human SARS coronavirus	Human adenovirus C	SARS-CoV-2	Human herpesvirus 3	Human herpesvirus 1	Human herpesvirus 2	Epstein-Barr virus	Variola virus	Molluscum contagiosum virus	Human cytomegalovirus	Orf virus	Rickettsia prowazekii	Chlamydia trachomatis	Treponema pallidum	Coxiella burnetii	Shigella flexneri	Yersinia pestis	Bacillus anthracis	Cryptosporidium parvum	Plasmodium vivax	Leishmania braziliensis	Leishmania infantum	Trypanosoma cruzi	Toxoplasma gondii
